# Supplementary material for: Human Alzheimer’s disease gene expression signatures and immune profile in APP mouse models: a discrete transcriptomic view of Aβ plaque pathology
Source: J Neuroinflammation. 2018 Sep 6;15:256. doi: 10.1186/s12974-018-1265-7 (PMC6127905; doi:10.1186/s12974-018-1265-7)
Supplement: Supplementary file 3 — Table S1. Age and strain-related transcriptomic changes in AD models. RNAseq was carried out on cortexes isolated from Tg2576 (ages: 3mo, 6mo, 9mo, 12mo and 15mo, respectively), TgCRND8 (1.5mo, 3mo, 4.5mo, 6mo and 10mo, respectively) and WT age-matched controls mice. Data shows statistical analysis of age correlation between each strain, p-value and log10 analysis. Differentially expressed genes were identified by Pearson correlation or T-test using Matlab R2010b (Mathworks). A p-value cutoff of < 0.001 was used to identify differentially expressed genes. The FDR corresponding to this p-value is given in each of the comparisons to convey relative signature confidence. Set annotation analysis was performed by comparing input sets to GeneGo (www.genego.com), Ingenuity (www.ingenuity.com) and KEGG (www.genome.jp/kegg/) pathway sets. Bonferroni corrected hypergeometric p-values expectation (e)-values) of less than 0.1 were considered significant overlap between sets. (XLS 7280 kb) [file 12974_2018_1265_MOESM3_ESM.xls]

## Sheet: Stats
Table S1: Age and strain-related transcriptomic changes in AD models. RNAseq on cortexes isolated from Tg2576, TgCRND8 and WT controls
Gene Symbol	WT Ctrl (Tg2576) Age Correlation Rho	Tg2576 Age Correlation Rho	WT Ctrl (TgCRND8) Age Correlation Rho	TgCRND8 Age Correlation Rho	Tg2576 3m p-Val	Tg2576 6m p-Val	Tg2576 9m p-Val	Tg2576 12m p-Val	Tg2576 15m p-Val	TgCRND8 1.5m p-Val	TgCRND8 3m p-Val	TgCRND8 4.5m p-Val	TgCRND8 6m p-Val	TgCRND8 10m p-Val	Tg2576 3m Log10 Ratio	Tg2576 6m Log10 Ratio	Tg2576 9m Log10 Ratio	Tg2576 12m Log10 Ratio	Tg2576 15m Log10 Ratio	TgCRND8 1.5m Log10 Ratio	TgCRND8 3m Log10 Ratio	TgCRND8 4.5m Log10 Ratio	TgCRND8 6m Log10 Ratio	TgCRND8 10m Log10 Ratio
42430	-0.36459	0.23298	-0.57322	-0.11271	0.088118	0.46612	0.016558	0.40633	0.077306	0.3372	0.1546	0.25671	0.6508	0.37258	-0.0665965	0.0348635	0.160266	0.0847028	0.0832807	-0.0505907	-0.0732514	-0.0552447	0.0171096	0.0282133
42431	-0.12201	-0.46463	-0.22886	-0.75306	0.43988	0.19889	0.049987	0.70131	0.039209	0.0044834	0.51731	0.19916	0.2346	0.57999	-0.0237484	-0.021719	-0.0865334	-0.0110641	-0.0704999	0.0567559	0.0194914	0.0423998	-0.025478	-0.013419
42432	-0.26447	0.20362	-0.14018	0.21118	0.54574	0.77481	0.28655	0.06814	0.34483	0.43975	0.073846	0.73604	0.60305	0.10806	-0.0666298	0.0393878	0.102955	0.217365	0.0920431	-0.0905418	0.0789194	0.035106	-0.0321847	0.0730435
42433	0.068832	0.26814	0.36732	0.66447	0.31687	0.80383	0.030298	0.71467	0.73121	0.0024742	0.35864	0.053717	0.4082	0.11353	-0.0491779	0.00479695	0.0880427	-0.0157811	-0.00821127	-0.0749347	-0.0434789	-0.0939647	0.0403647	-0.0469954
42434	0.0012938	0.54521	-0.11933	-0.45227	0.57047	0.053705	0.37327	0.44667	0.28715	0.81474	0.89091	0.67785	0.18344	0.30933	-0.021663	0.0243551	0.0209555	0.0244753	0.0325126	0.00370666	0.00197492	0.00720121	-0.0164984	-0.0206849
42435	0.036513	0.4874	-0.011392	-0.27601	0.9242	0.052196	0.0022989	0.43657	0.012052	0.70004	0.27036	0.64715	0.14416	0.23649	0.00228758	0.0673092	0.153117	0.0459336	0.0857974	-0.00377418	-0.00786574	0.00353472	-0.0128105	-0.0149905
42436	-0.098909	0.37665	0.4929	0.38808	0.12369	0.13314	0.015556	0.55134	0.05155	0.065642	0.16568	0.1843	0.54663	0.64877	-0.0421615	0.0766146	0.185823	0.0418781	0.093479	0.0333995	-0.0290446	0.0312618	0.0113225	-0.00625568
42437	-0.010736	0.26787	-0.31364	-0.0889	0.19875	0.52111	0.16072	0.55826	0.67337	0.74411	0.38572	0.31162	0.85768	0.48891	-0.034012	0.0137288	0.0421998	-0.0199896	0.006442	-0.00714979	-0.0248221	-0.0264442	0.00389192	0.0126105
42438	-0.27095	-0.6446	-0.17902	-0.063604	0.81547	0.194	0.035793	0.821	0.034631	0.46358	0.7469	0.36243	0.63197	0.66503	0.00812756	-0.0226783	-0.0580538	0.0106753	-0.0448398	-0.0277184	-0.00651762	-0.042157	-0.00975353	-0.0156313
42439	-0.39717	-0.078611	0.092646	0.33467	0.74395	0.84546	0.43895	0.73193	0.02622	0.77324	0.059831	0.38463	0.061423	0.77398	-0.0105949	-0.0140015	-0.0818972	-0.0417088	0.162902	-0.0330927	-0.12436	-0.0577429	-0.0588825	-0.0248143
42440	0.023168	-0.063778	0.55945	0.21369	0.42814	0.34671	0.64408	0.53922	0.41355	0.66492	0.16022	0.4394	0.069943	0.44193	-0.0604215	0.0371437	-0.0153611	-0.0504939	-0.0376614	-0.020711	0.0615292	0.0614036	-0.0700316	-0.0230435
42614	0.22094	0.12262	0.13114	0.22639	0.12003	0.12109	0.1685	0.20605	0.29951	0.91241	0.30285	0.57928	0.19617	0.90011	-0.149571	-0.154242	-0.140694	-0.132767	-0.195291	-0.035671	-0.124804	0.236066	-0.269693	0.0156458
42615	0.16376	0.03819	-0.52513	-0.35329	0.91817	0.53341	0.60928	0.13817	0.77902	0.3056	0.15259	0.81957	0.58281	0.13623	-0.00281705	-0.0173018	0.0178329	-0.0435519	-0.00715346	0.0198189	-0.0403136	0.00974729	0.0113495	0.0229222
42616	-0.23648	-0.045169	-0.24023	-0.48955	0.92183	0.95324	0.34	0.8215	0.10763	0.026789	0.82465	0.3508	0.26986	0.54915	0.00225904	0.000712508	0.0285195	-0.00341166	0.0255453	0.0286925	0.00340898	-0.0227945	0.013363	0.00756086
42617	0.62586	0.10557	-0.14653	-0.70169	0.18989	0.082352	0.033405	0.013361	0.0076326	0.0053913	0.78495	0.44456	0.035791	0.13289	-0.0419759	-0.0463231	-0.15203	-0.0831427	-0.126394	0.119349	-0.0195624	0.0793653	-0.0835262	-0.0915822
42618	-0.32247	-0.47969	-0.30712	-0.29269	0.24186	0.32344	0.0067694	0.89389	0.14922	0.56441	0.28022	0.2968	0.8614	0.85389	-0.0335622	-0.0290088	-0.131026	-0.00708507	-0.0516062	-0.0247511	0.0242712	-0.0426543	-0.00291595	0.00646946
42619	-0.32575	-0.33243	-0.44232	-0.66747	0.22131	0.090381	0.19703	0.21072	0.40063	0.90303	0.22754	0.15615	0.99774	0.79286	-0.050466	0.0407208	-0.0629774	0.0240208	-0.0211434	-0.00248521	0.0382145	0.0308133	-4.78216e-05	-0.0107878
42620	-0.24031	0.1397	-0.7317	-0.79456	0.013697	0.20129	0.63907	0.72391	0.55115	0.79682	0.53409	0.79045	0.81422	0.93538	-0.0651219	0.0363287	-0.0162843	-0.0161125	0.0185871	-0.00564307	0.0118924	0.0105054	-0.00583553	-0.00245285
42621	-0.02071	0.17264	-0.6137	-0.89251	0.63009	0.033851	0.40381	0.30903	0.097374	0.05465	0.055962	0.87328	0.007612	0.4006	-0.0118295	0.0478748	0.0389574	-0.0235111	0.0448751	0.0266896	0.0309511	0.00334188	-0.0120642	0.0138291
42622	-0.20042	-0.0064307	-0.088018	-0.094503	0.62893	0.23139	0.20838	0.54429	0.40093	0.29642	0.56165	0.2142	0.3974	0.29242	0.0146946	-0.0372007	-0.0526601	-0.0144344	0.0287718	-0.0422051	-0.0201932	-0.0517746	-0.0239632	-0.0364436
42623	0.026014	-0.15504	-0.51142	-0.49484	0.84386	0.027362	0.4885	0.30902	0.90479	0.83484	0.19682	0.9648	0.2817	0.53347	-0.0134098	0.0620047	-0.0589143	-0.0791091	0.00579119	0.00506782	-0.0868902	0.00193114	0.043043	0.0181021
42624	-0.14107	0.29158	0.45687	0.79956	0.97673	0.32572	0.1123	0.64006	0.040664	0.19745	0.099127	0.12626	0.59816	0.14148	0.00061202	0.0215173	0.0981505	0.0182871	0.0707627	-0.017992	-0.0334026	-0.0455412	-0.00615152	0.0278158
42628	-0.04163	-0.071725	-0.46932	-0.76427	0.2083	0.36087	0.12999	0.27866	0.18122	0.44375	0.72632	0.2164	0.71858	0.72716	-0.0575654	0.0232871	-0.113768	0.0289683	-0.063206	0.0225216	0.0107681	0.0554117	-0.00833693	-0.00941729
0610007N19Rik	0.37347	0.29551	0.18597	0.14784	0.96404	0.12797	0.85483	0.9559	0.54091	0.60245	0.79808	0.99833	0.46922	0.15688	0.00281695	-0.095741	-0.00639064	0.00328422	-0.0579844	-0.0527506	-0.0186862	-0.000271393	0.0573465	-0.0773307
0610007P14Rik	-0.11998	-0.20275	-0.45342	-0.28577	0.47678	0.27295	0.37644	0.27135	0.53118	0.85239	0.21272	0.079575	0.016196	0.27332	-0.0146062	0.0264774	-0.0339447	0.0454493	-0.0154795	-0.00296975	0.0241339	0.0355244	0.0419517	0.0280574
0610009B22Rik	0.29663	-0.26871	-0.33707	-0.63976	0.27349	0.90311	0.12383	0.51688	0.22601	0.079724	0.33043	0.19097	0.30954	0.93896	0.056423	0.00826217	-0.0776553	-0.0384963	-0.0599036	0.0352493	0.0244394	0.039567	0.0146182	0.00162171
0610009D07Rik	-0.046586	-0.50508	0.0055484	-0.70579	0.37848	0.43499	0.092042	0.95231	0.044453	0.044393	0.652	0.30084	0.99858	0.10132	-0.0304109	0.00985952	-0.114413	0.00201847	-0.0903779	0.0511985	0.00992905	0.0334462	2.54201e-05	-0.0412033
0610009L18Rik	0.17414	-0.16839	0.27841	0.1092	0.44385	0.075549	0.12311	0.27773	0.75882	0.33118	0.38801	0.22921	0.016831	0.39745	0.0789409	0.150324	-0.0896127	0.0869157	-0.0354501	0.0474273	-0.0417811	0.0965874	0.131097	-0.0538532
0610009O20Rik	-0.23292	-0.12067	0.43641	-0.058668	0.06285	0.071865	0.057931	0.73753	0.28569	0.173	0.65999	0.8746	0.94704	0.16158	-0.0254016	-0.0411573	-0.0358039	-0.0070097	-0.0284885	0.036284	-0.00594901	0.00244876	-0.000975743	-0.027355
0610010B08Rik	0.39424	-0.2443	0.448	0.79048	0.15168	0.62035	0.77548	0.13844	0.0049972	0.86935	0.36499	0.7215	0.63477	0.38337	0.0804221	-0.0476388	-0.0175058	-0.0961249	-0.0874817	-0.00503799	-0.0313814	0.0277907	0.0247736	0.0459898
0610010F05Rik	-0.27758	0.10853	-0.36847	-0.2459	0.20482	0.084391	0.22118	0.97374	0.042841	0.31747	0.81078	0.1579	0.28055	0.46771	-0.0235806	0.0455731	0.0465931	0.0018989	0.0678489	0.018206	-0.00504267	0.0259479	0.0225841	0.0173311
0610010K14Rik	-0.23748	-0.49526	-0.14363	-0.7502	0.38333	0.43106	0.031658	0.77278	0.19433	0.70204	0.0099969	0.73406	0.83693	0.012402	-0.0153086	-0.0183338	-0.119502	0.00669623	-0.065011	-0.0157574	0.0534502	-0.0112146	0.00561393	-0.0574657
0610011F06Rik	-0.34445	-0.20383	-0.2711	-0.44999	0.047045	0.41968	0.052292	0.86715	0.22428	0.39547	0.9334	0.95146	0.18667	0.32583	-0.075507	-0.0252315	-0.0826052	0.00479325	-0.0688189	-0.03191	0.00234909	-0.00197985	0.0195645	-0.038204
0610012G03Rik	-0.14552	-0.47454	-0.39856	-0.68076	0.38647	0.17444	0.0079915	0.57314	0.20359	0.5504	0.0042995	0.94149	0.098527	0.87772	0.021798	-0.0169195	-0.151906	0.0176162	-0.0333942	0.0168507	0.0663721	-0.0031748	0.0448661	0.00337339
0610030E20Rik	0.45318	0.27588	0.53684	0.80047	0.24073	0.13089	0.11541	0.20798	0.75144	0.21261	0.02039	0.68951	0.7761	0.28578	0.0331738	-0.0494336	0.0612183	-0.0456876	-0.00973272	0.0325737	-0.0975636	0.0317375	-0.0101018	0.0585773
0610031J06Rik	0.090998	-0.067595	-0.079381	0.085539	0.56089	0.10361	0.013578	0.81454	0.075658	0.15948	0.69729	0.53866	0.00016326	0.24335	-0.0127328	-0.0339788	-0.0924606	0.010175	-0.0589123	0.0302354	0.00731954	-0.018452	0.0681971	0.0277509
0610037L13Rik	-0.15174	-0.19292	0.011501	0.1829	0.26003	0.32524	0.42251	0.41766	0.054358	0.48884	0.9255	0.18218	0.77147	0.9582	-0.0480817	-0.0256522	-0.0264764	0.0236344	-0.0816928	-0.018476	0.00228686	0.0362233	0.00635407	0.000769671
0610038B21Rik	-0.18922	0.21838	-0.039632	-0.22753	0.89595	0.042028	0.32834	0.69017	0.34598	0.16042	0.21163	0.87035	0.43707	0.19554	0.0204518	-0.187018	-0.083098	-0.0387881	0.189234	-0.196483	0.0978293	0.0142029	-0.122363	-0.131116
0610040B10Rik	0.22209	-0.46289	-0.28605	0.0032142	0.00041927	0.69717	0.10005	0.1902	0.11383	0.33916	0.69501	0.94858	0.15972	0.15223	0.283156	-0.0254391	-0.275586	0.202423	-0.293824	0.0662279	-0.0328324	0.00861677	0.0831395	0.0989641
0610040F04Rik	0.092766	-0.12232	0.27556	0.28169	0.55201	0.025883	0.69014	0.33884	0.23262	0.8208	0.59443	0.42149	0.58268	0.87627	0.04676	-0.129788	-0.0250639	0.0579877	-0.122179	0.045764	0.0854987	0.155448	0.108722	0.0230873
0610040J01Rik	-0.15099	-0.59372	-0.40062	-0.39425	0.79373	0.34387	0.16674	0.54964	0.045617	0.5146	0.014951	0.12453	0.7997	0.5063	-0.0193213	0.0560579	-0.11858	-0.0474301	-0.138041	0.0282501	-0.107314	-0.0714916	0.00788749	-0.0322407
0610043K17Rik	0.1557	-0.020015	0.38964	0.011283	0.42478	0.15633	0.68516	0.55447	0.62106	0.31119	0.78964	0.65246	0.39447	0.35198	0.180061	-0.203249	-0.204471	-0.141301	-0.0502102	0.0867394	0.0199154	-0.0468335	-0.0482791	-0.0669018
1110001A16Rik	-0.24237	-0.19681	-0.073876	-0.30749	0.12264	0.30969	0.43342	0.69855	0.94251	0.36607	0.6583	0.20178	0.21144	0.1216	-0.0550677	0.0421782	-0.0508586	-0.0146156	0.00475912	-0.0394392	-0.0138103	0.0681922	0.0366064	-0.0567404
1110001J03Rik	0.049651	-0.26059	0.070479	-0.76809	0.68919	0.31254	0.10681	0.11395	0.14516	0.14705	0.17512	0.18883	0.50359	0.0088147	-0.0330231	0.0545061	-0.13734	0.0881865	-0.157715	0.0479391	0.0449602	0.0541879	0.0116266	-0.101327
1110002L01Rik	-0.033022	0.14585	0.34748	-0.081173	0.10795	0.41003	0.12555	0.63399	0.25347	0.70625	0.005672	0.53573	0.28934	0.33325	-0.0915438	-0.0748532	0.175366	0.0704714	-0.0863712	0.0261064	0.125542	-0.0375587	0.0540813	-0.0360238
1110003E01Rik	0.44332	0.45359	0.0087251	-0.53394	0.82368	0.06061	0.78864	0.65853	0.35853	0.14673	0.9515	0.75437	0.64088	0.25841	0.0036238	0.0297383	0.00667898	0.00781634	0.0169748	0.0243093	0.000720873	0.0103841	0.00488517	-0.0168143
1110004E09Rik	-0.3647	-0.63441	-0.23128	-0.6587	0.61493	0.92132	0.025305	0.16141	0.083859	0.40529	0.74304	0.6091	0.99632	0.28361	-0.0149698	0.00123695	-0.0986017	0.0525625	-0.074512	0.0225767	0.00850837	0.00687351	-7.39916e-05	-0.0334817
1110004F10Rik	-0.0026632	0.12728	-0.089704	-0.33516	0.057488	0.35568	0.14221	0.9636	0.15197	0.76296	0.97649	0.32791	0.28637	0.11832	-0.058712	0.0222876	-0.0607748	0.00114936	-0.0336745	0.00492614	0.000732978	0.0210043	0.0170275	-0.0264956
1110006O24Rik	-0.5033	-0.20162	0.25664	0.30494	0.97128	0.074629	0.44187	0.78575	0.39593	0.59391	0.63301	0.021147	0.14867	0.9709	-0.00246678	-0.20008	-0.0673863	0.0374946	0.0797217	0.0788648	0.0698942	-0.200625	0.0995751	0.00428259
1110007C09Rik	-0.034351	-0.66562	-0.57251	-0.57486	0.24277	0.43789	0.58705	0.18782	0.024776	0.17516	0.87641	0.37752	0.37065	0.18718	0.061088	0.0513657	-0.039335	0.115282	-0.135002	0.0481133	0.00551047	0.0630489	0.0451541	0.0828254
1110008F13Rik	-0.090174	-0.26616	-0.47114	-0.68705	0.22768	0.82706	0.056631	0.47275	0.067925	0.73801	0.10446	0.79824	0.2379	0.87105	-0.04544	-0.00427265	-0.105817	0.0311465	-0.0814163	0.0156144	0.0584438	0.0100102	-0.0311656	0.00685298
1110008J03Rik	-0.11487	-0.11567	-0.081822	-0.46715	0.21913	0.017707	0.068557	0.15417	0.07794	0.83963	0.19464	0.82252	0.24134	0.49466	-0.0418975	-0.0821144	-0.118005	-0.0467664	-0.055074	0.00372513	0.030211	-0.00489681	-0.0177092	-0.0143126
1110008L16Rik	-0.15823	0.44082	0.13692	0.36435	0.066619	0.10699	0.069798	0.65598	0.96555	0.42796	0.30204	0.090639	0.34991	0.4289	-0.101847	-0.0818943	0.0744649	-0.0168085	-0.00153562	0.0272355	-0.0210651	-0.0370988	0.0260696	0.017523
1110008P14Rik	-0.34886	-0.56338	-0.62918	-0.77841	0.12137	0.82133	0.0047785	0.48775	0.17957	0.44112	0.26861	0.70892	0.88792	0.87852	-0.0542947	-0.0106028	-0.260651	-0.0385383	-0.0778548	0.0242324	0.0499012	0.0192024	0.00617653	0.0100114
1110012L19Rik	0.027817	0.11842	0.13812	-0.27543	0.66278	0.8923	0.055436	0.14061	0.34209	0.70416	0.39553	0.5392	0.63159	0.2532	-0.0367065	-0.0127925	-0.178508	0.0617041	-0.0460816	0.011056	0.0316971	-0.0244725	0.0134438	-0.0429378
1110017D15Rik	0.28558	0.25174	0.20643	0.30014	0.75109	0.7224	0.75324	0.29704	0.38577	0.66971	0.11136	0.094274	0.95739	0.23985	-0.0396791	-0.041198	-0.0314488	-0.118904	-0.0503241	-0.101906	-0.252774	-0.200008	0.00451699	-0.0923527
1110018G07Rik	0.12438	0.5595	0.024133	0.080246	0.84602	0.53497	0.0024736	0.56531	0.2249	0.88891	0.72397	0.38005	0.14329	0.77627	-0.0059136	-0.0125796	0.0782438	0.0295381	0.0370534	0.00222604	0.00512416	0.0120032	-0.0165487	0.00909539
1110019D14Rik	0.21459	-0.50911	0.32868	0.64612	0.21312	0.22289	0.76638	0.67204	0.55428	0.44124	0.20797	0.62753	0.053036	0.015562	0.150283	0.0890657	0.0298756	-0.0447643	-0.0402739	-0.0875192	0.0573401	-0.045034	0.0803506	0.0768755
1110020A21Rik	-0.085557	0.049201	0.18921	-0.26532	0.72789	0.056032	0.48332	0.65843	0.56398	0.34003	0.3376	0.97488	0.24888	0.64485	-0.0770634	-0.180371	-0.11761	0.0494548	-0.0993487	0.184334	0.0510372	0.00184242	0.0975487	-0.0468052
1110032A03Rik	-0.14789	-0.10597	-0.36665	-0.34463	0.08102	0.70498	0.19036	0.88665	0.50477	0.15293	0.27902	0.053802	0.96766	0.093333	-0.0763831	0.017101	-0.0872149	0.0120712	-0.0489461	-0.0573475	-0.0306208	-0.108224	-0.0025316	-0.0571209
1110032F04Rik	-0.62286	-0.42047	-0.53195	-0.68671	0.85208	0.71467	0.053931	0.5977	0.30604	0.20317	0.96446	0.70608	0.22458	0.79916	0.0103064	-0.0156271	-0.123539	0.0397404	0.0665609	0.0862258	0.00197212	-0.0244019	0.0511881	-0.0182025
1110034G24Rik	-0.16333	-0.15578	-0.20497	-0.1809	0.24744	0.80248	0.11926	0.76158	0.31671	0.39121	0.54258	0.20324	0.085544	0.71584	-0.0733779	0.012248	-0.0891183	0.0194581	-0.0570832	-0.032925	-0.018481	0.076335	0.0492744	-0.0108747
1110035M17Rik	0.051162	-0.37864	-0.075701	-0.37829	0.2908	0.22002	0.30655	0.77717	0.014384	0.21643	0.31154	0.91201	0.13285	0.21146	0.080912	-0.118796	-0.118792	-0.0388642	-0.146928	0.0760007	-0.0446424	-0.00819384	0.0679897	-0.0765836
1110037F02Rik	0.094723	0.4562	0.52962	0.59681	0.4748	0.48054	0.0058963	0.49863	0.44812	0.50908	0.4631	0.5618	0.11413	0.98831	-0.0173699	0.013369	0.110471	0.0236968	0.0189208	0.00615572	-0.0074222	0.011693	-0.0188665	-0.000161292
1110038B12Rik	-0.067029	-0.3756	0.25708	-0.095692	0.92817	0.37482	0.080083	0.0006673	0.65853	0.40327	0.23404	0.51923	0.024133	0.63193	-0.00745194	-0.0528467	-0.10676	-0.211012	-0.0438187	0.0363343	0.0382202	0.0186634	0.074602	-0.0191006
1110038F14Rik	0.16789	-0.60034	0.23254	-0.21098	0.19452	0.4923	0.10045	0.24285	0.033809	0.22975	0.70154	0.58767	0.90087	0.28692	0.0390627	0.00685837	-0.113966	-0.0447613	-0.103154	0.0284564	0.00929176	0.0148586	0.00375255	-0.0254413
1110046J04Rik	0.10421	-0.35958	-0.23105	-0.63037	0.85187	0.48605	0.094891	0.98822	0.055428	0.53859	0.085888	0.35229	0.51126	0.75824	0.0119776	-0.0806878	-0.117673	0.00110829	-0.22766	0.0743548	0.0832425	0.0456482	0.0338667	0.0237299
1110050K14Rik	0.33694	-0.16007	0.11557	0.00087511	0.78165	0.12167	0.90137	0.051527	0.49394	0.41634	0.74355	0.32707	0.76623	0.96091	-0.0272449	0.146925	-0.0110758	-0.253427	-0.0678158	0.206346	-0.0365049	-0.262638	-0.0674254	-0.0127688
1110051M20Rik	0.11092	-0.25911	-0.016939	-0.10358	0.66536	0.049547	0.38878	0.99662	0.043071	0.89214	0.27677	0.99769	0.24694	0.7234	0.00438744	-0.0353586	-0.0226968	-9.38071e-05	-0.0498345	-0.00301352	0.019981	-8.04995e-05	0.0221081	-0.00909151
1110054M08Rik	-0.047646	-0.37855	0.17268	0.3116	0.86713	0.32919	0.053264	0.32068	0.094956	0.52251	0.96533	0.85734	0.56157	0.90481	-0.00788991	-0.0505099	-0.149578	0.0532361	-0.137531	-0.075014	0.00191678	-0.0104335	-0.0485925	0.00620863
1110057K04Rik	-0.13191	0.0537	0.51258	-0.096504	0.64455	0.96814	0.23247	0.53359	0.31375	0.14073	0.15083	0.1779	0.41454	0.23276	-0.315714	-0.0245049	-0.559456	-0.542168	0.478872	0.0297318	0.0316296	0.024669	-0.0156405	-0.0207558
1110058L19Rik	-0.20794	-0.036074	-0.20433	-0.48609	0.031489	0.37819	0.1008	0.68417	0.052877	0.6385	0.9917	0.85419	0.2898	0.035127	-0.158839	-0.0551448	-0.0900185	-0.0336797	-0.115825	-0.00752132	-0.000351191	0.00737604	-0.0283281	-0.0454355
1110059E24Rik	0.16236	0.37005	0.014055	-0.33585	0.19569	0.21194	0.64886	0.33519	0.18316	0.50106	0.34604	0.16973	0.69249	0.16164	-0.0495216	-0.0493434	-0.0311956	0.0434215	-0.0567601	0.0222782	-0.0243551	0.0437159	-0.0106455	-0.0366555
1110059G10Rik	-0.10372	0.37933	-0.14053	0.030221	0.094962	0.31059	0.053148	0.32619	0.46059	0.72708	0.4694	0.086143	0.37474	0.96328	-0.0950363	-0.0477542	-0.122748	0.0865234	-0.0399268	-0.0128382	-0.0219762	0.045764	0.0245258	-0.00112682
1110065P20Rik	-0.22121	-0.63501	-0.64483	-0.61727	0.023716	0.43144	0.0491	0.69168	0.03074	0.6744	0.32584	0.98009	0.47112	0.77795	-0.0573179	-0.0312177	-0.18727	-0.018352	-0.0827	0.0150998	0.021725	0.00104227	0.0177799	0.00973983
1190002N15Rik	-0.55327	-0.41319	-0.10284	0.14088	0.89851	0.014311	0.035528	0.55977	0.028178	0.98715	0.20048	0.35382	0.03518	0.8953	0.00528678	0.102892	0.0978614	0.0616247	0.124972	0.00127947	-0.0630046	0.0371321	0.0694207	0.00460759
1190003J15Rik	0.04794	-0.13699	0.0077057	-0.6077	0.47169	0.23462	0.16251	0.94697	0.55112	0.17474	0.67325	0.85788	0.65079	0.7145	0.133998	-0.160567	-0.157	0.0199619	-0.120294	0.619973	-0.0575749	-0.0488516	0.112131	-0.0493081
1190005I06Rik	0.22723	0.040106	0.11597	-0.54748	0.2396	0.0061467	0.036272	0.55074	0.4829	0.025775	0.92615	0.31023	0.29659	0.1932	0.0925544	-0.0908104	-0.154514	0.0436642	-0.0600655	0.12165	-0.00480441	0.0511454	-0.0438592	-0.0625246
1190007I07Rik	0.4009	0.1678	0.026275	-0.26301	0.52082	0.42067	0.12397	0.18391	0.16906	0.55923	0.72901	0.17384	0.98624	0.023823	-0.0577142	-0.0455575	-0.137292	-0.142618	-0.0858734	-0.0641624	0.019751	0.0855232	0.000705805	-0.0936735
1200011I18Rik	0.060508	0.31414	0.22966	0.15111	0.92246	0.17403	0.054442	0.77982	0.12277	0.50893	0.47945	0.80828	0.5699	0.81275	0.00334773	0.0458869	0.0885356	0.0163089	0.0592513	0.0137849	-0.00980879	-0.00321809	-0.00710612	-0.00284287
1200014J11Rik	0.22435	0.040443	0.55182	0.74268	0.63714	0.48789	0.18303	0.76362	0.87269	0.58028	0.10259	0.39345	0.26173	0.30541	0.0142889	0.0194277	0.056465	-0.0226404	-0.00489503	-0.00971601	-0.0269999	-0.0305694	-0.0278344	-0.0404142
1300001I01Rik	0.37253	0.35365	0.63136	0.84758	0.020672	0.46849	0.34948	0.79643	0.47088	0.73974	0.56642	0.11322	0.70348	0.42354	0.0330004	-0.0105695	0.0304175	-0.00334882	0.00793652	0.00746967	-0.00850386	-0.015487	0.00456291	0.00721697
1300002E11Rik	0.22411	0.107	0.44347	0.35709	0.13374	0.35338	0.16468	0.63956	0.93177	0.80603	0.56775	0.81533	0.37373	0.53326	0.0858709	-0.0311533	0.0412209	0.0342009	0.00546521	0.0105013	-0.0239918	0.0154682	0.0315322	-0.0328201
1300018J18Rik	0.031251	-0.20163	0.1913	-0.348	0.59809	0.037777	0.067443	0.25638	0.0044278	0.27315	0.63222	0.30922	0.20656	0.44031	-0.0195116	-0.0609752	-0.0743831	-0.0525968	-0.0551751	0.0341115	0.012845	0.0410936	-0.0303277	-0.02095
1500004A13Rik	0.44643	0.14721	0.54641	0.30869	0.2837	0.24364	0.081698	0.74026	0.93873	0.42613	0.6779	0.43401	0.28057	0.10079	0.0972503	0.12582	0.15031	0.0261275	0.00834297	0.102146	-0.0267357	-0.0847653	-0.0752498	-0.125367
1500009C09Rik	-0.15328	-0.56018	-0.30518	-0.8369	0.11657	0.13749	0.079809	0.48234	0.015157	0.34954	0.36492	0.53341	0.89878	0.018691	-0.0296312	-0.0313886	-0.085613	-0.0170251	-0.0874388	0.0283652	0.0262202	-0.0200185	0.00154625	-0.0606768
1500009L16Rik	-0.18235	-0.19292	-0.19925	-0.28612	0.84329	0.1876	0.15136	0.21655	0.70216	0.57411	0.33547	0.97512	0.72538	0.85141	0.00698278	0.0539283	-0.0857091	0.0462957	0.0165295	-0.0331408	0.0450618	-0.000948076	-0.0164538	-0.00561597
1500011B03Rik	-0.25413	-0.55905	-0.22649	-0.6754	0.077762	0.44179	0.082237	0.18798	0.084634	0.38057	0.55149	0.23597	0.86154	0.076994	-0.0325749	-0.00926587	-0.0687035	-0.0275662	-0.0358322	0.0195339	0.0121231	-0.0253762	-0.00366427	-0.0439613
1500011K16Rik	0.0089161	-0.57048	-0.43765	-0.57071	0.0038126	0.11969	0.052625	0.72039	0.0011254	0.9116	0.5096	0.21596	0.50104	0.51597	-0.090975	0.0386662	-0.161264	-0.0206136	-0.183754	-0.00414282	0.0161186	0.0401833	0.017251	-0.0139977
1500012F01Rik	0.13087	0.042112	0.45178	-0.43519	0.79472	0.35049	0.06087	0.667	0.19218	0.0059014	0.4802	0.46346	0.20394	0.27101	-0.0174689	-0.0567169	-0.141747	-0.0157226	-0.0736171	0.143244	0.0194866	0.0338858	0.0401091	-0.0458809
1500015A07Rik	-0.038776	-0.18412	0.40393	0.33819	0.95103	0.28693	0.17212	0.54872	0.1625	0.30653	0.3703	0.68572	0.15054	0.58219	-0.00222129	-0.0670172	-0.076713	0.0299174	-0.0866773	0.121945	-0.0447973	-0.0258547	0.0831906	-0.0321414
1500015L24Rik	0.59077	0.20391	0.068573	-0.35517	0.17412	0.98442	0.66035	0.12251	0.020606	0.43048	0.61274	0.66939	0.58152	0.26095	-0.286565	-0.00453966	-0.0664729	-0.364942	-0.49785	0.274137	-0.127873	-0.123574	0.0526594	-0.264128
1500015O10Rik	0.087378	-0.15707	0.24309	0.18607	0.38061	0.70572	0.03837	0.50973	0.45543	0.81779	0.077569	0.79649	0.16412	0.008947	0.458329	0.0415832	-0.597778	0.39681	-0.0903093	-0.106951	-0.679582	-0.0515003	-0.269292	-0.356616
1500017E21Rik	-0.3253	0.2036	0.36286	0.14686	0.48206	0.64867	0.0061845	0.0065331	0.54207	0.62831	0.83687	0.40523	0.68961	0.60148	-0.285294	0.0853147	-0.622312	1.05613	0.278244	0.0955649	0.037275	0.191763	0.0937464	-0.09173
1500032L24Rik	0.026572	-0.42417	-0.3064	-0.58219	0.63477	0.83994	0.059783	0.98528	0.031709	0.40451	0.030227	0.83063	0.21427	0.75722	-0.0218877	-0.00555894	-0.153585	-0.000822782	-0.122102	0.0209686	0.0312871	0.00492323	0.0260435	-0.00947623
1600002H07Rik	0.24428	-0.20729	0.3462	-0.03729	0.13312	0.19564	0.2847	0.7979	0.29291	0.020778	0.58751	0.23121	0.17766	0.9018	0.0652124	-0.0483975	-0.0598025	-0.0114249	-0.0466617	0.077315	0.014895	0.0469644	-0.0360985	0.00484473
1600002K03Rik	0.33466	-0.23559	0.068662	0.32457	0.19898	0.93867	0.63687	0.58162	0.12811	0.36603	0.47054	0.61173	0.63955	0.029148	0.105465	0.00862339	-0.0426967	0.0426136	-0.143564	0.0772214	0.0493009	0.0262505	0.0233713	0.103442
1600012H06Rik	-0.15588	-0.078542	0.09938	0.11781	0.027905	0.35013	0.93962	0.60748	0.02629	0.97692	0.025715	0.045109	0.96372	0.59476	-0.0582185	-0.0280892	-0.00242281	-0.0126918	-0.0547027	-0.000650687	-0.0255706	0.0455852	0.000807079	-0.0125975
1600014C10Rik	0.17821	0.62134	-0.21795	0.28655	0.84476	0.86355	0.39735	0.24988	0.13605	0.069581	0.75857	0.92221	0.39371	0.59525	0.00787953	-0.00522229	-0.0242228	0.0492692	0.0381577	-0.0559053	0.00454214	-0.00176689	0.0199991	0.00942023
1600020E01Rik	0.29806	0.01782	0.54554	0.38758	0.40168	0.21313	0.12232	0.044561	0.40194	0.63595	0.14892	0.26982	0.80906	0.050599	-0.0457457	-0.0537806	-0.120143	-0.158527	-0.0732714	-0.036997	-0.0400344	-0.0523084	-0.00944316	-0.0768819
1600023N17Rik	0.075694	-0.58507	0.28276	0.29218	0.22972	0.60621	0.20287	0.19812	0.19766	0.15815	0.29095	0.41423	0.34213	0.63342	0.201543	0.137741	0.30282	-0.374765	-0.545436	0.179914	-0.0663234	-0.139875	0.105378	0.0589935
1600029O15Rik	0.084532	-0.032737	-0.084113	0.38983	0.70884	0.40225	0.25662	0.88414	0.67063	0.62807	0.34832	0.70012	0.0023936	0.18795	-0.0358595	0.0968452	0.137593	-0.013399	-0.0361819	-0.0382666	0.0895046	0.0477577	0.327838	0.115238
1700001K19Rik	-0.017114	0.24693	-0.26233	2.0817e-17	0.54012	0.53873	0.55482	0.86453	0.91467	0.44681	0.34089	1	1	1	-0.341902	-0.225678	-0.202463	0.0481029	0.00995575	-0.133682	-0.0850908	-Inf	-Inf	-Inf
1700001L05Rik	-0.0091563	0.17076	-0.2043	0.078807	0.16419	0.85056	0.027048	0.53938	0.2788	0.62025	0.062534	0.43891	0.50017	0.73524	0.0584335	-0.0138419	0.260486	0.0382928	0.0893597	0.0313591	-0.165168	0.05874	-0.0360954	0.0153987
1700001L19Rik	-0.11269	0.18518	-0.35215	-0.23441	0.025397	0.1157	0.030274	0.015057	0.96444	0.63206	0.70011	0.18689	0.21663	0.92287	-0.117136	0.0600747	-0.140159	-0.0437946	-0.0015093	-0.0228871	0.0159961	-0.0941586	0.0584583	0.00474422
1700001O22Rik	-0.14494	-0.36039	-0.12912	-0.44052	0.68724	0.018242	0.011277	0.99693	0.017073	0.052565	0.96601	0.30654	0.97621	0.97765	-0.0180249	-0.148817	-0.244511	0.000200188	-0.151769	0.121748	0.00293049	0.0599027	0.00201541	0.00293385
1700003D09Rik	0.21523	0.095393	-0.16845	0.15829	0.36433	0.62582	0.011559	0.2957	0.73383	0.53189	0.51115	0.28559	0.34659	0.51287	0.155977	-0.0173751	0.15747	0.219598	-0.0594296	-0.129937	0.0592559	0.0751031	0.061926	0.0979353
1700003E16Rik	-0.21874	-0.59449	-0.2077	-0.58786	0.39804	0.13045	0.022777	0.57589	0.050762	0.001867	0.0050563	0.074798	0.48067	0.90979	0.0211	-0.034618	-0.144997	0.0254601	-0.0746882	0.0743608	0.0389565	-0.0676385	0.0156738	0.00506069
1700003F12Rik	-0.15276	-0.27863	-0.023824	0.38238	0.81389	0.25814	0.41577	0.893	0.71016	0.37465	0.34912	0.65091	0.063156	0.0037664	-0.0285351	0.0317826	0.16435	-0.0196337	-0.0319865	0.383139	-0.181444	0.163384	0.269314	0.415734
1700003M02Rik	0.1923	0.53909	-0.012156	0.48364	0.28499	0.30527	0.43326	0.8857	0.27241	0.74593	0.088917	0.18219	0.57138	0.1987	-0.0681943	-0.0791653	-0.102061	-0.0158123	0.084032	0.0468114	-0.154944	-0.136251	-0.0473143	0.120607
1700003M07Rik	-0.57631	-0.40179	-0.14132	-0.40673	0.025219	0.34393	0.0746	0.42738	0.50714	0.77451	0.15588	0.38176	0.92207	0.60137	-0.0918446	-0.0704205	-0.0904567	-0.0484659	-0.0189274	0.0208755	0.0552735	-0.0610363	0.0045426	-0.0118668
1700007B14Rik	0.34998	0.19097	0.25769	-0.034473	0.69009	0.96564	0.68049	0.50934	0.16861	0.48351	0.12772	0.074384	0.68683	0.45406	0.114926	0.0157044	-0.155497	0.220427	-0.261096	0.100972	-0.147264	0.335993	0.041797	-0.13023
1700007F19Rik	0.12193	0.28999	0.56478	0.78202	0.63485	0.99206	0.35639	0.57897	0.45805	0.37505	0.11535	0.97294	0.80707	0.070127	-0.0828132	0.00431603	0.148396	-0.215367	0.267225	0.234864	-0.260172	0.00921391	-0.0200946	0.188648
1700007G11Rik	0.04522	-0.37854	-0.049816	-0.28841	0.56183	0.43166	0.078531	0.71418	0.033355	0.76638	0.40753	0.64106	0.83906	0.75795	0.0707823	-0.0717422	-0.321615	-0.104876	-0.253141	0.109809	-0.115815	-0.0239979	0.0124443	-0.0508947
1700007J10Rik	-0.27009	-0.42816	-0.12801	NaN	0.33509	0.99651	0.99194	0.74716	0.97764	1	0.34089	1	1	1	0.0979332	-0.000428027	-0.00140651	0.0452029	-0.00641009	-Inf	-0.0737466	-Inf	-Inf	-Inf
1700007K13Rik	0.016545	-0.40473	-0.39771	0.050616	0.55754	0.10776	0.048296	0.9026	0.013708	0.9797	0.5332	0.23118	0.23822	0.10643	-0.0361314	0.0885915	-0.152488	-0.0195704	-0.145693	0.00199855	-0.0380265	-0.117679	0.0727024	0.104616
1700007L15Rik	0.36914	-0.43152	0.25604	0.29464	0.64268	0.9324	0.22337	0.35579	0.0054093	0.61411	0.81535	0.91333	0.11917	0.1572	0.224156	0.0155467	-0.174328	-0.233421	-0.575361	-0.268048	-0.0249932	-0.00491645	0.218372	-0.158569
1700007P06Rik	0.068944	0.169	-0.072624	-0.59826	0.25656	0.81746	0.63183	0.75526	0.81746	0.35506	0.028041	0.89505	0.85926	0.98355	-0.1848	0.0537301	-0.0297123	-0.0806042	-0.0533231	0.40069	0.230923	0.0451887	0.0323915	-0.00398748
1700008J07Rik	-0.15939	-0.21902	-0.049896	0.035879	0.61252	0.93176	0.22893	0.11166	0.4764	0.86072	0.20482	0.81966	0.079502	0.60024	0.0325801	-0.0037792	0.0872369	-0.0690287	0.046052	0.00893002	-0.0633945	-0.0172849	0.081657	-0.0263645
1700008O03Rik	0.41322	-0.53746	0.29088	0.28461	0.24706	0.47257	0.13758	0.31355	0.014036	0.34162	0.47628	0.16725	0.95469	0.54496	0.0715635	0.0407239	-0.140933	-0.110752	-0.270194	0.34892	-0.0484377	0.0955527	0.00557645	0.0419275
1700009P17Rik	-0.01844	-0.47934	-0.11156	-0.13508	0.35258	0.75532	0.25536	0.76057	0.32946	0.22347	0.13669	0.18713	0.048745	0.172	0.110616	0.0384676	-0.155973	-0.0598901	-0.121325	0.617899	-0.353067	0.395567	0.250105	0.415445
1700010I02Rik	-0.15712	-0.071279	0.32154	0.23437	0.15969	0.6595	0.12734	0.57486	0.029349	0.065165	0.14562	0.52381	0.34659	0.76223	-0.234466	-0.073111	-0.917994	-0.108399	-0.193635	0.691476	-0.297971	-0.283521	0.158758	0.111742
1700010I14Rik	-0.12401	-0.028534	0.26553	0.6817	0.90585	0.13958	0.059665	0.99715	0.82891	0.70093	0.22151	0.68248	0.60779	0.48461	-0.0192398	-0.180558	0.249957	-0.000497134	-0.045986	-0.0760011	-0.121759	0.0485566	0.058557	0.0738708
1700011J10Rik	-0.11172	0.18618	0.23632	0.15779	0.13402	0.31132	0.25015	0.48844	0.61312	0.503	0.62999	0.88944	0.19633	0.99089	-0.0553889	-0.0309321	-0.108639	-0.0415856	0.0191941	0.0389962	-0.020821	0.0048447	-0.0338372	-0.000381379
1700012B15Rik	0.30598	-0.36967	0.57484	0.29576	0.68399	0.41707	0.91133	0.033734	0.22371	0.49026	0.0097746	0.89775	0.6567	0.036988	0.0194519	0.0247537	0.00544337	-0.0655958	-0.0569283	0.0427889	-0.0518279	-0.0081434	-0.0142532	-0.0504256
1700012D01Rik	0.37134	0.18011	0.17358	-0.11691	0.79576	0.52707	0.0055282	0.101	0.9777	0.55733	0.32	0.92999	0.76051	0.64887	0.035467	-0.0837671	0.241625	-0.296132	0.00339219	0.105259	0.168082	-0.0143448	-0.0329454	-0.0644435
1700013F07Rik	0.16189	-0.22125	0.19501	0.24486	0.69445	0.61289	0.51606	0.86196	0.16434	0.64543	0.29869	0.9333	0.038234	0.040502	0.0758516	-0.0539264	-0.0857756	-0.0245949	-0.1628	-0.248585	-0.10037	-0.0155424	0.235725	-0.164811
1700013G23Rik	-0.17981	-0.056905	-0.29736	-0.15064	0.39146	0.89933	0.051616	0.086187	0.18995	0.19314	0.3736	0.95274	0.30431	0.79192	-0.453841	-0.0326007	-0.325755	0.75778	-0.651948	-0.0978806	-0.0939698	0.011789	0.117155	-0.0352426
1700015F17Rik	-0.25178	0.15611	0.216	0.037213	0.08632	0.14636	0.39691	0.88245	0.57224	0.50088	0.16317	0.78803	0.60917	0.78308	-0.726539	0.482441	-0.373747	0.0784534	0.335497	0.0642131	0.176514	0.0588146	-0.0594583	0.038346
1700016K19Rik	-0.29502	-0.60159	-0.57857	-0.41359	0.45842	0.93931	0.0063631	0.37753	0.23506	0.22287	0.3468	0.32125	0.72706	0.86859	-0.0530907	-0.00540057	-0.251908	-0.118447	-0.0627451	-0.112884	-0.0639223	-0.04371	0.0203335	0.0142399
1700017B05Rik	0.17337	0.22101	0.55832	0.76819	0.045922	0.96229	0.17754	0.91662	0.054549	0.28993	0.54201	0.12996	0.08487	0.012866	0.0537313	0.00175063	0.0660306	-0.00332752	0.0533907	0.0387541	0.0138557	0.0870405	0.0497489	0.091401
1700018L02Rik	-0.13249	0.085147	0.41085	0.24808	0.056037	0.092843	0.55852	0.68007	0.38419	0.67846	0.80408	0.24282	0.99457	0.45506	0.12792	-0.186992	0.0340328	0.0484047	0.112366	0.0868683	-0.0298489	0.142043	0.000942072	-0.110128
1700019D03Rik	0.16488	-0.34932	-0.093418	-0.51104	0.056294	0.0065633	0.36704	0.54037	0.62605	0.45775	0.060475	0.7895	0.4739	0.75604	0.112739	0.120718	-0.061606	-0.0299293	0.0390781	0.0464909	0.0574961	0.0150761	0.011373	-0.0166124
1700019G17Rik	0.23173	-0.28472	-0.52255	-0.6541	0.62891	0.30837	0.038254	0.90993	0.01824	0.52713	0.37546	0.23335	0.23078	0.30376	0.0256678	-0.0436399	0.13934	0.00579638	-0.131619	-0.0280852	-0.0441097	0.0529576	-0.0523741	-0.0347795
1700019L03Rik	-0.037916	-0.25546	-0.049922	-0.30622	0.92515	0.69302	0.31945	0.099154	0.89581	0.79537	0.20115	0.41064	0.50577	0.030576	-0.00600258	-0.0394279	0.100671	-0.21086	-0.0119895	-0.080527	-0.279582	-0.172317	0.213518	-0.414655
1700019N12Rik	-0.14455	-0.44703	-0.25604	-0.18317	0.27347	0.18241	0.0012232	0.7402	0.19952	0.54405	0.28622	0.23428	0.013234	0.46526	0.0873746	-0.12408	-0.221272	0.0190341	-0.115111	0.0300497	-0.0663276	0.090909	-0.148556	0.0559921
1700020D05Rik	0.051754	0.23959	0.49919	0.81219	0.083451	0.28577	0.011692	0.94913	0.10958	0.54545	0.012444	0.78185	0.79885	0.18194	0.126971	0.0982514	0.5281	0.00674897	0.238308	-0.0634629	-0.386862	0.0855271	0.0316418	0.170384
1700020I14Rik	-0.013747	0.17115	-0.28842	-0.22068	0.34915	0.035081	0.011003	0.5675	0.031568	0.80749	0.54579	0.99061	0.47183	0.4768	0.07657	0.159151	0.418427	0.0750797	0.187499	0.00850695	-0.0141021	0.000341016	-0.0163813	0.0199791
1700020L24Rik	0.22924	-0.11702	0.25941	-0.36214	0.57418	0.0044125	0.43731	0.81209	0.043885	0.2804	0.53183	0.92396	0.35467	0.098899	0.0647075	-0.134372	-0.0416181	-0.0195657	-0.118211	0.470488	-0.153882	0.0370333	-0.131062	-0.495513
1700020N18Rik	0.069253	0.030449	0.22248	-0.083163	0.99936	0.69135	0.013844	0.072034	0.35592	0.31288	0.58403	0.16362	0.2797	0.12361	-0.000330765	0.202169	-0.946405	0.704902	-0.338863	-0.452034	0.176644	-0.596277	0.355628	-0.69038
1700021F05Rik	0.0035882	-0.12049	-0.35379	-0.58749	0.15286	0.96293	0.061761	0.27134	0.369	0.23634	0.78841	0.069565	0.19557	0.46846	-0.0526038	0.0016415	-0.155635	-0.046917	-0.0528041	0.0434175	-0.00646202	0.0554401	0.0311986	-0.0217421
1700021K19Rik	0.30974	0.47576	0.04395	-0.1116	0.77986	0.25484	0.090107	0.4594	0.59104	0.73803	0.34349	0.81268	0.19143	0.75963	0.00370114	0.0127981	0.052961	0.00745887	0.00465671	0.00590176	0.0144553	-0.00383277	-0.0108912	0.00509544
1700023F06Rik	0.22717	-0.32129	0.52526	0.45527	0.4521	0.14561	0.39078	0.66175	0.0048001	0.71399	0.092077	0.71812	0.6045	0.50802	0.0549564	-0.0746636	-0.0769144	-0.029065	-0.13183	0.0459925	-0.196688	-0.0337841	0.0340462	-0.071449
1700024P16Rik	0.20964	0.42543	0.27807	0.71018	0.7733	0.20111	0.67899	0.6825	0.45228	0.46528	0.023559	0.51722	0.77193	0.25157	-0.0237301	-0.0805568	0.0561477	0.033771	-0.0444745	-0.213398	-0.323251	-0.201881	-0.0350217	0.160987
1700025G04Rik	-0.30855	0.074579	0.25852	0.39803	0.83696	0.60484	0.12908	0.68329	0.034451	0.64077	0.40646	0.86888	0.38687	0.35492	0.0060229	0.00890759	0.0598614	0.018235	0.0616952	-0.0081105	-0.0206546	0.002542	0.0175172	-0.0160818
1700025K23Rik	0.076911	-0.1431	-0.44242	-0.17405	0.37919	0.85662	0.64966	0.63689	0.25536	0.68154	0.25084	0.51061	0.66113	0.9828	-0.0508095	-0.0109364	0.0358505	-0.0349615	-0.112282	0.0100031	-0.0442605	-0.0255052	0.0102405	-0.00051993
1700025N23Rik	0.14403	-0.10349	0.22995	0.27255	0.99491	0.020186	0.65233	0.09773	0.27664	0.44681	0.24926	0.75077	0.14448	0.6237	-0.000680045	0.222901	0.0582175	0.164432	-0.110514	-0.105578	0.197416	0.100042	-0.210082	0.136804
1700026D08Rik	-0.0024236	-0.017598	0.069709	0.020503	0.98764	0.83556	0.48812	0.64787	0.38511	0.98333	0.73484	0.84829	0.084438	0.43577	-0.00245451	-0.0302051	-0.0779397	0.221753	-0.135814	-0.00699867	-0.0656323	-0.0316451	0.349556	-0.0723179
1700028E10Rik	-0.1021	-0.070086	0.45656	0.68373	0.049879	0.90996	0.3425	0.16271	0.49061	0.85857	0.10862	0.31956	0.59039	0.93388	-0.453011	0.0472231	0.26413	-0.187133	-0.264775	-0.0567024	-0.327536	-0.220087	0.0982969	-0.0118671
1700028J19Rik	0.3399	-0.14117	-0.37705	0.18967	0.33707	0.070407	0.69511	0.22893	0.31061	0.68932	0.23803	0.23063	0.23458	0.027353	0.0785051	0.195627	-0.071314	0.138388	-0.137168	0.0360693	-0.0761397	-0.0928542	-0.117357	0.196343
1700028K03Rik	0.37586	0.049271	0.48483	0.557	0.78044	0.59314	0.82398	0.019142	0.70262	0.34723	0.20726	0.23818	0.081064	0.33358	0.0231147	-0.0417661	-0.0157467	-0.21132	-0.0196965	0.194826	-0.0787713	-0.108	-0.1252	0.099311
1700028P14Rik	-0.070763	-0.37186	-0.49778	-0.65514	0.42703	0.92202	0.00326	0.39238	0.45114	0.57708	0.13628	0.73755	0.1777	0.86307	0.161395	-0.0190356	-0.248191	0.230073	-0.226219	0.0735315	-0.154108	0.0614267	0.11171	-0.0263025
1700029J07Rik	-0.036157	-0.13808	0.52193	0.81311	0.86022	0.67419	0.78658	0.83842	0.67382	0.37088	0.083936	0.48812	0.17592	0.28818	0.00777801	-0.01971	0.0130138	0.00955196	-0.0285956	0.0563625	-0.186439	-0.0968282	0.0767215	0.0720329
1700030C10Rik	0.093741	0.2859	0.16736	-0.11743	0.040392	0.33586	0.35401	0.12883	0.27196	0.52974	0.049055	0.29633	0.08557	0.22628	0.473934	-0.222215	-0.187394	0.422569	0.35487	-0.258515	0.629468	0.328723	0.363716	-0.344746
1700030J22Rik	-0.46114	0.1561	-0.2763	0.55354	0.13215	0.69631	0.56367	0.74915	0.18226	0.087749	0.29989	0.041106	0.52917	0.27953	-0.0673611	0.0108099	0.021688	0.0195685	0.0595864	-0.0725764	-0.034572	-0.0850132	-0.0120129	0.0268035
1700030K09Rik	0.45274	0.2699	0.47896	-0.079487	0.66091	0.48215	0.81276	0.68414	0.76619	0.12967	0.21815	0.3499	0.69985	0.17833	0.0198555	-0.0324612	-0.0116276	-0.019076	-0.0178426	0.0955944	0.0493465	0.0561236	0.0143876	-0.0533303
1700034G24Rik	-0.40917	0.0032343	-0.22401	0.18681	0.035144	0.050439	0.067068	0.10003	0.088263	0.44681	0.34089	1	1	0.37737	-0.192706	0.173354	-0.176854	-0.252211	0.318911	-0.0945044	0.0669001	-Inf	-Inf	0.1097
1700034H15Rik	-0.15414	-0.11139	0.63946	0.71039	0.21735	0.11115	0.18676	0.58741	0.54436	0.78077	0.28254	0.94487	0.23124	0.40282	0.0541932	-0.0517183	0.0777929	0.0231879	0.033308	0.0282417	-0.0766021	0.00691269	-0.103352	0.0489836
1700034I23Rik	-0.1784	0.27148	0.18459	0.18198	0.20854	0.32863	0.10493	0.40734	0.95963	0.44681	0.34653	0.00019074	0.060031	0.76476	-0.146015	-0.193902	0.205353	0.386706	0.00522439	-0.0468389	-0.13082	0.313244	-0.37336	-0.0650953
1700037C18Rik	-0.39178	-0.40529	0.046396	-0.36572	0.10374	0.33987	0.013614	0.27949	0.4261	0.37889	0.15948	0.2802	0.94566	0.62809	-0.0807219	-0.0528311	-0.269469	0.0634438	-0.0976219	0.0463913	0.0440706	-0.0432348	0.00289893	-0.0223314
1700037H04Rik	0.055982	-0.070305	-0.20896	0.00043879	0.64823	0.054272	0.087894	0.92588	0.054874	0.44223	0.60992	0.067446	0.97909	0.87394	-0.0188558	-0.0436947	-0.110616	0.00759044	-0.0727563	-0.0279121	0.0142483	-0.0630488	-0.000975495	0.00680207
1700040L02Rik	0.24094	0.17073	-0.45213	0.018926	0.30096	0.79413	0.021958	0.17765	0.22846	0.15818	0.084443	0.10926	0.3046	0.94159	-0.0859698	-0.0320183	-0.206392	-0.104127	-0.0530815	-0.156099	-0.124859	-0.0857798	-0.0776461	0.00811254
1700040N02Rik	-0.17902	0.32296	0.13162	-7.6768e-05	0.26404	0.10141	0.52303	0.21529	0.58041	0.61398	0.63135	0.68326	0.36766	0.67717	-0.243062	-0.200193	0.0917056	-0.136026	0.0659695	0.180381	-0.125598	-0.15941	0.202494	-0.129896
1700047I17Rik2	-0.19487	0.17873	-0.21722	-0.36654	0.33752	0.80026	0.36497	0.84243	0.56085	0.56467	0.84018	0.57417	0.69053	0.46835	-0.115359	-0.031025	-0.144216	0.0228765	0.053944	0.0344972	0.0112592	-0.0691642	0.0238927	-0.0449736
1700047M11Rik	0.56784	-0.25576	0.041	-0.016553	0.5066	0.071514	0.58832	0.21212	0.046746	0.070121	0.50876	0.54163	0.036169	0.42378	0.0235317	-0.0778347	-0.0332442	-0.0732784	-0.209409	0.293049	-0.0744532	0.0576341	-0.101123	0.127309
1700048O20Rik	-0.20473	0.27917	-0.0061996	0.3425	0.05173	0.41848	0.79195	0.38952	0.99878	0.23	0.36254	0.79365	0.6224	0.9072	-0.0956376	-0.0639394	-0.0151988	0.0935918	-0.000152761	-0.165651	-0.094682	0.0178941	0.0460529	-0.00740179
1700049G17Rik	0.12668	0.27332	0.6124	0.67921	0.39429	0.79253	0.37063	0.98478	0.35596	0.83873	0.65126	0.84292	0.94732	0.83049	0.0411908	-0.0180862	0.0714321	-0.00103517	0.0613141	-0.00430615	0.00956525	0.00571334	-0.00212661	-0.00548378
1700052K11Rik	-0.4985	-0.25586	-0.045236	0.23261	0.24628	0.86717	0.68935	0.42968	0.28685	0.47931	0.24668	0.62129	0.046024	0.93897	-0.0784512	0.0114987	0.0251346	-0.0442818	0.0645952	-0.0210492	-0.0428967	0.028306	0.085169	0.00259098
1700052N19Rik	0.28842	0.23405	0.1203	0.0060901	0.32849	0.86883	0.19656	0.17525	0.02374	0.90952	0.064604	0.21279	0.78975	0.35522	-0.0322884	-0.00518605	-0.0652047	0.0534398	-0.0786328	-0.00317328	0.0445691	0.0500511	0.00572831	0.018123
1700061G19Rik	0.14962	-0.45127	0.060688	0.16136	0.73866	0.18774	0.24602	0.062133	0.33142	0.28026	0.55624	0.31517	0.87916	0.15693	0.0480417	0.178385	-0.139583	-0.237586	-0.0982703	-0.262532	-0.0833318	0.28971	-0.0298736	-0.143038
1700063D05Rik	-0.092738	0.14517	0.21878	0.11162	0.89872	0.218	0.47216	0.77661	0.576	0.14678	0.55029	0.93919	0.80916	0.1812	-0.00875718	-0.165626	-0.079376	-0.060843	0.0987416	-0.603801	-0.0960025	-0.0238082	0.0903001	-0.4567
1700066J24Rik	-0.099789	-0.3434	0.12713	-0.045566	0.065469	0.32758	0.17242	0.5402	0.94172	0.49463	0.29492	0.85874	0.59364	0.51651	0.0452604	-0.0214027	-0.0519131	0.0108127	0.0012238	0.236081	-0.280134	0.0632114	0.188342	-0.186475
1700066M21Rik	-0.095637	0.24208	-0.54358	-0.4446	0.32171	0.41041	0.98419	0.84179	0.37872	0.81667	0.15654	0.31491	0.59805	0.86847	-0.0448089	0.0422386	0.00152925	0.0168406	0.0610954	-0.00496469	-0.032969	0.023038	0.0159712	0.00609704
1700071K01Rik	0.20332	-0.41054	0.60571	0.75672	0.0089906	0.12173	0.50428	0.715	0.63141	0.23649	0.21401	0.43034	0.46767	0.4524	0.843788	0.498674	0.211025	0.120396	0.208422	0.459037	-0.258524	0.238914	-0.115828	0.105096
1700071M16Rik	0.037491	0.20309	-0.12801	NaN	0.77633	0.72089	0.040801	0.71594	0.66763	1	0.34089	1	1	1	-0.0300019	0.039659	0.803239	0.0441846	0.026825	-Inf	-0.0821267	-Inf	-Inf	-Inf
1700084C01Rik	0.17246	0.25537	-0.52257	-0.37897	0.35679	0.49545	0.26617	0.59716	0.54037	0.050385	0.096691	0.54991	0.0011956	0.0017437	-0.051759	0.0349611	0.0414372	0.0329886	-0.0398515	0.0829713	0.0594083	0.04098	0.124486	0.140416
1700086L19Rik	0.0094081	0.47139	-0.042692	0.19166	0.7412	0.20381	0.083927	0.68578	0.14404	0.68034	0.34897	0.02143	0.71046	0.614	-0.0143273	0.0705943	0.130351	0.0238742	0.102951	-0.0132039	0.026821	-0.081247	0.0112042	0.0252972
1700086O06Rik	-0.47442	-0.19997	0.22435	0.49325	0.89343	0.67514	0.94064	0.016262	0.59164	0.043632	0.98038	0.59172	0.14037	0.16548	-0.0105571	0.014914	-0.00609149	0.19795	0.0299067	-0.12498	-0.00160049	-0.0453628	0.0965609	-0.0622674
1700088E04Rik	-0.27144	-0.36964	-0.20562	0.14211	0.71869	0.31627	0.0064787	0.32831	0.1943	0.96429	0.57588	0.93397	0.318	0.32117	-0.0322332	-0.0765911	-0.197096	0.051596	-0.137746	0.0043768	-0.0415683	0.0118344	0.0315617	0.101039
1700093K21Rik	0.17183	-0.18141	0.52751	0.71205	0.041567	0.70744	0.38977	0.48785	0.16621	0.879	0.038752	0.71923	0.90871	0.87151	0.484528	0.0705208	-0.232414	-0.176924	0.256238	0.0468241	-0.324169	-0.142271	0.0280302	0.0323181
1700094D03Rik	0.46165	0.13437	0.3637	0.68287	0.77281	0.20353	0.37806	0.1309	0.067477	0.87227	0.23514	0.69813	0.77011	0.19393	-0.0106722	-0.0503011	-0.0604599	-0.0720493	-0.0868422	-0.0155087	-0.0895729	0.035148	-0.0147231	0.0797005
1700095B22Rik	0.032204	0.22486	0.37562	0.56455	0.17631	0.2486	0.49923	0.77079	0.33603	0.2344	0.87863	0.012618	0.70495	0.62381	0.102523	-0.126367	-0.0542803	-0.0597923	0.144273	-0.138559	0.0149241	-0.283142	0.0396837	-0.0603156
1700096K18Rik	-0.54265	0.03879	0.094787	0.11163	0.070159	0.60251	0.45425	0.87272	0.079466	0.43937	0.012302	0.43931	0.015394	0.43424	-0.11044	0.0320134	-0.0558698	-0.0131216	0.150135	0.0642387	-0.108576	0.0708233	0.187613	-0.0417532
1700101I11Rik	-0.097964	-0.29586	-0.33477	-0.076545	0.54918	0.85834	0.3882	0.86231	0.16001	0.59541	0.36344	0.30764	0.44527	0.91716	-0.0412158	0.0240475	-0.133584	0.0240563	-0.175715	-0.0557852	-0.0626319	-0.121203	0.0588791	0.00838155
1700102P08Rik	0.47797	0.063971	0.2477	0.1034	0.033022	0.43947	0.5266	0.084283	0.81954	0.019648	0.54672	0.60589	0.71686	0.42225	0.251273	-0.175175	-0.069365	-0.111874	-0.0251878	0.152545	0.0454778	0.0716771	0.0209827	0.0732262
1700109H08Rik	-0.089606	-0.25044	0.25156	0.016833	0.92106	0.71284	0.019677	0.38588	0.24261	0.026217	0.8608	0.63619	0.76698	0.55848	-0.00977196	0.0499705	0.344236	0.509576	-0.330994	0.38703	-0.0234834	0.125152	-0.0378949	0.0701961
1700110C19Rik	-0.4815	0.11187	0.51989	0.52881	0.8709	0.32923	0.24481	0.047287	0.093394	0.12617	0.61086	0.87279	0.43041	0.89121	-0.0224929	-0.147787	0.224788	0.23244	0.16915	0.583625	-0.131443	0.038719	0.232782	-0.0187069
1700113A16Rik	-0.19628	-0.15196	0.1004	0.087841	0.65836	0.047674	0.14776	0.63131	0.57058	0.23652	0.17742	0.68753	0.24123	0.065709	0.0150452	-0.0872834	-0.0611351	0.0194892	-0.0222293	0.477529	-0.0742749	-0.029859	0.11186	0.19448
1700120C14Rik	-0.34467	-0.022665	-0.068614	-0.30509	0.010001	0.85596	0.28586	0.70148	0.94295	0.3005	0.37369	0.21669	0.44993	0.85859	-0.298195	0.032062	-0.307632	-0.0740767	0.0101412	0.517826	0.114423	-0.353233	0.0789732	0.0774129
1700123M08Rik	-0.084534	0.042398	0.5495	0.602	0.90743	0.056072	0.23561	0.47078	0.25339	0.70832	0.53495	0.55929	0.90848	0.9169	0.0149193	0.14882	0.142409	0.0891078	0.105659	-0.0425724	-0.0331496	0.0621128	0.00578593	0.00728193
1700123O20Rik	-0.060726	-0.18042	-0.055662	-0.47996	0.08121	0.41009	0.057914	0.33319	0.11517	0.28914	0.0089039	0.76864	0.025072	0.98353	-0.061345	0.032714	-0.0866407	0.0446069	-0.0939358	0.0163738	0.0646139	0.00443355	-0.0511081	0.000663911
1700123O21Rik	0.0024875	-0.053028	0.64347	0.47813	0.31979	0.16081	0.14535	0.45288	0.913	0.017711	0.16008	0.38202	0.1981	0.40319	0.422195	-0.798145	-0.209575	-0.294959	0.0541047	0.949417	-0.405849	0.321913	-0.446912	0.143193
1700125G02Rik	0.091104	-0.22956	0.35778	-0.29765	0.17976	0.91227	0.011985	0.73776	0.97971	0.29446	0.47422	0.49165	0.46635	0.079978	0.261273	0.021101	0.430492	0.0591973	-0.00458242	0.314723	0.228658	-0.296279	-0.213468	-0.51523
1810006K21Rik	0.047026	-0.11715	-0.10007	-0.48753	0.096511	0.22383	0.086582	0.85816	0.15375	0.94991	0.19308	0.34079	0.10775	0.27696	-0.0624491	0.0225911	-0.147752	0.0140652	-0.100505	-0.00249003	0.03561	0.0476032	0.0252369	-0.034964
1810008A18Rik	-0.1794	-0.67403	0.4972	0.20115	0.63403	0.18649	0.013493	0.12693	0.11052	0.57009	0.046201	0.36829	0.44018	0.071098	0.0134212	0.0276406	-0.0852228	0.0325441	-0.038037	-0.0130945	0.0252379	-0.0234589	-0.0141661	-0.0388655
1810009A15Rik	-0.15794	-0.36157	-0.23518	-0.605	0.022833	0.66493	0.061731	0.35214	0.34474	0.90734	0.49512	0.14991	0.021372	0.35869	-0.059214	0.0169046	-0.134675	-0.0565877	-0.0435404	0.00236442	0.0177969	0.0306289	0.0707107	-0.0275622
1810010H24Rik	0.06184	-0.2646	0.6431	0.43377	0.20736	0.097987	0.94952	0.16045	0.052836	0.39441	0.14061	0.11223	0.95493	0.12822	0.0938479	-0.104156	0.00336812	0.137904	-0.124743	0.051529	-0.0704845	-0.106946	0.00318361	-0.0867571
1810011H11Rik	0.12913	-0.36922	0.1583	0.70355	0.33431	0.25896	0.24043	0.92384	0.039145	0.21831	0.12807	0.44893	0.0076011	0.0005506	0.198105	-0.13722	0.146068	0.0178329	-0.195266	-0.380257	0.266879	-0.0815126	0.414751	0.410632
1810011O10Rik	-0.34441	-0.12178	0.29803	0.49069	0.1882	0.093807	0.8538	0.83816	0.20759	0.90188	0.065376	0.079997	0.47485	0.080903	0.193768	-0.111543	0.0282473	0.0447335	0.242982	-0.0685561	-0.170776	0.24778	0.0606811	0.123112
1810013D10Rik	0.033168	-0.048889	-0.19234	-0.56553	0.48322	0.96553	0.47273	0.18531	0.075489	0.65565	0.29023	0.88832	0.077748	0.66342	-0.0285923	-0.00161983	-0.0469167	0.0412514	-0.065932	0.019723	0.0172743	0.00434288	0.0320408	-0.0123305
1810013L24Rik	0.28782	0.2351	0.02568	0.66153	0.96557	0.093857	0.019367	0.75686	0.63263	0.56447	0.00048444	0.42198	0.28488	0.03078	-0.000933433	0.0589439	0.0842491	0.0123639	0.0139223	-0.00908952	-0.0510443	0.0154521	-0.0150794	0.0325371
1810014B01Rik	-0.013909	0.079152	0.29022	-0.141	0.016736	0.71737	0.72133	0.11814	0.033386	0.51597	0.82916	0.52494	0.62856	0.33109	-0.159906	-0.0156867	0.0317037	0.106057	-0.180592	0.0509314	-0.00738038	-0.0216582	0.0183507	-0.0634195
1810019J16Rik	0.077587	0.088528	0.1953	0.32032	0.44912	0.09913	0.95939	0.62172	0.87155	0.2568	0.00074441	0.84012	0.70797	0.8036	0.123311	-0.477881	0.00928349	-0.117089	-0.028567	0.416448	-0.73795	0.0737019	0.104966	0.0817995
1810020O05Rik	0.24376	0.22642	0.26512	0.28822	0.47266	0.01563	0.099482	0.86343	0.50103	0.12422	0.91396	0.11679	0.94105	0.52998	0.11251	-0.182592	-0.220906	0.0162457	-0.0694906	-0.181052	-0.0225342	-0.477438	0.0135506	-0.128704
1810021B22Rik	-0.14355	0.257	0.17707	0.25174	0.31793	0.32235	0.36211	0.62594	0.67309	0.63318	0.89202	0.08489	0.54329	0.49372	-0.0893245	-0.112177	0.0611359	0.0205629	-0.0202569	0.181168	0.0175585	0.178337	0.0235196	0.0934676
1810022K09Rik	0.0079768	-0.14016	-0.1427	-0.37062	0.031097	0.074521	0.16585	0.019799	0.10328	0.82818	0.55916	0.28028	0.14536	0.49532	-0.0640203	-0.0708654	-0.127414	-0.0825393	-0.0916917	0.00507219	0.0200622	0.036922	0.0374483	-0.0195743
1810026B05Rik	-0.11318	-0.088895	0.51337	0.88042	0.66419	0.27017	0.76008	0.031918	0.72335	0.97215	0.0064355	0.7977	0.55968	0.49031	-0.0201945	-0.0342739	-0.024672	-0.0812227	0.0115884	-0.00281258	-0.191348	0.0284914	0.027701	0.0544577
1810026J23Rik	0.62235	0.14996	0.41454	0.34157	0.17702	0.094675	0.44797	0.60181	0.8784	0.8892	0.76305	0.097273	0.60697	0.94418	0.0378208	0.0334716	0.0182386	0.0154849	-0.00303732	0.0033419	0.00418886	-0.0263605	0.00651845	-0.00135533
1810027O10Rik	-0.1505	-0.55926	-0.37238	-0.56021	0.40826	0.64818	0.01152	0.083334	0.06349	0.74701	0.33177	0.36675	0.25917	0.94007	-0.0179727	-0.0168538	-0.203743	0.0452038	-0.0932341	0.0103985	0.0317564	0.0257031	0.0372286	0.00205618
1810030N24Rik	-0.35664	-0.33822	-0.28841	-0.24111	0.1216	0.44302	0.53912	0.71243	0.23345	0.82964	0.84743	0.074813	0.32915	0.94682	-0.0491961	-0.052866	-0.0457949	0.0290607	-0.0686246	0.00753212	0.00822988	0.087511	0.0319819	-0.00366109
1810030O07Rik	0.60976	0.31402	0.60902	0.49131	0.8879	0.88925	0.076922	0.18145	0.32817	0.083295	0.24979	0.7175	0.74936	0.11822	-0.00496389	0.00244489	0.0690222	-0.0306627	-0.0337144	0.0402994	-0.0364452	-0.00906716	-0.00566227	0.0210868
1810032O08Rik	-0.42289	0.16811	0.4161	0.59124	0.31154	0.034177	0.28487	0.71935	0.34096	0.30181	0.66365	0.37965	0.68624	0.59406	-0.114391	-0.187652	-0.117907	-0.0358904	0.0754746	-0.0747972	-0.0128803	0.0466647	0.0265804	-0.0256025
1810037I17Rik	-0.084314	-0.53603	-0.33372	-0.86633	0.22766	0.31912	0.026589	0.62629	0.00090342	0.00040922	0.11732	0.80066	0.44894	0.31076	-0.0473707	-0.0181515	-0.157149	-0.013861	-0.10925	0.106713	0.0421161	-0.0135096	0.0197643	-0.0272549
1810041L15Rik	-0.17034	-0.12752	0.022796	0.23692	0.72592	0.17405	0.07769	0.42637	0.68124	0.37589	0.85137	0.10183	0.7135	0.99292	-0.00999351	0.0481508	0.082852	0.0218169	0.0168016	-0.0498565	0.00968179	-0.134673	0.0257393	0.000925299
1810043G02Rik	-0.069658	-0.48836	0.13224	0.026331	0.36374	0.65032	0.020598	0.70321	0.13563	0.63944	0.40298	0.99621	0.062179	0.18229	-0.0181886	0.0143118	-0.131006	-0.017246	-0.0368262	-0.0126696	0.0153312	0.000103034	0.0404655	-0.0200908
1810043H04Rik	-0.27214	-0.23881	-0.44986	-0.6756	0.27521	0.13017	0.069525	0.24444	0.10063	0.95008	0.098496	0.6314	0.34474	0.66157	-0.0742299	-0.0671843	-0.163238	0.0676335	-0.0913477	-0.00297362	0.0375284	-0.0265344	0.0214619	-0.0187936
1810044D09Rik	-0.50546	-0.26194	0.18355	0.030312	0.4479	0.079304	0.31641	0.68741	0.94986	0.98426	0.3094	0.99516	0.78184	0.019989	-0.126825	-0.244171	-0.14005	0.074931	-0.0159443	-0.0045231	-0.105016	-0.000370157	0.0351588	-0.12712
1810055G02Rik	-0.031812	-0.058579	-0.45778	-0.33468	0.56827	0.81808	0.0010512	0.49296	0.89344	0.55944	0.84481	0.6592	0.4396	0.36585	-0.0202911	-0.00631025	-0.0514392	-0.0349943	-0.012206	0.0215117	-0.00498919	0.00924184	-0.0239893	0.0196808
1810058I24Rik	-0.29286	-0.7376	-0.53847	-0.070798	0.84138	0.77118	0.035617	0.18176	0.33164	0.71556	0.29597	0.99353	0.13974	0.13472	-0.00385079	0.00941126	-0.0873922	-0.030896	-0.0381524	-0.00990512	-0.037263	0.000296704	0.0461961	0.0354204
1810062O18Rik	-0.042144	-0.13066	0.016808	-0.058957	0.70462	0.3827	0.44426	0.38384	0.16285	0.68914	0.53821	0.47093	0.77226	0.44914	0.0698422	-0.128183	0.0927177	0.124312	-0.1065	-0.0319632	-0.0522238	0.120981	0.0478245	-0.0763858
2010001E11Rik	0.078912	-0.17463	-0.37636	-0.015353	0.32348	0.84261	0.11413	0.077023	0.23326	0.45194	0.056279	0.48736	0.7557	0.18253	0.118556	0.0369647	0.394031	0.200898	-0.153312	0.153866	-0.143562	-0.0481894	0.00786915	0.12893
2010001M06Rik	0.16999	-0.11858	0.1945	-0.36253	0.40784	0.23698	0.13683	0.68371	0.25725	0.98259	0.83997	0.64705	0.39576	0.16001	0.103375	-0.189869	-0.144309	-0.0703078	-0.15088	0.00297954	-0.0294256	0.0898169	-0.131125	-0.594965
2010002M12Rik	-0.15634	-0.013047	0.25069	0.087578	0.95564	0.54812	0.15852	0.34761	0.73295	0.19855	0.4927	0.76319	0.47739	0.81744	-0.00756902	-0.0843352	0.112711	0.125357	-0.0389926	0.0856386	-0.044724	0.0181757	0.0469529	-0.0122391
2010003O02Rik	-0.21584	0.070771	0.12206	-0.45194	0.23204	0.97032	0.01088	0.18422	0.82978	0.50791	0.16878	0.86071	0.28238	0.032649	-0.0599525	0.00192553	-0.154724	0.393226	-0.018792	-0.0560646	0.0703465	-0.00945838	0.0551699	-0.156464
2010012O05Rik	-0.10373	-0.071738	-0.12348	-0.36422	0.85533	0.37731	0.35566	0.19347	0.52842	0.50453	0.10214	0.010592	0.34534	0.028978	0.00399052	-0.0273128	-0.0571617	-0.0291401	0.013997	-0.0190257	-0.0430981	0.0466207	-0.013619	-0.0595309
2010015L04Rik	-0.16607	-0.37928	0.3809	0.71966	0.84429	0.41981	0.61151	0.77143	0.61414	0.82198	0.077812	0.7227	0.66602	0.22767	-0.0212671	0.117536	-0.0743091	-0.0415849	-0.0790253	-0.0122392	-0.0559737	-0.020857	-0.00835328	0.0328183
2010107E04Rik	0.066415	-0.3193	-0.41541	-0.72807	0.66654	0.81237	0.047227	0.69535	0.060287	0.93071	0.12688	0.16729	0.21172	0.44864	-0.0237817	0.00532175	-0.198793	0.0102136	-0.112396	-0.00287749	0.0399651	0.0392137	0.0267894	-0.0244643
2010107G23Rik	-0.24177	-0.38954	0.037696	0.037878	0.013833	0.57218	0.032947	0.16963	0.081454	0.72559	0.38808	0.16036	0.83616	0.74885	-0.0519386	0.0193063	-0.151801	0.0633093	-0.0555599	0.0144242	0.0193303	-0.0475471	0.00395629	0.0112988
2010109I03Rik	-0.19722	0.22457	0.18266	-0.29659	0.17772	0.00072562	0.65952	0.81998	0.59842	0.11931	0.48245	0.10371	0.29706	0.61568	-0.0578229	-0.311025	-0.0437239	0.0153899	-0.0426162	0.480829	-0.096121	0.631804	-0.254855	-0.14641
2010111I01Rik	0.064037	-0.12879	0.60557	0.62236	0.16966	0.39189	0.2315	0.59616	0.45968	0.047006	0.59977	0.32193	0.29043	0.4453	0.0793411	-0.0271106	-0.0524468	-0.0311058	0.0385917	0.0884155	-0.0168153	0.0537002	-0.0303631	0.03252
2010204K13Rik	0.21429	-0.13424	0.17515	0.040687	0.56143	0.37324	0.20787	0.84202	0.0049502	0.58827	0.39105	0.21611	0.71387	0.74596	-0.0230949	-0.0320178	-0.0926217	0.0117053	-0.136229	-0.0275762	0.0345672	0.0263265	0.0139542	-0.0175759
2010300C02Rik	-0.11805	-0.20905	0.56055	0.68696	0.010493	0.026639	0.44998	0.5991	0.31677	0.21095	0.22577	0.31095	0.58793	0.58464	0.0523879	-0.0576139	0.0157357	0.0244133	0.0168996	-0.0428801	-0.0375123	-0.041376	-0.0127241	-0.0188096
2010315B03Rik	-0.076474	0.34664	0.54447	0.78919	0.086415	0.45508	0.35242	0.70021	0.98745	0.67049	0.02171	0.26118	0.26382	0.93826	-0.088231	-0.0258166	0.0354468	-0.0187475	-0.0010374	-0.0191342	-0.0585544	0.0368343	0.0285896	0.00126728
2010320M18Rik	-0.24028	-0.49131	-0.31719	-0.75546	0.81254	0.18102	0.3669	0.82164	0.4931	0.0049639	0.23172	0.67645	0.19898	0.15203	-0.0226306	0.0804489	-0.066124	-0.0186151	-0.0460533	0.0974672	0.0538394	0.0316528	0.046815	-0.0518987
2210013O21Rik	0.14511	-0.27487	0.16515	0.042628	0.23555	0.51179	0.3531	0.95386	0.51561	0.69153	0.99911	0.43909	0.13458	0.6172	0.0550054	-0.0134555	-0.0732144	0.00173238	-0.041832	0.0187912	3.11229e-05	-0.0229924	0.0517097	-0.0197597
2210015D19Rik	0.006849	0.074812	-0.129	-0.30365	0.77962	0.012328	0.43575	0.57651	0.18475	0.09714	0.86933	0.14388	0.64505	0.71817	-0.0429361	-0.193395	-0.0943924	-0.0418737	-0.0934883	0.0533065	0.00347798	0.0316785	-0.0100761	0.0132983
2210016F16Rik	0.25524	0.12267	0.16261	0.003491	0.049012	0.34963	0.069916	0.9735	0.066377	0.73955	0.077707	0.16471	0.088173	0.39787	-0.102284	0.0419768	-0.107402	-0.00161523	-0.115098	-0.0154541	0.0548954	0.0503156	0.050116	-0.0202921
2210016L21Rik	0.0076612	-0.49806	-0.13621	-0.46887	0.82493	0.26677	0.0295	0.84861	0.059476	0.95889	0.16687	0.91483	0.24135	0.54105	0.00444646	-0.0176928	-0.122998	-0.0052328	-0.0662159	-0.0015364	0.0124945	0.00245061	0.0136485	-0.0112598
2210018M11Rik	0.040625	0.2059	0.63788	0.7773	0.55014	0.78753	0.30911	0.81059	0.97749	0.011669	0.43203	0.28681	0.12703	0.66935	-0.0144787	-0.00486791	0.046601	0.00232614	0.000895319	-0.0455828	-0.0189965	0.0333094	-0.0288376	-0.00838611
2210039B01Rik	0.10784	-0.48665	0.35172	0.82856	0.54728	0.98607	0.22813	0.24321	0.084311	0.35823	0.006397	0.4367	0.84327	0.015666	0.0618255	-0.000710012	-0.152837	-0.0750219	-0.175497	-0.176301	-0.450213	0.180069	0.0209057	0.272819
2210404J11Rik	0.195	0.26163	0.5072	0.7722	0.41733	0.6826	0.64079	0.45259	0.34663	0.26774	0.31649	0.25833	0.61775	0.15822	-0.0422631	-0.0191419	0.0338898	-0.0290049	-0.0352821	0.0485536	-0.0395378	0.0420755	0.0183242	0.0493953
2210404O07Rik	0.16228	-0.2835	-0.10806	0.43668	0.27966	0.986	0.78653	0.41999	0.79922	0.45173	0.35607	0.92727	0.39	0.015005	0.16384	-0.00169297	-0.0397791	-0.159428	-0.0357755	-0.242293	-0.260796	0.0441144	0.16486	0.347693
2210404O09Rik	0.15705	0.37561	0.66408	0.63372	0.69639	0.70221	0.533	0.81995	0.56627	0.30067	0.0029045	0.052796	0.61786	0.28928	-0.0324948	0.0190392	0.0411524	-0.00637612	0.0357167	0.048271	-0.0487309	0.0578043	0.013847	-0.0243359
2210408F21Rik	-0.4694	0.15155	0.35371	0.50792	0.89054	0.22759	0.28044	0.023786	0.0072269	0.05377	0.4824	0.83543	0.80828	0.57994	0.00554549	0.051655	-0.0478692	0.0983946	0.104903	-0.051404	0.0218041	0.0077018	0.007225	0.0162923
2210408I21Rik	-0.32688	0.40425	0.21947	0.66168	0.41576	0.43896	0.53482	0.7636	0.063946	0.88075	0.047717	0.33992	0.18659	0.22822	-0.0341558	-0.0323191	0.0345256	0.0125753	0.093788	-0.00507238	-0.048149	0.042318	-0.0400195	0.0270809
2210416O15Rik	0.2455	-0.43461	0.41924	0.16645	0.013976	0.64424	0.44333	0.7342	0.18291	0.21146	0.11404	0.59209	0.22147	0.67105	0.420882	-0.100697	0.0466111	-0.089	-0.110653	0.325539	-0.188768	-0.206235	-0.259836	-0.105839
2300009A05Rik	-0.24594	0.09308	-0.34366	-0.5017	0.081759	0.21721	0.037706	0.61214	0.67267	0.57916	0.46021	0.68046	0.10807	0.7708	-0.0405687	-0.0751135	-0.123975	-0.0269208	0.0176461	0.0182949	-0.0153519	-0.0112719	0.0607882	-0.0117255
2310003H01Rik	0.43161	-0.37197	0.11683	0.29205	0.091956	0.12748	0.46411	0.22481	0.014166	0.75082	0.44012	0.12415	0.95932	0.69533	0.0689093	-0.0731379	-0.0327812	-0.0642934	-0.108222	0.0132741	-0.0229928	-0.0588558	-0.00207127	0.0164598
2310008H04Rik	0.48681	0.22713	0.31373	0.38884	0.94418	0.4165	0.81362	0.27597	0.65732	0.13673	0.44828	0.77011	0.052412	0.029965	0.00567501	0.0656107	0.019605	-0.0455568	-0.0293758	0.138668	0.0345873	0.0295795	0.103505	0.0939681
2310008H09Rik	0.15779	-0.25505	0.411	0.23018	0.6106	0.029902	0.20248	0.035768	0.035704	0.10428	0.2092	0.090969	0.43767	0.46039	-0.0122976	-0.0296024	-0.0717527	-0.0530153	-0.0552944	0.0359478	-0.0268762	-0.0336448	-0.0146364	-0.0279239
2310009A05Rik	-0.080428	-0.20087	-0.17427	-0.33121	0.0029981	0.18987	0.31542	0.94588	0.064786	0.52678	0.40065	0.24748	0.33956	0.28676	-0.134808	0.0662587	-0.10324	0.00564405	-0.115379	-0.0252014	-0.0230128	0.065409	0.0325774	-0.0468196
2310009B15Rik	0.16977	-0.32075	0.28495	-0.65872	0.95037	0.89755	0.041073	0.70329	0.025354	0.13364	0.075652	0.082592	0.24316	0.094946	0.0042688	0.0039863	-0.218921	0.0302967	-0.169378	0.105714	0.0843621	0.044624	-0.0376374	-0.0762274
2310010J17Rik	-0.1072	-0.058244	0.071323	-0.22764	0.92484	0.35472	0.35724	0.43619	0.69456	0.98555	0.58948	0.49666	0.86569	0.32034	0.0122588	-0.0591025	-0.0876161	-0.0831855	0.0624002	0.00284745	-0.0441322	-0.0986513	-0.0129599	-0.160761
2310010M20Rik	0.19855	-0.40176	0.23332	0.30984	0.08054	0.82771	0.8342	0.35939	0.46529	0.40386	0.43877	0.70532	0.60987	0.82693	0.151521	-0.0179195	-0.0293838	-0.072742	-0.0703342	0.301207	-0.177304	-0.113506	0.0900034	0.0342271
2310011J03Rik	-0.015766	-0.50566	-0.28099	-0.66653	0.42894	0.74626	0.034645	0.71375	0.0083637	0.72073	0.1023	0.72014	0.52269	0.54423	-0.0228282	0.00640996	-0.166715	-0.0227523	-0.0967674	-0.00602471	0.0345375	0.0121108	-0.0120578	-0.0205425
2310014L17Rik	0.28725	0.033398	0.21612	0.08913	0.46175	0.75239	0.37884	0.7414	0.79861	0.52688	0.7481	0.70123	0.23825	0.71874	0.174855	0.0418418	0.168227	-0.056419	0.0473876	0.0542913	-0.0224304	0.0158342	0.0727018	-0.0270188
2310015A10Rik	0.0058219	0.22924	0.085604	-0.1916	0.8217	0.49725	0.87684	0.77772	0.51416	0.017282	0.048689	0.58029	0.32635	0.6977	-0.0126118	-0.0362265	0.0102047	-0.00899464	0.0301166	0.0787356	-0.054062	0.0215067	-0.0182839	-0.0143716
2310015D24Rik	-0.30175	-0.10884	-0.4555	-0.27199	0.34994	0.87111	0.059792	0.88475	0.16883	0.17525	0.41228	0.57408	0.30707	0.56549	0.194142	-0.0550683	0.266386	0.0395795	0.42329	-0.366216	-0.101171	0.0577888	-0.113126	-0.128294
2310022A10Rik	0.3053	-0.23095	0.014178	0.19964	0.29397	0.72327	0.039495	0.87387	0.086264	0.75269	0.44791	0.072749	0.39204	0.62609	0.0174005	-0.00649879	-0.0691484	-0.00379262	-0.0452202	-0.012927	0.0171453	-0.0578621	-0.022515	0.0157851
2310022B05Rik	0.50037	-0.028416	-0.19144	-0.56741	0.096976	0.62105	0.067298	0.31478	0.37966	0.10659	0.58812	0.86573	0.36451	0.82685	0.0553769	-0.0163314	0.0944736	-0.0298309	-0.0285746	0.0986042	0.0239285	0.0112295	0.0254049	-0.00989413
2310030G06Rik	0.072312	0.0084474	0.2836	0.31963	0.73887	0.48376	0.62544	0.78189	0.70985	0.55631	0.55141	0.65192	0.43864	0.90641	-0.0177332	0.0582663	-0.0232291	0.0231803	-0.0271152	0.0831016	-0.0479114	-0.0360173	0.0506148	-0.00729699
2310033P09Rik	0.21794	-0.29118	0.3028	0.43552	0.74861	0.76503	0.11352	0.94084	0.0042085	0.86695	0.026717	0.042989	0.098218	0.57832	-0.0084465	-0.00740198	-0.107279	-0.0026134	-0.118152	0.0119625	0.0366306	-0.053054	0.0350687	0.0106994
2310034G01Rik	0.0030707	-0.57912	0.12741	0.35864	0.3147	0.77098	0.27964	0.82729	0.25785	0.72258	0.42493	0.26931	0.85593	0.20619	0.142693	-0.0348937	-0.13228	-0.0198528	-0.211261	0.0377115	0.0490723	-0.0733454	0.0191207	0.128849
2310035C23Rik	-0.1231	0.3779	0.15575	0.26426	0.58699	0.04155	0.010353	0.76841	0.0065633	0.70664	0.88659	0.88198	0.051703	0.86049	-0.0141423	0.0643478	0.0946001	0.0165402	0.0885703	0.0046267	-0.00171947	-0.00241943	0.0161697	-0.00238014
2310036O22Rik	0.10084	-0.43116	0.06993	-0.52012	0.27352	0.76127	0.048488	0.56991	0.11728	0.53733	0.013844	0.87808	0.75728	0.2325	0.0244746	0.00457451	-0.132802	-0.0216817	-0.0473454	0.012045	0.0496516	0.00457627	0.00572542	-0.0354484
2310039H08Rik	-0.36172	-0.39293	0.18766	-0.47935	0.041608	0.84884	0.031313	0.99067	0.47471	0.0056292	0.69332	0.061139	0.062379	0.021429	-0.0735626	-0.015105	-0.221536	0.00116354	-0.0379116	0.177439	-0.0217929	-0.0986475	0.102261	-0.0728417
2310039L15Rik	0.3217	-0.010219	0.4403	0.54828	0.1965	0.78084	0.79087	0.99362	0.64257	0.636	0.71462	0.83674	0.51203	0.93952	0.108926	-0.0240937	-0.0298089	-0.000625779	-0.0407512	0.175017	-0.0768493	-0.0473561	0.115409	-0.00901316
2310040G24Rik	-0.07249	-0.30239	-0.095179	-0.014516	0.43957	0.87225	0.34194	0.9188	0.64196	0.8973	0.84336	0.80292	0.64016	0.69447	0.145681	-0.0176793	-0.0844811	-0.0226567	-0.0454322	-0.0106147	-0.0155478	0.0173967	-0.0428449	0.037086
2310042D19Rik	-0.027771	-0.24234	0.28542	0.245	0.78875	0.63046	0.75379	0.96287	0.71521	0.49454	0.32515	0.91297	0.94854	0.7049	0.0384468	0.057828	0.0603327	0.00648077	-0.0619528	0.224851	-0.207865	-0.0306853	0.0110719	-0.0424109
2310042E22Rik	0.25993	-0.1421	-0.074063	-0.32618	0.10876	0.070208	0.067173	0.4765	0.44935	0.24477	0.19073	0.07121	0.9008	0.40125	0.324663	0.523922	-0.708308	0.275485	-0.12544	0.24383	-0.221671	0.279801	0.0173618	-0.107464
2310044G17Rik	0.14288	0.23615	0.36579	0.57672	0.67426	0.98135	0.040082	0.59516	0.9889	0.62757	0.23599	0.23791	0.046159	0.030267	0.00834685	-0.000219035	0.0675245	0.0127705	-0.000257305	0.00934882	-0.0264638	-0.0143002	-0.0313516	0.0175342
2310045N01Rik	0.091256	-0.096062	0.032702	-0.34605	0.8963	0.30429	0.2311	0.49738	0.55165	0.89424	0.052443	0.093397	0.1017	0.55945	0.00418369	-0.0370088	-0.0406996	-0.0431684	-0.0349221	0.00916702	0.0612163	0.0489015	0.032711	-0.0262363
2310047M10Rik	-0.11719	-0.18739	0.12098	-0.60837	0.89009	0.61733	0.066198	0.64762	0.2397	0.085652	0.006549	0.98579	0.65033	0.24826	-0.00509424	-0.0119607	-0.0763829	0.0206583	-0.0259264	0.0420297	0.0537174	-0.000386485	0.00914154	-0.0315646
2310050B05Rik	0.26084	-0.13086	-0.045938	-0.16147	0.27755	0.32116	0.43401	0.87554	0.48365	1	0.14502	0.20641	0.34659	1	0.227572	-0.163756	-0.166775	-0.029588	-0.168937	-Inf	0.308759	-0.584084	0.220281	-Inf
2310057M21Rik	-0.10986	0.35614	0.30116	0.32734	0.187	0.021297	0.75107	0.79613	0.067452	0.50625	0.84406	0.7933	0.30837	0.11914	-0.042698	0.0520518	-0.0136531	-0.0123132	0.0687787	-0.0272156	-0.00437539	-0.00632117	0.0197565	-0.035072
2310061I04Rik	0.067174	-0.4916	0.32895	0.51779	0.96354	0.65638	0.016313	0.58686	0.042658	0.80454	0.25818	0.56657	0.42566	0.66594	0.00109669	0.00819115	-0.0473532	-0.0187978	-0.0310487	-0.00911862	-0.0126419	0.0107512	-0.011812	-0.00720032
2310061J03Rik	-0.2332	-0.14633	0.29672	0.21394	0.74367	0.87215	0.17989	0.31296	0.88568	0.66212	0.21939	0.69328	0.75325	0.34232	0.0166926	-0.0094814	-0.129119	0.102542	-0.0177799	0.0400785	-0.0530561	0.0309214	0.015787	-0.0505684
2310067B10Rik	0.12725	-0.1474	0.309	0.75296	0.019014	0.10568	0.32568	0.60427	0.2535	0.085589	0.58939	0.034535	0.41619	0.62801	0.0931854	-0.043827	0.0498706	0.0178051	0.0190439	-0.0534247	-0.0193524	-0.0904532	0.027637	0.0180841
2310069G16Rik	-0.35796	0.073527	0.16209	0.10112	0.60886	0.48362	0.78693	0.1601	0.92	0.9884	0.24603	0.53236	0.54185	0.71754	-0.0473693	-0.0979431	0.024327	0.110723	0.0116981	0.00113756	0.0618135	-0.0306542	0.0193039	0.0143101
2410002F23Rik	-0.18688	0.22888	-0.10023	0.056275	0.058389	0.068083	0.11108	0.82501	0.0086439	0.12044	0.58117	0.33798	0.4667	0.55772	-0.0571142	-0.0597102	-0.0454533	0.00500388	-0.0370281	0.0300811	-0.0132581	-0.0267835	0.0167214	0.0135845
2410002O22Rik	0.037577	-0.037017	0.3355	-0.40516	0.041629	0.47156	0.2212	0.94122	0.1374	0.088296	0.060273	0.63074	0.83361	0.15699	-0.0512617	0.0170873	-0.0518307	0.00165139	-0.053383	0.0517547	0.0455929	0.0188694	0.00490634	-0.024777
2410004B18Rik	-0.0044184	-0.51331	-0.29839	-0.67678	0.51326	0.45363	0.21976	0.17769	0.014602	0.60432	0.16171	0.4923	0.60786	0.074963	-0.0176722	0.0173929	-0.0592433	0.0279474	-0.0822338	0.013649	0.0262367	-0.0150061	0.00792037	-0.0389268
2410004I01Rik	-0.24902	-0.035481	0.40985	0.41932	0.11853	0.40671	0.7457	0.28597	0.73041	0.57641	0.33735	0.5672	0.21584	0.029871	-0.255092	0.122049	0.149531	0.133713	0.0909256	0.266822	-0.3238	0.318041	0.19948	-0.40392
2410004N09Rik	0.046454	-0.080113	0.17777	-0.61528	0.90839	0.96319	0.47922	0.43669	0.19368	0.049283	0.96269	0.80229	0.0032825	0.047617	-0.0121099	0.00329534	-0.106615	0.0462023	-0.082435	0.188494	0.00169955	0.0275133	0.121221	-0.122287
2410004P03Rik	0.18279	-0.33408	-0.24675	-0.067913	0.55919	0.58325	0.027108	0.8756	0.0066516	0.43244	0.19865	0.18133	0.87321	0.89333	-0.0519692	0.0667938	-0.173313	-0.0203096	-0.250007	-0.0929553	-0.23585	-0.233187	-0.0245076	-0.0145017
2410006H16Rik	0.017676	0.043397	0.18653	-0.37289	0.40519	0.1001	0.034633	0.7432	0.30736	0.052695	0.72421	0.38803	0.031227	0.63735	-0.0487604	-0.0627017	-0.216208	-0.0215628	-0.0667833	0.0874113	0.0107262	0.0413495	0.0483578	-0.0168658
2410015M20Rik	-0.089183	-0.32649	-0.45121	-0.775	0.056874	0.61798	0.02473	0.22102	0.094014	0.73777	0.088609	0.62859	0.60202	0.037724	-0.0582059	-0.0150307	-0.165817	0.0440714	-0.128229	-0.0102857	0.0434898	-0.0198611	0.00880981	-0.0596953
2410016O06Rik	-0.15301	0.062195	-0.22006	-0.45492	0.95193	0.78066	0.01199	0.95343	0.24305	0.90002	6.657e-05	0.21862	0.30394	0.73689	-0.00250811	-0.00597802	-0.115572	0.00106187	0.0310846	-0.00370713	0.0698379	-0.032481	-0.0186305	0.00698115
2410018L13Rik	-0.029368	-0.46324	-0.41714	-0.64242	0.27409	0.49759	0.31852	0.60148	0.29813	0.4707	0.95387	0.72194	0.3729	0.38046	0.105225	0.0358981	0.0707694	0.0422217	-0.137082	0.131446	-0.0111276	-0.0626088	0.177567	-0.135318
2410018M08Rik	-0.046024	-0.07095	-0.15401	-0.25264	0.065906	0.37174	0.070226	0.85862	0.1652	0.44066	0.46171	0.98642	0.16431	0.48589	-0.0614198	0.0406248	0.07504	0.00422778	-0.052519	0.0519011	0.0184985	-0.000939055	0.0353265	0.0183161
2410021H03Rik	0.084754	0.024198	0.28082	-0.093192	0.36265	0.96345	0.01293	0.7114	0.46644	1	0.34089	1	0.75853	0.29969	0.0784623	-0.00568897	0.411434	-0.0764752	0.068671	-Inf	0.173434	-Inf	0.0786607	-0.113991
2410022L05Rik	0.15576	-0.33481	-0.075608	-0.32849	0.42089	0.29256	0.049477	0.52921	0.10462	0.6884	0.2012	0.98528	0.22935	0.42414	-0.0172851	0.0374872	-0.167782	-0.0384185	-0.101146	-0.0137341	0.0254326	-0.000422261	0.0169942	-0.0249325
2410066E13Rik	-0.08973	0.42571	-0.37479	-0.61467	0.76155	0.43716	0.062864	0.6757	0.036713	0.63245	0.57523	0.97403	0.5146	0.097522	0.0172349	0.0271387	0.239678	0.0359989	0.144914	-0.00975498	-0.0106596	0.000936649	-0.00960329	-0.0498899
2410076I21Rik	0.0036251	-0.34465	0.52118	-0.016105	0.42438	0.037692	0.79313	0.78663	0.07189	0.12427	0.29025	0.33223	0.30203	0.2908	0.122075	0.264298	-0.0224576	0.125502	-0.111005	0.596442	-0.297334	0.29739	-0.33286	-0.454203
2410089E03Rik	0.21775	-0.043834	0.6638	0.88254	0.012523	0.4509	0.020559	0.59703	0.56933	0.85726	0.065465	0.90598	0.97439	0.30313	0.0689667	-0.0217662	0.125122	-0.0209681	0.0142245	-0.0100851	-0.100634	-0.0104928	-0.00114215	0.0504342
2410127L17Rik	0.20065	-0.02407	-0.13763	-0.36367	0.79851	0.0011506	0.76277	0.51931	0.69997	0.83444	0.49556	0.49564	0.51781	0.36234	0.010427	0.0921844	0.013205	0.043394	-0.0146794	0.00646265	-0.0168477	0.0260641	0.0175047	-0.0144323
2410131K14Rik	0.10806	0.34551	0.0096379	0.22245	0.32317	0.016347	0.024627	0.25054	0.040383	0.97024	0.11875	0.25497	0.89435	0.12414	-0.0212215	0.0942762	0.0430935	0.0171189	0.0503122	0.000929219	0.0237333	0.0235981	0.00125655	0.0216827
2410137F16Rik	-0.00030756	0.10266	0.089209	0.36436	0.07926	0.41649	0.046533	0.95794	0.03025	0.73279	0.14821	0.82735	0.60609	0.9298	0.145321	-0.048116	0.419794	0.00652196	0.170387	-0.07923	-0.17769	-0.0444378	-0.0863069	0.013416
2500004C02Rik	-0.095211	-0.050031	-0.38086	-0.06207	0.9792	0.069532	0.29602	0.012569	0.20415	0.64701	0.77244	0.4008	0.68454	0.53783	-0.00143979	-0.0375632	-0.0656417	0.0884722	-0.0487137	-0.0147148	-0.0141033	-0.0339036	0.0126193	0.0207945
2510002D24Rik	-0.1271	-0.50343	0.34225	0.22159	0.42194	0.087413	0.16855	0.28817	0.026666	0.19173	0.53602	0.55773	0.029925	0.44982	-0.0245847	-0.0525448	-0.115324	0.0294932	-0.105885	0.0431202	-0.0129674	-0.0166176	0.050941	-0.0174573
2510003E04Rik	-0.32914	-0.17815	-0.28879	-0.56917	0.38111	0.27985	0.29114	0.29477	0.93156	0.55895	0.71445	0.012675	0.46797	0.75028	-0.0158855	0.0153433	0.0240617	0.0167874	0.00167335	-0.00738498	0.00571954	0.0203292	-0.0072015	-0.00855202
2510009E07Rik	0.28454	0.44789	0.027658	0.28318	0.4225	0.2401	0.0011351	0.59763	0.90968	0.96474	0.29589	0.066787	0.70708	0.38601	-0.0264868	0.034114	0.111306	0.015785	-0.00365757	-0.00230423	-0.0313173	0.030092	0.0076403	0.0172326
2510039O18Rik	-0.32759	-0.15496	-0.14637	-0.44117	0.95862	0.26948	0.026689	0.54922	0.47634	0.47911	0.30596	0.092414	0.47182	0.23548	0.00116786	-0.0165245	-0.0613139	0.0274843	0.0108128	0.0150989	0.0183943	-0.0444525	-0.0153425	-0.0220698
2510049J12Rik	0.18046	-0.012941	-0.065689	0.11621	0.75726	0.66462	0.71659	0.91205	0.185	0.69531	0.91921	0.71171	0.25679	0.21568	-0.0224799	-0.0294012	0.024507	-0.0063908	-0.0887692	0.0883571	0.0143107	0.0699902	-0.125504	0.209154
2610001J05Rik	-0.28933	-0.32013	-0.2299	-0.60785	0.10487	0.14843	0.11365	0.28846	0.76205	0.51217	0.41225	0.81384	0.33113	0.55262	-0.0648631	0.0439032	-0.123429	-0.0537148	-0.0151793	0.0212394	0.0260803	0.00945689	-0.0173197	-0.0169903
2610002J02Rik	-0.052828	-0.40438	0.27638	0.43785	0.51334	0.41416	0.22295	0.60394	0.038552	0.5264	0.18793	0.50125	0.61435	0.4862	-0.0205427	-0.0270748	-0.0709953	0.0298816	-0.106344	-0.0240038	0.0371595	-0.0249208	0.024149	0.0154732
2610002M06Rik	-0.22169	0.33482	-0.43199	0.10077	0.074754	0.26279	0.015562	0.63403	0.098193	0.04935	0.24511	0.21395	0.11735	0.64858	-0.0497349	0.0395476	0.0785107	0.0258354	0.0529796	-0.0449693	-0.0178837	-0.0198188	0.030221	0.0067219
2610005L07Rik	0.10948	0.12893	0.71106	0.82272	0.5238	0.32026	0.034428	0.47101	0.43592	0.76542	0.79563	0.34346	0.80716	0.93655	0.0750496	-0.0694526	0.227652	-0.0587373	0.0560782	0.0158017	-0.0208471	-0.0826973	-0.0113622	-0.00674045
2610008E11Rik	0.0082964	-0.082655	0.69831	0.64642	0.12334	0.90421	0.59056	0.19953	0.53331	0.33541	0.1754	0.72184	0.77653	0.25453	-0.0390346	-0.00311319	0.0300132	-0.0627716	-0.0238738	0.0213063	-0.0200853	0.0115703	-0.0046541	-0.040482
2610015P09Rik	0.19815	-0.14506	0.40505	0.69713	0.51279	0.17118	0.078634	0.69597	0.022667	0.62913	0.047317	0.47088	0.38749	0.56189	-0.0307219	-0.0361745	-0.0948425	-0.0171101	-0.10394	-0.0311132	-0.0682667	-0.0368562	-0.0269536	0.031965
2610017I09Rik	0.0053706	-0.40076	-0.32912	-0.7844	0.91766	0.43884	0.013414	0.492	0.28194	0.25056	0.77137	0.55853	0.67631	0.20444	0.0105377	0.060791	-0.212687	-0.0679712	-0.0854924	0.0816715	0.0129318	0.0377997	-0.00767482	-0.0864559
2610018G03Rik	0.25706	0.41697	0.59929	0.5293	0.52636	0.31607	0.029464	0.65665	0.66031	0.53206	0.10241	0.96246	0.48334	0.87788	-0.0716535	-0.0397967	0.210501	0.0360915	-0.0450677	-0.0338149	0.0664074	-0.00256662	-0.0438847	0.0108331
2610019E17Rik	0.18586	-0.0053687	0.45207	0.47715	0.67666	0.70354	0.99893	0.17303	0.46076	0.022801	0.78917	0.27945	0.99264	0.59541	-0.0533541	0.0351971	0.000193788	-0.126464	-0.0670006	0.105413	0.0226848	-0.0793295	0.000710064	0.0444436
2610019F03Rik	0.53233	0.52811	0.30413	0.67497	0.56648	0.41142	0.064641	0.70881	0.32276	0.36981	0.84712	0.15907	0.39412	0.12878	0.0199293	-0.0217966	-0.0594033	0.020515	-0.0419835	-0.0303794	0.00485216	-0.0500683	0.0166465	0.0396854
2610020C07Rik	-0.17529	0.43871	0.1531	0.2709	0.3844	0.48352	0.32564	0.81635	0.031828	0.74852	0.46666	0.84862	0.074595	0.77595	-0.0609185	-0.070039	0.0975931	-0.0231375	0.162632	0.0283413	-0.0999561	0.0216866	0.130717	-0.0332344
2610020H08Rik	-0.34708	-0.22339	0.37622	0.74759	0.39063	0.52485	0.39578	0.92137	0.78738	0.41332	0.014825	0.6798	0.73249	0.14942	-0.0664415	-0.093334	-0.0794177	-0.0140874	-0.0298529	0.226771	-0.168743	-0.0403017	0.0354696	0.115481
2610028E06Rik	0.30569	0.10806	0.20671	0.53006	0.46415	0.048988	0.042103	0.70382	0.9547	0.18916	0.59273	0.88501	0.79482	0.93909	0.18133	0.277643	0.348884	0.151526	0.0110832	-0.420142	0.145171	-0.0464596	0.0525309	0.0176034
2610029G23Rik	0.11696	0.27409	-0.2941	0.085918	0.6525	0.54321	0.80352	0.71008	0.75098	0.41618	0.47751	0.22267	0.023987	0.013825	-0.0217648	0.0291117	-0.0105246	0.0254997	-0.00664882	0.0297392	0.0108274	-0.0198603	0.0604691	0.0516902
2610034B18Rik	0.31345	0.18193	0.028254	-0.34218	0.217	0.95036	0.40209	0.046254	0.28748	0.014606	0.94129	0.82442	0.56372	0.76493	-0.0463824	0.00125426	0.0322081	-0.0765626	-0.0366192	0.0696093	-0.00250435	0.00819564	0.0124508	-0.0126447
2610034M16Rik	-0.15149	-0.067296	-0.15413	-0.49756	0.010275	0.1334	0.29915	0.5637	0.081737	0.48744	0.51333	0.76511	0.82321	0.17994	-0.138751	-0.139278	-0.119111	-0.0691739	-0.13111	0.0408273	-0.04133	0.0616822	0.0184043	-0.132512
2610035D17Rik	0.19044	0.017191	-0.20413	0.23688	0.98508	0.39241	0.3012	0.87838	0.16552	0.96796	0.81479	0.23767	0.21441	0.062805	0.00113176	-0.0554182	-0.0388409	0.00645738	-0.0718931	-0.00217148	-0.00583454	-0.0799483	0.0472825	0.0474292
2610035F20Rik	-0.2736	-0.32929	0.27651	0.41011	0.84379	0.95734	0.48048	0.21576	0.77635	0.51892	0.041994	0.40965	0.015477	0.75678	-0.0363192	0.00767908	0.110363	-0.201602	-0.0242761	0.223552	-0.368806	0.265101	0.564613	-0.0721723
2610044O15Rik8	0.54827	0.049351	0.43037	0.55454	0.83649	0.67259	0.062146	0.32135	0.14928	0.61855	0.037933	0.37386	0.048512	0.92698	-0.006431	0.0176992	-0.0887641	-0.0703367	-0.0631991	-0.0213941	-0.0410617	0.0300494	-0.0481965	0.0026933
2610100L16Rik	-0.10726	0.18597	0.36062	0.67534	0.86434	0.40349	0.94007	0.70676	0.10715	0.97686	0.2141	0.70423	0.89909	0.59614	0.0119592	-0.0453947	0.00649809	-0.0160342	0.0818506	-0.000746294	-0.0438986	-0.0155381	-0.00419412	0.0264159
2610203C20Rik	0.50671	0.20865	0.5911	0.86539	0.54914	0.23689	0.016585	0.18844	0.2875	0.73119	0.049646	0.90835	0.32538	0.078999	0.0219596	0.0279111	0.116697	-0.0713958	-0.0422279	0.0215969	-0.124115	0.0133427	0.0572398	0.126364
2610203C22Rik	0.28299	-0.028983	-0.35481	-0.38335	0.073022	0.46254	0.79747	0.569	0.56845	0.61303	0.35753	0.99765	0.0059641	0.82412	0.267804	-0.107298	0.059897	0.156551	-0.164819	0.0919522	0.187439	-0.000853439	0.436641	0.0650047
2610204G22Rik	0.1377	-0.43249	0.48014	0.60801	0.68997	0.71665	0.65512	0.67849	0.011529	0.6113	0.99875	0.050626	0.37436	0.94303	0.0561253	0.0758301	-0.0691559	-0.0928156	-0.230954	-0.0932768	-0.000178275	-0.193754	0.0712427	0.00714055
2610301B20Rik	-0.25786	-0.072218	0.11637	0.095536	0.22433	0.91947	0.83326	0.68564	0.59439	0.96443	0.99062	0.002076	0.94224	0.99233	-0.0322128	-0.00246768	0.00950715	0.013394	-0.0163157	-0.00123654	-0.000274798	0.0385355	0.00116363	0.000240802
2610301G19Rik	-0.14031	-0.10882	0.17722	-0.16822	0.78244	0.43924	0.85208	0.81806	0.45693	0.96315	0.56897	0.17727	0.79086	0.0035779	-0.00504436	-0.00950902	-0.00421215	0.00477078	-0.007481	-0.000985358	-0.00492122	-0.0353918	0.0044167	-0.0258355
2610305D13Rik	0.16351	0.33935	-0.31352	0.38492	0.95932	0.51866	0.64805	0.53985	0.6941	0.3882	0.43058	0.71915	0.44699	0.11361	0.00792296	0.0415143	-0.072529	0.161841	0.0325664	-0.129972	-0.112347	0.0458759	0.177711	0.436603
2610306M01Rik	-0.38672	-0.42338	-0.10749	-0.3985	0.069904	0.48479	0.1145	0.73347	0.034784	0.48312	0.15189	0.96882	0.080542	0.75812	-0.0711702	-0.0285162	-0.104458	0.0169409	-0.0973851	0.0301049	0.0471123	0.00245655	0.0788597	-0.00704695
2610307P16Rik	0.0095548	-0.15968	0.13482	0.37791	0.99531	0.15232	0.27475	0.8714	0.90106	0.8684	0.12476	0.99696	0.7832	0.98738	-0.00194935	0.408358	0.190899	0.0577774	-0.0521195	0.019344	-0.137677	-0.000524264	0.0207691	-0.00291784
2610316D01Rik	0.24093	0.33588	0.51067	0.1422	0.78043	0.25446	0.076462	0.63849	0.91406	0.42757	0.62015	0.14326	0.21219	0.31826	-0.0249454	-0.104846	0.179828	-0.040945	-0.00588971	0.0440567	-0.0145532	-0.0960823	-0.0824044	-0.0752458
2610318N02Rik	0.1777	-0.083473	0.33923	0.31467	0.22331	0.94831	0.62331	0.96769	0.90379	0.81075	0.42758	0.93775	0.83385	0.84804	0.148867	-0.00649494	-0.0424874	-0.00514391	0.00707298	0.0347802	0.0910509	0.0113333	-0.0207338	-0.0182991
2610507B11Rik	0.12597	0.37462	0.49462	-0.27457	0.35629	0.15815	0.039353	0.85389	0.25118	0.15097	0.73721	0.54139	0.65573	0.10082	0.00958626	0.0159631	0.113354	-0.00359997	0.026505	0.0200685	0.00239802	0.00662077	-0.00559215	-0.0287072
2610507I01Rik	0.01408	-0.27121	-0.30316	0.030673	0.29812	0.4546	0.19218	0.93769	0.56417	0.13108	0.17523	0.31353	0.082319	0.58614	0.328983	-0.195681	0.350405	0.0273868	-0.166109	-0.363129	0.118203	0.120629	-0.141151	0.130086
2610524H06Rik	0.034359	-0.42917	0.099498	-0.10729	0.98034	0.0090753	0.18597	0.58366	0.01002	0.14475	0.45684	0.82406	0.13666	0.46611	0.00107618	-0.0546988	-0.0807468	-0.0323433	-0.102089	0.0613045	-0.0210327	-0.00782415	0.0556764	-0.0185774
2700029M09Rik	0.11223	0.25192	-0.21372	-0.51142	0.32133	0.70858	0.18189	0.68659	0.50901	0.97948	0.88285	0.59515	0.99421	0.27755	-0.0278546	-0.00957076	-0.0889626	0.0147982	-0.0242018	-0.000911314	-0.00237729	0.0146174	0.000123978	-0.0258044
2700038G22Rik	-0.12058	-0.30313	0.49656	0.71244	0.61176	0.70618	0.79846	0.078789	0.50163	0.99887	0.72141	0.41487	0.55773	0.76305	0.0804008	0.0341535	0.0330505	0.16269	-0.0449303	-0.00045038	-0.070748	-0.161234	0.153085	-0.0504738
2700046A07Rik	-0.028051	-0.05668	0.51016	0.27577	0.60343	0.70564	0.89687	0.98517	0.75863	0.32583	0.23075	0.8089	0.82146	0.094884	0.0858837	-0.0452178	0.035964	-0.00314484	0.0380689	0.415057	-0.179419	0.0575666	0.0546313	-0.257444
2700046G09Rik	-0.64358	-0.4329	0.35963	0.72497	0.46701	0.48935	0.3502	0.23951	0.53083	0.53689	0.24414	0.13499	0.092324	0.0018432	-0.0257402	0.0437897	0.0426951	0.0834394	-0.0264794	0.0331717	-0.0951905	-0.173058	0.117211	0.116413
2700049A03Rik	0.36929	0.32534	0.74702	0.76621	0.89559	0.9926	0.034459	0.70502	0.82373	0.5408	0.15996	0.78666	0.18347	0.52436	0.00754191	0.000205429	0.0990147	0.00880958	-0.00666852	0.0234939	-0.0365464	0.0117002	-0.0451515	-0.0237722
2700050L05Rik	0.30456	0.31307	0.1877	0.21973	0.5757	0.14703	0.63021	0.70488	0.90991	0.9531	0.8179	0.58153	0.4625	0.76618	0.015233	-0.0282953	-0.0117005	0.0130392	-0.00255077	-0.00167132	0.00371674	-0.0121313	-0.0233875	0.00472951
2700054A10Rik	0.14477	0.03995	0.57697	0.56167	0.14524	0.71238	0.83637	0.25633	0.75162	0.60983	0.00041921	0.44508	0.10034	0.5123	0.193427	0.046449	-0.0287273	0.177769	0.0470455	0.0415507	-0.106895	-0.0738536	0.037103	-0.0346389
2700060E02Rik	0.008772	-0.16756	-0.15143	-0.65806	0.08011	0.36245	0.067338	0.26258	0.034296	0.23833	0.44805	0.77036	0.60237	0.29297	-0.0631921	-0.0219447	-0.124068	-0.0330099	-0.0796829	0.0213831	0.0167543	0.00900436	0.0060011	-0.0245843
2700062C07Rik	-0.10496	-0.39477	0.3874	0.28257	0.4743	0.15425	0.68777	0.33169	0.039832	0.38347	0.49452	0.3775	0.063064	0.68449	-0.0189333	-0.0533776	-0.0199605	0.052282	-0.116073	0.018504	0.0148178	0.018683	0.0372446	-0.00445021
2700069I18Rik	0.33367	-0.37489	0.42064	0.46156	0.075442	0.97438	0.42513	0.87875	0.3585	0.80218	0.39782	0.90657	0.61357	0.96244	0.433605	0.00269704	-0.209364	-0.0185094	-0.197184	-0.0916565	0.249679	0.04067	-0.165821	0.00806062
2700070H01Rik	0.30074	0.13244	0.0025874	0.23411	0.88138	0.17171	0.16405	0.69118	0.064576	0.69399	0.25247	0.16793	0.41634	0.749	0.0261997	-0.198642	-0.155796	-0.0624728	-0.183653	-0.143426	-0.216341	0.304215	0.191887	0.0773228
2700081L22Rik	-0.32962	0.078676	0.013371	-0.17674	0.12714	0.60172	0.43551	0.71487	0.43268	0.45354	0.0055184	0.0084183	0.99493	0.56712	-0.226293	-0.103754	-0.0931577	0.188705	0.224287	0.30287	-0.184261	0.207296	0.00093036	0.0521582
2700081O15Rik	-0.48842	-0.532	-0.32277	-0.39665	0.66857	0.09616	0.21311	0.35201	0.28675	0.18277	0.19566	0.91855	0.81029	0.71063	-0.00793339	0.0261716	-0.0388043	-0.0245086	0.0198588	0.0247017	-0.0218524	0.00261234	-0.0054328	-0.00793937
2700089E24Rik	0.086534	0.43574	-0.31702	-0.31632	0.0036475	0.29206	0.93079	0.36687	0.45874	0.72508	0.86827	0.51471	0.87882	0.7988	-0.0580708	0.0238386	-0.00317854	0.0196079	-0.017367	0.00748087	-0.00428575	0.0306621	0.00337764	0.0103711
2700090O03Rik	-0.099364	-0.16962	-0.42921	-0.2725	0.16664	0.20058	0.20987	0.12136	0.48335	0.68384	0.46884	0.97685	0.30137	0.77791	-0.131746	0.0756412	-0.165601	-0.109487	-0.072617	-0.0284954	0.0360049	0.0022767	0.0504891	0.0234745
2700094K13Rik	0.11049	-0.61948	-0.40265	-0.62767	0.13432	0.39056	0.13608	0.16808	0.072397	0.44564	0.3327	0.27717	0.0037631	0.72907	0.101964	0.059407	-0.148523	0.0704045	-0.139258	0.032646	0.0286287	-0.0483589	0.0449746	-0.0129241
2700097O09Rik	0.16558	-0.29503	0.38881	0.4409	0.46118	0.94399	0.91285	0.12368	0.078949	0.20463	0.57616	0.39407	0.40673	0.26299	-0.0337152	-0.00564566	0.0075683	-0.0753488	-0.129	-0.0578129	0.0202594	-0.0288902	0.0353092	-0.0392924
2700099C18Rik	0.36746	0.015564	-0.22779	0.21126	0.93323	0.44773	0.11713	0.22644	0.32095	0.34415	0.78524	0.63838	0.63029	0.4141	0.0124892	0.165698	0.207174	-0.139006	-0.129225	-0.311448	-0.0509271	-0.0608845	0.0734125	0.0830995
2810001G20Rik	-0.1207	-0.43573	0.16415	-0.69375	0.15341	0.60846	0.19572	0.84545	0.4315	0.18131	0.3315	0.47243	0.10825	0.067229	0.149841	-0.0622816	-0.100279	0.0256143	-0.0921374	0.0620153	0.0229843	0.0361029	0.0432348	-0.0780132
2810002D19Rik	-0.055985	-0.057922	0.51578	0.34088	0.70062	0.28513	0.41772	0.70104	0.4272	0.69039	0.67779	0.87024	0.83949	0.37719	0.0454582	0.0856943	-0.072094	-0.0590303	0.120264	0.0391876	-0.0287498	0.0100679	-0.0173443	-0.0472766
2810004N23Rik	0.38572	0.15115	-0.32567	-0.24965	0.57908	0.31023	0.81356	0.56736	0.56049	0.29071	0.11745	0.35583	0.19204	0.97292	0.0378865	0.0293661	-0.0086793	-0.0278262	0.0161986	-0.038423	0.0392354	-0.028061	0.0335008	-0.000506668
2810006K23Rik	0.079453	0.056713	-0.065134	0.014068	0.6479	0.25187	0.38008	0.1321	0.29887	0.081622	0.13919	0.95198	0.99327	0.74212	-0.0147121	-0.0293329	-0.0517328	-0.0293825	-0.0226698	-0.0792563	0.0501752	-0.00276685	0.000182834	-0.0110149
2810008D09Rik	0.17331	-0.16503	0.58757	0.82225	0.2917	0.056254	0.01177	0.66037	0.04289	0.90404	0.14132	0.21162	0.62376	0.43046	0.0448961	-0.10672	-0.15344	-0.0310249	-0.0785716	-0.00913901	-0.0961973	-0.128216	0.0332485	0.0445672
2810008M24Rik	0.18171	0.28359	-0.4678	-0.65293	0.13403	0.63345	0.56262	0.62783	0.1832	0.13726	0.94769	0.28888	0.44427	0.93666	-0.0638665	0.0141411	0.0225935	0.0286045	-0.0551465	0.0467694	-0.00134375	0.0379452	0.0221873	-0.00213263
2810011L19Rik	0.020605	0.28071	0.3974	0.26278	0.31809	0.37233	0.081745	0.26306	0.73592	0.2866	0.040999	0.74481	0.85867	0.57058	-0.0728383	0.0479991	0.1032	0.0627419	-0.0120466	-0.0931698	0.101944	0.0327423	-0.0091317	-0.0883121
2810013P06Rik	-0.2836	-0.10368	-0.07418	0.042485	0.17644	0.41326	0.97687	0.66121	0.19415	0.93556	0.62881	0.18186	0.11963	0.92197	-0.0460621	-0.0289224	0.00109263	0.0128228	-0.0461749	0.00260182	-0.0158526	-0.0417692	0.0512144	-0.00240209
2810021J22Rik	0.24433	0.31323	0.51297	0.69388	0.1492	0.22016	0.52099	0.77632	0.82925	0.30429	0.63548	0.38207	0.59978	0.64351	-0.0524206	0.0418218	0.0264394	-0.0125003	0.0085441	-0.0420859	0.0112447	-0.0279057	0.00944628	-0.0109237
2810025M15Rik	-0.23207	-0.35778	-0.034029	-0.3307	0.23746	0.28778	0.016533	0.67715	0.034474	0.89357	0.51673	0.3946	0.95127	0.20289	-0.0621464	-0.0608334	-0.116333	-0.0101304	-0.105032	-0.00723738	0.0148338	-0.0426437	0.00211319	-0.0427275
2810029C07Rik	-0.21886	-0.17631	-0.016296	0.49534	0.27011	0.30365	0.47135	0.61411	0.16526	0.61489	0.48386	0.85375	0.17241	0.028965	-0.0586843	-0.0756161	-0.0827759	0.033956	-0.0841237	-0.0568197	0.0705637	-0.0193103	0.148662	0.139991
2810032G03Rik	0.338	-0.18205	0.47397	0.73161	0.83238	0.8445	0.40138	0.45414	0.013605	0.8984	0.55153	0.6199	0.94728	0.060436	-0.00851106	0.00997481	-0.0668484	-0.0617293	-0.114785	-0.00934486	-0.0278285	0.0245341	-0.00358363	0.060544
2810047C21Rik1	0.63744	0.62191	0.2792	0.10236	0.87365	0.65553	0.90001	0.6321	0.53905	0.27739	0.25961	0.31682	0.51982	0.37591	-0.0617188	-0.109693	0.0204486	0.0848071	-0.116542	-0.212546	0.228055	0.118797	-0.138777	-0.172251
2810049E08Rik	-0.078704	-0.20104	0.48217	0.69313	0.76743	0.20573	0.063562	0.41659	0.2705	0.74393	0.089527	0.45583	0.38635	0.20712	0.013909	0.103971	-0.200337	-0.0852703	0.0644863	0.0206684	-0.140726	-0.0530476	-0.0574153	0.0748734
2810055G20Rik	0.028357	-0.29491	0.51573	0.81281	0.75736	0.90974	0.47252	0.52431	0.14189	0.53179	0.0015064	0.28014	0.12785	0.096883	-0.023616	0.00918488	-0.0682444	-0.0548101	-0.119119	0.0717917	-0.35002	0.189667	0.132844	0.14144
2810403A07Rik	0.27496	0.59677	0.69608	0.74573	0.88059	0.71749	0.070516	0.35761	0.31554	0.82973	0.69442	0.80663	0.055907	0.76747	-0.00300844	-0.00643061	0.0495889	-0.0288098	0.0328004	0.0049913	-0.0107604	-0.00619833	-0.0570753	-0.00953593
2810405F15Rik	0.015589	-0.045082	0.1357	0.54882	0.66804	0.24064	0.32254	0.20887	0.46452	0.43191	0.33312	0.79518	0.16945	0.41572	-0.0552493	-0.124444	-0.146946	-0.117046	-0.0891706	-0.149052	-0.219322	-0.051043	0.298971	0.198476
2810407C02Rik	0.03652	0.24322	-0.46471	0.17897	0.24777	0.073181	0.75664	0.60588	0.96957	0.087074	0.044493	0.37115	0.42093	0.42808	-0.0354051	0.0528927	0.0126223	0.0360367	-0.00110072	-0.0479944	-0.039378	0.0240594	0.016857	0.0230046
2810408I11Rik	-0.33886	0.028573	0.015455	-0.24514	0.91015	0.79572	0.8686	0.19391	0.34225	0.92753	0.97231	0.16368	0.72346	0.30956	0.019301	0.081021	-0.0300241	0.581894	0.431282	-0.0173583	-0.0034331	0.137108	0.0304333	-0.130813
2810408M09Rik	-0.37784	-0.2265	0.39949	-0.50102	0.22075	0.33477	0.011418	0.0016013	0.24618	0.44698	0.12051	0.73543	0.92358	0.014808	-0.0442798	-0.0342285	-0.128244	0.0487187	-0.0332502	0.0170236	0.0247801	-0.00918766	0.00135571	-0.0542212
2810410L24Rik	0.39373	-0.18214	0.29288	0.072435	0.22812	0.61071	0.9898	0.16586	0.022451	0.17557	0.13625	0.96297	0.86389	0.75544	-0.0720743	-0.023111	0.000389781	-0.0912741	-0.182045	0.0823671	-0.0674232	-0.00402875	0.00660029	-0.0434457
2810417H13Rik	0.08257	-0.30199	-0.29887	-0.25504	0.32443	0.54903	0.53646	0.94246	0.18022	0.5314	0.39494	0.35916	0.72319	0.74584	0.0865714	-0.041832	-0.0476884	-0.0105688	-0.0730951	-0.210314	0.199127	0.232449	0.105842	0.0747338
2810428I15Rik	-0.14743	-0.64509	-0.13665	-0.64906	0.15111	0.18663	0.023188	0.73237	0.015582	0.61831	0.37312	0.75407	0.70912	0.35663	-0.04957	-0.0430067	-0.228791	-0.0180857	-0.145588	0.0155277	0.0239389	-0.01168	-0.010745	-0.0239108
2810429I04Rik	0.25288	0.20399	-0.10893	0.37469	0.47478	0.66394	0.66673	0.86989	0.20566	0.50527	0.64736	0.016495	0.35543	0.070237	-0.120646	0.0760026	0.0467051	-0.0499186	-0.166997	0.0939292	-0.0425654	-0.214855	-0.104323	0.249188
2810454H06Rik	-0.27961	-0.099682	0.58568	0.54613	0.20676	0.25327	0.54206	0.14416	0.56234	0.44228	0.77288	0.68622	0.64945	0.54083	-0.222482	0.135968	-0.133622	0.188064	-0.0942399	0.0862601	-0.0264144	-0.0272976	0.0571938	0.0521155
2810459M11Rik	0.14399	0.031732	-0.34876	0.34447	0.2761	0.18011	0.061946	0.061239	0.69345	0.86982	0.78283	0.91283	0.044919	7.1102e-05	-0.064483	0.0270258	-0.0597729	-0.108548	-0.0195945	-0.0103189	0.0117166	-0.00920772	0.0687906	0.128461
2810468N07Rik	0.073627	-0.52742	-0.49098	-0.7454	0.40256	0.7173	0.055446	0.2706	0.027122	0.16737	0.3954	0.91161	0.24956	0.92829	-0.0204732	-0.00610322	-0.1029	-0.0241222	-0.112496	0.0509754	0.047626	-0.010394	0.0313311	-0.00357086
2810474O19Rik	0.35008	0.15726	0.45159	0.72138	0.56174	0.41	0.28409	0.24627	0.82273	0.85813	0.02615	0.15034	0.97729	0.84809	0.0151697	-0.0242649	0.0499651	-0.0526229	-0.0088071	0.00470472	-0.0386983	0.0342413	-0.000649739	0.00442374
2900005J15Rik	-0.1663	-0.13469	0.48051	0.8024	0.16698	0.95589	0.22186	0.93824	0.43914	0.88797	0.32959	0.56773	0.27248	0.17067	0.0759275	-0.00303178	-0.0945805	-0.00607245	0.0862452	-0.024571	-0.102056	-0.0758618	0.113551	0.111426
2900008C10Rik	0.077701	-0.25744	-0.16634	-0.71931	0.81741	0.81803	0.092809	0.96557	0.074109	0.10682	0.34424	0.09798	0.66935	0.28727	-0.0136905	0.0124311	-0.120187	-0.00212428	-0.0927502	0.105148	0.0383774	0.108679	0.0194654	-0.0356938
2900009J06Rik	-0.095709	-0.13457	0.01266	0.17737	0.46753	0.84751	0.84355	0.87121	0.014726	0.79527	0.82977	0.96397	0.20233	0.36633	-0.191295	0.0350472	0.0305105	0.0296465	-0.239926	0.111626	0.0218825	0.00651117	0.171518	0.130076
2900011O08Rik	-0.2338	-0.14102	-0.56228	-0.73221	0.0051087	0.099447	0.28625	0.52557	0.32135	0.33154	0.025272	0.90951	0.20875	0.56146	-0.0372952	0.0169492	-0.045139	0.00844273	-0.0155287	0.0178694	0.0378874	0.00282252	0.0226469	0.012159
2900026A02Rik	-0.15676	0.21988	-0.3598	-0.13706	0.3114	0.022624	0.16335	0.10139	0.019205	0.47899	0.55842	0.87843	0.65495	0.63544	0.0414895	0.0503192	0.0858434	0.0547807	0.0999148	-0.028096	-0.0189565	-0.00704696	-0.0105612	0.0198909
2900041M22Rik	0.16048	0.013446	-0.26036	-0.23667	0.22505	0.89945	0.08545	0.80371	0.82489	0.22451	0.030903	0.84698	0.57443	0.88078	0.161087	0.0277921	-0.445011	0.0529711	0.0342159	-0.156987	0.338266	-0.0483781	0.0669117	0.0269284
2900052N01Rik	0.39211	0.4331	-0.64408	-0.30268	0.00019256	0.17322	0.41221	0.49298	0.26603	0.20446	0.14968	0.88805	0.70804	0.74626	-0.0794556	-0.0789657	0.0608997	-0.0279913	-0.0896429	-0.05515	-0.0875845	-0.0108692	0.0159876	0.0251989
2900055J20Rik	0.0065939	-0.23437	0.37497	0.77786	0.80935	0.10763	0.041083	0.087316	0.25689	0.84778	0.020616	0.40803	0.42966	0.26124	-0.0254976	-0.159649	-0.356659	-0.177673	-0.121938	0.0132961	-0.0845961	0.0562675	-0.0244484	0.0435223
2900056M20Rik	-0.23756	0.10743	-0.20028	0.66138	0.70057	0.036192	0.054078	0.70139	0.082371	0.048392	0.032939	0.57838	0.24394	0.31203	-0.0117029	0.0584653	0.0962321	0.0161128	0.0714984	-0.134561	-0.143069	-0.0325888	0.0670431	0.0697112
2900060B14Rik	0.32444	-0.20644	0.40016	0.38065	0.35592	1	0.13398	1	0.35592	0.43006	0.11127	0.48073	0.22111	0.4282	0.271412	-Inf	0.509235	-Inf	-0.373399	0.193474	-0.126506	0.0487134	0.0719282	-0.0572759
2900076A07Rik	0.26065	-0.42158	0.38376	0.24628	0.16672	0.49549	0.80794	0.76513	0.25189	0.51508	0.42131	0.022795	0.91242	0.12682	0.113498	0.0829833	-0.0176921	-0.0159104	-0.0939016	0.10741	-0.0389327	-0.138042	-0.00851381	-0.0703977
2900079G21Rik	-0.57631	-0.47324	0.20633	0.50505	0.27695	0.7442	0.10997	0.92782	0.53008	0.33291	0.31183	0.39167	0.0030176	0.88357	-0.0421613	-0.00716099	-0.0650367	0.00342334	0.0290869	-0.0583918	-0.0205278	-0.0297249	0.0539902	-0.00855788
2900092D14Rik	0.16606	0.245	-0.32494	-0.45031	0.98454	0.77756	0.41229	0.79789	0.63464	0.16901	0.022219	0.17082	0.67768	0.80193	0.000635242	-0.00913861	0.0234621	-0.0084205	0.00766988	0.0808364	-0.0872294	0.0816129	-0.0168487	-0.0127884
2900097C17Rik	-0.18175	0.28487	0.15196	0.31117	0.20327	0.7206	0.11353	0.61535	0.24606	0.84371	0.65721	0.030567	0.86956	0.37408	-0.0222902	0.00777491	0.0358908	0.0184597	0.0263675	-0.00361983	0.00907959	-0.0470428	-0.00455481	0.017399
3000002C10Rik	-0.055523	-0.025415	0.35538	0.78806	0.1452	0.61406	0.49774	0.7543	0.40431	0.21535	0.12994	0.71452	0.42075	0.69531	-0.131847	0.0468102	-0.0571448	-0.0125854	-0.087112	-0.0838188	-0.0843448	-0.0310106	0.0539722	0.0257728
3010001F23Rik	0.23304	0.034325	0.18401	0.12704	0.23634	0.29761	0.12858	0.34341	0.97406	0.94578	0.4612	0.61491	0.48737	0.40733	0.127302	0.0893087	0.134845	0.137523	-0.00389305	-0.00679669	-0.0595264	0.0536825	-0.0683289	-0.0749997
3010026O09Rik	-0.21249	-0.62532	0.082455	-0.021637	0.70506	0.078986	0.045691	0.86911	0.10611	0.16967	0.17505	0.41796	0.50988	0.56459	0.0201129	-0.0489393	-0.134267	-0.0108445	-0.0861048	0.0546025	-0.0405944	-0.0278377	0.02087	-0.0171001
3110001D03Rik	-0.36381	-0.3231	-0.17628	-0.56601	0.0021221	0.3402	0.092236	0.23897	0.2862	0.23454	0.53602	0.36769	0.39243	0.41064	-0.0913696	0.0282745	-0.0791201	0.0413724	-0.0571378	0.0271742	0.0104601	-0.0105584	0.01876	-0.0237296
3110001I22Rik	0.16343	0.22518	0.79553	0.73994	0.2859	0.47436	0.46559	0.57942	0.83642	0.050837	0.34802	0.37318	0.51958	0.90379	-0.221208	0.112065	-0.245629	0.0480183	-0.0328106	0.148062	0.0558392	0.0491414	0.0302798	-0.00752882
3110002H16Rik	0.33764	-0.25725	0.37423	0.23924	0.92326	0.32485	0.91621	0.15805	0.13763	0.53706	0.3113	0.22093	0.0040011	0.33706	-0.00248317	0.0234641	-0.0013323	-0.0521018	-0.0380076	-0.0193591	0.0237376	0.0320669	0.0333248	-0.0178554
3110007F17Rik	-0.14115	-0.2315	0.095624	-0.13937	0.41909	0.88443	0.21883	0.68734	0.082898	0.85292	0.46931	0.065284	0.39865	0.74291	-0.102517	0.0226482	0.195681	0.0762535	-0.126243	0.12382	0.451393	1.33157	-0.173766	-0.22065
3110009E18Rik	0.019649	0.16018	0.31552	0.075901	0.70238	0.87723	0.63125	0.22689	0.78488	0.00098198	0.35831	0.63707	0.78751	0.82937	-0.048127	0.0213563	-0.064348	0.166711	-0.0478311	0.219876	-0.0677128	-0.0497845	-0.0238694	0.0144811
3110021N24Rik	0.12418	0.4253	0.45878	0.63192	0.26453	0.076357	0.082162	0.38251	0.2045	0.39208	0.2968	0.89083	0.21796	0.99439	0.064592	0.0944026	0.275102	0.0534348	0.133136	0.299743	-0.137098	0.0151222	0.0952878	0.000621326
3110035E14Rik	-0.39434	-0.16191	-0.63226	-0.69451	0.19053	0.13881	0.10333	0.6959	0.29833	0.73687	1.8126e-05	0.7723	0.27121	0.92316	-0.0705442	0.0696451	-0.0846373	0.0211659	0.0415758	-0.012013	0.131114	0.0143014	0.0256523	0.00487077
3110039I08Rik	-0.067312	0.15198	0.092897	0.48741	0.21659	0.80234	0.45137	0.61654	0.64229	0.10181	0.0050305	0.22772	0.6489	0.80786	-0.186547	-0.0527075	0.214105	0.0751756	-0.0739545	-0.650501	-0.190162	-0.253192	0.0824862	-0.0247051
3110039M20Rik	0.23231	0.15048	0.30849	0.43964	0.068513	0.15654	0.82987	0.69115	0.0069857	0.31014	0.31658	0.055636	0.66556	0.38562	-0.0670185	-0.0765536	-0.0219756	-0.0192312	-0.114704	0.042274	-0.0671269	0.145732	0.0225814	0.0417805
3110040N11Rik	0.20123	0.013912	-0.28921	-0.054078	0.41523	0.53339	0.14678	0.5569	0.34113	0.70129	0.9962	0.15512	0.62844	0.75901	-0.0448136	0.0474791	-0.0849656	-0.0281116	-0.0672146	-0.0195509	0.000201771	-0.0754841	0.0204457	0.0114207
3110043O21Rik	0.27283	0.48283	0.1003	0.15377	0.10968	0.84248	0.047231	0.87815	0.80671	0.48982	0.47756	0.056176	0.73548	0.62404	-0.0712265	-0.00778843	0.0820079	-0.00893219	-0.0104641	0.0275083	-0.0160501	-0.0219647	0.00970574	0.00853066
3110045C21Rik	-0.31635	-0.1921	-0.17554	0.16925	0.76785	0.15081	0.90448	0.42302	0.26633	0.1543	0.87897	0.32852	0.33512	0.072133	-0.0672256	-0.574659	-0.0316147	0.429328	-0.428903	0.318428	-0.0206906	0.15711	0.169661	0.478777
3110047P20Rik	-0.785	-0.67533	-0.35619	0.49263	0.87331	0.10246	0.15977	0.35683	0.0083176	0.10562	0.61127	0.093176	0.032723	0.067241	0.00705215	0.0497609	0.0735722	0.0456971	0.121978	-0.0681861	-0.0184619	-0.118356	0.109092	0.120563
3110052M02Rik	0.20896	0.43355	0.30369	0.02283	0.075372	0.87124	0.3088	0.12629	0.36835	0.55534	0.59739	0.1243	0.076036	0.7738	-0.160769	0.00761469	0.052213	-0.0648322	-0.0492911	0.0283989	0.024854	0.0565792	-0.0693952	-0.00864772
3110056K07Rik	0.17184	0.16169	0.20659	0.75495	0.24675	0.78408	0.94895	0.065641	0.34917	0.45026	0.19597	0.90941	0.68552	0.096087	0.0428365	-0.0168722	-0.00308224	-0.082416	0.0724298	-0.0335061	-0.0659751	-0.00735768	0.0217389	0.112685
3110057O12Rik	0.18529	0.091494	0.24166	0.76585	0.51112	0.22081	0.13561	0.99777	0.41948	0.38987	0.51199	0.74599	0.25866	0.015351	0.0534865	0.0470757	0.104822	0.000207274	0.0424017	-0.0351279	-0.0244237	-0.0147073	0.0369479	0.0722293
3110062M04Rik	-0.34499	-0.27945	0.25706	0.33233	0.90303	0.061518	0.094242	0.13406	0.88043	0.33998	0.54238	0.40635	0.53045	0.42681	0.00714443	-0.100451	-0.0956162	-0.105505	-0.00847908	0.0944492	-0.0328009	-0.0277338	-0.0289271	0.0382343
3110070M22Rik	-0.049916	-0.24765	0.13122	0.021223	0.3296	0.72496	0.32457	0.48067	0.14864	0.22509	0.32059	0.88414	0.18052	0.81333	-0.0657175	0.0403885	-0.21501	-0.0741965	-0.160118	0.523086	-0.167553	-0.0245812	0.267267	0.0451244
3110082I17Rik	-0.4044	-0.44322	0.066748	0.25066	0.82838	0.6909	0.0047883	0.88876	0.06166	0.45057	0.78391	0.072975	0.18938	0.45955	-0.0135663	-0.0215665	-0.152086	0.00580567	-0.0547829	0.0431697	-0.00846835	-0.0615759	0.0376003	0.036385
3110082J24Rik	0.044196	-0.4441	-0.40044	-0.28926	0.69596	0.025294	0.70256	0.58888	0.12269	0.89468	0.49737	0.91067	0.21296	0.53915	-0.0329163	0.126833	-0.0364748	-0.0402801	-0.166272	-0.0162744	-0.0609693	-0.0171048	-0.0942021	0.0635397
3110099E03Rik	-0.029962	-0.097405	0.10686	0.063542	0.66381	0.77298	0.24483	0.98886	0.81967	0.94094	0.18836	0.2966	0.51263	0.74372	0.0606818	-0.0675259	0.217817	-0.00493299	-0.0401987	0.0232935	-0.129055	0.124231	0.0856955	-0.0807971
3230401D17Rik	0.2623	0.14451	-0.1178	-0.47051	0.62851	0.14561	0.64529	0.1498	0.16344	0.18688	0.77635	0.99307	0.58433	0.50587	-0.0264713	0.0327556	-0.0284559	0.0704008	-0.0929436	0.0306853	0.00793075	-0.000226159	-0.0141183	-0.0201567
3300002I08Rik	0.20444	0.083007	0.35121	0.37938	0.31817	0.3717	0.5784	0.078552	0.79765	0.36659	0.2568	0.010456	0.21496	0.53826	-0.162829	0.235447	-0.126778	-0.384088	0.0435181	-0.07323	-0.0429444	-0.0909089	0.0635715	-0.0410856
3425401B19Rik	0.16853	-0.1968	0.47491	0.20597	0.20302	0.50864	0.65493	0.47089	0.11038	0.46188	0.44721	0.2369	0.56978	0.093384	0.5361	0.0704589	0.0632532	0.0726579	0.190246	0.158277	-0.123742	0.370713	0.0652648	-0.234521
3632451O06Rik	0.12015	0.086564	0.35991	0.047882	0.26987	0.06885	0.064446	0.24289	0.73608	0.40945	0.77568	0.56488	0.58071	0.2614	-0.0490369	0.0861254	0.0903739	-0.0321285	0.00959654	0.0301835	0.00958849	0.0260683	-0.0143171	-0.0190056
3632454L22Rik	-0.46101	-0.049638	0.227	0.31336	0.27722	0.28361	0.010074	0.64733	0.31577	0.8268	0.67494	0.38054	0.47487	0.62436	-0.0934109	0.0607191	0.205283	0.0384391	0.0790301	-0.0212519	-0.0344355	-0.0718799	0.0658526	-0.0429669
3830406C13Rik	0.21174	-0.17385	-0.25738	-0.11976	0.67644	0.5842	0.29754	0.75166	0.07123	0.34727	0.22178	0.56628	0.16891	0.47721	-0.0151416	0.0147312	0.0371331	-0.00950952	-0.0576845	0.0274767	-0.0396995	0.0267233	0.0392378	0.0118253
3830408C21Rik	-0.33747	0.086576	0.36957	0.63419	0.94208	0.25187	0.0028123	0.84662	0.053884	0.76895	0.14376	0.29957	0.28605	0.52641	-0.00294412	0.0664296	0.107053	0.0136793	0.132086	-0.0297738	-0.109122	0.124428	0.0686355	-0.0351802
4430402I18Rik	-0.35772	-0.24879	0.45762	0.27693	0.17419	0.4037	0.33987	0.21944	0.64172	0.83827	0.020583	0.94231	0.23772	0.1205	-0.0964558	-0.0406707	-0.0524323	-0.0949591	-0.0329763	0.0115759	-0.0974397	-0.00301775	0.0460388	-0.0860331
4632415K11Rik	0.060368	-0.46285	-0.20668	0.053896	0.80434	0.81064	0.65298	0.72807	0.06028	0.67714	0.44043	0.98323	0.076563	0.0854	0.0051689	-0.00507466	-0.0159355	-0.014945	-0.0596813	-0.00871627	0.0195152	-0.000669394	-0.0372228	0.0265048
4632415L05Rik	-0.002794	0.3239	0.18396	0.20848	0.83639	0.089757	0.00059765	0.47002	0.33604	0.81557	0.96674	0.89091	0.23944	0.86248	-0.00514727	0.0506267	0.16684	0.0719923	0.0535856	0.0088018	0.00112791	0.00563445	0.0401175	0.00577651
4632427E13Rik	-0.025006	0.10028	0.59085	0.79284	0.76302	0.21959	0.24595	0.36519	0.10893	0.42517	0.0043595	0.88027	0.14961	0.94365	0.0646481	-0.227497	0.292032	-0.174057	0.15266	0.162126	-0.262498	-0.0281907	0.116887	0.00503488
4632428C04Rik	0.42597	-0.38211	0.090936	-0.26677	0.5597	0.21188	0.067099	0.22553	0.052215	0.18377	0.66225	0.3171	0.97411	0.94014	0.0836325	0.122978	-0.169862	-0.131755	-0.225105	0.17045	0.0406383	0.0881257	-0.00315908	-0.00937429
4632428N05Rik	0.064354	0.21625	-0.19939	0.91877	0.52158	0.32891	0.48439	0.19846	0.83732	0.91776	0.30061	0.26913	1.2521e-05	8.2539e-07	0.029349	-0.0371146	0.0202717	0.0503895	0.00663369	0.00344298	0.0305184	0.0409868	0.198502	0.290833
4632434I11Rik	-0.18527	-0.14998	-0.052497	0.21574	0.94742	0.40494	0.11506	0.99191	0.75075	0.28691	0.68357	0.66857	0.71822	0.57807	-0.0113851	0.138427	0.147032	-0.00116463	0.0494331	-0.0816126	0.0340427	0.0435912	0.0365358	0.0562693
4732415M23Rik	0.1718	-0.16941	0.20583	0.09697	0.76719	0.84513	0.99852	0.35481	0.0069555	0.40025	0.07381	0.049151	0.31645	0.11293	-0.0280642	-0.0180276	-0.000179444	0.067026	-0.207127	-0.374301	0.134412	0.169452	0.100417	-0.131587
4732418C07Rik	0.32904	0.37858	-0.15314	-0.16236	0.9265	0.1137	0.0081411	0.49908	0.72522	0.60056	0.24611	0.13479	0.63372	0.48135	0.0020909	0.0310563	0.100711	-0.0259388	0.0114137	0.0185312	-0.0304814	0.0547239	-0.0111978	0.0139257
4732471D19Rik	0.21174	0.37076	0.52502	0.68445	0.39158	0.83242	0.033963	0.14814	0.77418	0.80762	0.39457	0.51828	0.21211	0.82937	-0.0193998	0.00518653	0.122019	-0.0382922	0.00698686	0.00569754	-0.0183338	0.020821	0.0244041	0.00519826
4732471J01Rik	-0.072107	-0.066552	0.48796	0.81413	0.62865	0.27695	0.14381	0.49267	0.44532	0.65241	0.44321	0.78986	0.88695	0.16343	0.0392506	-0.0911554	0.075156	-0.0759984	0.0333583	0.062797	-0.0492209	-0.0356564	-0.00897531	0.085031
4732491K20Rik	-0.13674	-0.21947	0.507	0.44569	0.32567	0.040738	0.24426	0.72114	0.77334	0.014801	0.097919	0.74255	0.38494	0.60013	-0.0536558	0.0819199	0.124025	-0.0309044	-0.015691	0.107421	-0.0739551	0.0141298	0.0425372	-0.0199966
4831440E17Rik	0.26157	0.11311	0.64427	0.79946	0.31323	0.24738	0.66374	0.49262	0.3076	0.83725	0.12476	0.86309	0.89225	0.83299	0.0303184	-0.0590125	0.029278	0.0204565	-0.0441102	0.0183823	-0.116813	0.0153777	0.0104379	0.012265
4833403I15Rik	-0.5394	0.22443	0.068013	0.20376	0.11376	0.69009	0.35592	0.1727	0.35566	0.087444	0.46878	0.5442	0.053837	0.1138	-0.367999	-0.0786518	0.224407	0.287846	0.17311	0.479898	-0.163222	-0.176732	-0.389524	0.407488
4833412C05Rik	-0.011231	-0.26552	-0.27951	-0.4802	0.57959	0.29021	0.084926	0.81529	0.91752	0.4327	0.11605	0.30727	0.34256	0.78927	0.0848926	0.407149	-0.372305	0.103442	-0.0240659	-0.0831247	0.13987	0.126806	-0.107568	-0.0412718
4833417C18Rik	0.12226	0.19141	0.36643	0.55646	0.72594	0.49808	0.23062	0.24122	0.8708	0.60878	0.099289	0.33559	0.55173	0.88232	-0.083356	0.119912	0.159615	0.144369	-0.0217323	-0.0705134	-0.155384	-0.128697	0.0702382	-0.0180266
4833418N02Rik	-0.11275	-0.2782	0.40656	0.51282	0.044441	0.76469	0.54307	0.53882	0.13538	0.046612	0.048443	0.35405	0.77809	0.18571	-0.150745	0.0383699	-0.103815	-0.0528956	-0.218529	0.779827	-0.175941	0.0648849	-0.0188433	0.151308
4833420G17Rik	-0.073898	0.2109	0.45151	0.17039	0.61448	0.097296	0.91683	0.081337	0.51479	0.18478	0.90169	0.71202	0.66295	0.4571	-0.0230438	-0.0515416	-0.0025874	0.0460911	-0.025141	0.244294	-0.020342	-0.0607615	-0.0637163	-0.0964042
4833422C13Rik	-0.022866	0.20084	0.24834	0.16424	0.36883	0.4059	0.09881	0.7136	0.23323	0.22117	0.42181	0.95997	0.46184	0.76368	-0.0608193	0.0910421	0.179045	-0.0349031	0.0963364	0.211517	0.116623	0.0068626	0.0532572	0.0502006
4833424O15Rik	-0.10135	0.051369	0.20851	0.041344	0.33966	0.1361	0.097984	0.9087	0.22512	0.024129	0.55849	0.58294	0.66983	0.066964	-0.0311709	0.0737003	0.0916835	-0.00648658	0.0416303	-0.0566208	-0.0120263	0.0113036	-0.00905526	-0.0693866
4833439L19Rik	-0.038176	0.00045669	-0.31552	-0.81653	0.039666	0.23996	0.22087	0.47726	0.086647	0.20537	0.026223	0.37123	0.52402	0.043028	-0.025905	0.0130448	-0.00899441	0.0067733	-0.0202216	0.0218054	0.027002	0.0204399	0.00541382	-0.0260475
4921507L20Rik	0.058551	0.19797	-0.12801	-0.30553	0.71357	0.55369	0.51827	0.31391	0.88267	0.2415	0.73761	1	1	1	0.041514	0.0701846	0.101222	0.213329	0.0244724	0.0656128	-0.0285398	-Inf	-Inf	-Inf
4921507P07Rik	-0.1831	0.011595	0.14302	0.075946	0.56406	0.9476	0.87451	0.30286	0.40347	0.34862	0.067221	0.82671	0.16189	0.56688	-0.0669897	0.00693574	-0.0159435	-0.0650645	0.0596419	0.100302	-0.151289	-0.0180019	0.0947951	-0.0455126
4921508A21Rik	0.44415	-0.10756	0.57049	0.65301	0.13912	0.76472	0.71576	0.92667	0.3632	0.65511	0.31471	0.87665	0.45037	0.43026	0.181744	0.0308327	-0.0564177	-0.00535076	-0.0990997	0.116795	-0.206205	0.0379816	0.168442	-0.0673599
4921524J17Rik	0.15256	0.39646	-0.32729	-0.43844	0.11068	0.95977	0.22312	0.91706	0.64177	0.30269	0.6685	0.58637	0.58455	0.23261	-0.112692	0.00299491	-0.0524042	0.00177391	-0.027325	-0.0459668	0.018264	-0.0229998	-0.0178079	-0.0426543
4921525B02Rik	0.44855	0.65387	0.32872	0.27603	0.80688	0.037061	0.0051634	0.94391	0.4355	0.2415	1	1	0.34659	0.49275	0.0353843	0.146139	0.550793	0.00621327	0.0702021	0.00632647	-Inf	-Inf	-0.00423786	0.0457288
4921530D09Rik	-0.03477	-0.033267	0.18111	0.29194	0.24784	0.74985	0.60804	0.17363	0.84158	1	0.34089	1	1	0.78124	-0.0932038	-0.028474	0.0959206	-0.165315	-0.0282239	-Inf	-0.0417367	-Inf	-Inf	0.0300019
4921531C22Rik	-0.3711	0.15622	0.37291	0.27119	0.17069	0.72918	0.11606	0.16066	0.66725	0.024838	0.80346	0.82341	0.013903	0.85146	-0.0843564	-0.027678	0.104472	0.155008	0.0349867	0.110329	0.012666	0.0113509	0.154692	0.0160683
4921536K21Rik	-0.03888	-0.1812	-0.38933	0.4805	0.28372	0.69671	0.38667	0.73064	0.70882	0.11307	0.65517	0.39902	0.18154	0.055951	0.0812291	0.0570507	0.0823274	0.0352345	0.0426286	-0.348564	0.0209469	-0.135218	0.0854483	0.296661
4922501C03Rik	0.097583	0.18445	0.67427	0.73043	0.56444	0.31931	0.044592	0.47047	0.1937	0.0044239	0.027991	0.92095	0.49812	0.69529	0.0447455	0.037988	0.174872	-0.0218598	0.0976539	0.0758134	-0.0591722	-0.00496037	-0.0170791	0.0105522
4922501L14Rik	0.17049	0.43167	-0.027092	0.44961	0.81969	0.12265	0.029961	0.47048	0.19454	0.6353	0.40954	0.047733	0.34533	0.31632	-0.01534	0.0842449	0.250534	0.0512399	0.089196	-0.031441	-0.0479194	-0.149346	0.0313438	0.0485356
4922505G16Rik	0.45598	0.3	0.34397	0.68581	0.77809	0.26084	0.08695	0.25081	0.71768	0.93941	0.78254	0.60407	0.21725	0.38162	0.0156145	-0.0513744	-0.157181	-0.119301	-0.0325084	-0.00991107	0.0178515	0.0697463	0.051254	0.106764
4930402H24Rik	0.15312	0.16573	0.43925	0.7095	0.34717	0.90821	0.098703	0.71439	0.40044	0.10766	0.044071	0.51106	0.13705	0.73634	0.0186324	0.00152273	0.0683129	-0.0129964	0.0179112	0.0284475	-0.0364698	-0.0305466	0.0103893	0.0162535
4930404I05Rik	0.40414	0.08315	0.18601	-0.11782	0.22643	0.52621	0.72903	0.93342	0.69163	1	0.81996	1	0.34659	0.29969	0.0990425	0.108596	-0.0625497	0.00878628	-0.0296127	-Inf	0.0309176	-Inf	0.088496	-0.104902
4930404N11Rik	-0.44452	-0.30183	0.21886	0.21967	0.54075	0.87594	0.12543	0.87758	0.37418	0.1185	0.88101	0.92616	0.046335	0.63273	0.0305058	-0.00601209	-0.0848549	0.0113317	0.0558487	-0.486361	-0.0343349	-0.0129073	-0.603725	-0.171956
4930405P13Rik	-0.00099476	-0.09457	NaN	NaN	0.6075	0.84896	0.83942	0.1607	0.31315	1	1	1	1	1	0.058027	-0.0198445	0.0287573	0.190694	-0.0980461	-Inf	-Inf	-Inf	-Inf	-Inf
4930412C18Rik	-0.23271	0.26417	0.04938	-0.58984	0.078957	0.19508	0.619	0.56984	0.21342	0.82312	0.8071	0.19102	0.70734	0.0065776	-0.148741	0.0933805	0.0249248	-0.0471117	0.0858718	0.0168922	0.0241725	0.173229	-0.0246755	-0.204725
4930413G21Rik	-0.2014	0.16055	-0.018432	0.22792	0.75017	0.9199	0.46993	0.91957	0.28167	0.68437	0.20515	0.10189	0.39762	0.73899	-0.0166076	0.00706426	-0.0600071	0.00695988	0.102036	-0.151906	-0.159222	-0.0664714	0.0888187	0.0566417
4930414L22Rik	-0.55156	-0.58974	-0.11075	-0.78073	0.056288	0.076798	0.012124	0.43358	0.28803	0.63939	0.16676	0.3853	0.055516	0.03369	-0.0594935	0.017218	-0.105899	0.0265648	-0.0467955	0.0165771	0.0385497	0.0324586	0.0385056	-0.0641961
4930419G24Rik	0.22674	0.18455	0.16899	0.0082753	0.43666	0.99834	0.011467	0.81262	0.15523	0.072937	0.057966	1	0.82277	0.80304	-0.088269	0.000244017	-0.268861	0.0161836	-0.133053	0.317002	-0.30141	-Inf	-0.0432425	-0.0532095
4930420K17Rik	-0.0090553	-0.34218	-0.1158	-0.49819	0.95015	0.60361	0.46686	0.84303	0.20174	0.029419	0.80592	0.41645	0.59937	0.11917	-0.00332586	0.0257857	-0.0450576	-0.0127845	-0.0553265	0.163943	-0.00801793	0.0703895	0.0225937	0.0440388
4930422G04Rik	-0.14814	0.16249	0.77628	0.65716	0.50698	0.94957	0.52615	0.90836	0.50716	0.0347	0.21291	0.22046	0.67691	0.15463	-0.0316785	-0.00258638	0.0337388	0.00735236	0.0334341	0.107698	-0.05114	0.0708972	-0.0187308	-0.0554712
4930426D05Rik	-0.34626	-0.19189	0.33655	0.62776	0.15436	2.443e-05	0.45265	0.71273	0.55474	0.74279	0.89664	0.75977	0.40481	0.71412	-0.130613	0.252505	-0.10836	0.0471769	0.0781394	-0.0589574	0.0139389	-0.0910615	-0.108775	0.0919625
4930426L09Rik	-0.50963	-0.3761	-0.29469	0.41271	0.65785	0.16555	0.01419	0.089176	0.62586	0.40318	0.067198	0.054809	0.69833	0.11303	-0.0564017	0.133529	0.173261	0.0811165	0.0542853	-0.0728651	-0.140644	0.151063	0.0234974	0.111305
4930427A07Rik	-0.0093735	-0.081486	0.25628	0.18439	0.63397	0.95976	0.45102	0.12118	0.65582	0.39122	0.46273	0.84515	0.89804	0.96543	0.0270581	0.00507559	0.0531878	-0.072181	0.0373639	0.0718762	-0.0448308	-0.00788246	0.00718845	-0.00282019
4930429B21Rik	-0.23467	-0.23473	-0.60707	-0.57776	0.52904	0.15523	0.43865	0.77818	0.71705	0.77635	0.61204	0.73559	0.4507	0.69488	-0.0397648	0.0830721	0.0423456	-0.0165479	0.0292306	0.014916	0.0166892	0.0157588	-0.0189021	0.0268093
4930429F24Rik	0.14747	0.06321	0.53806	0.077777	0.87978	0.53063	0.15451	0.61731	0.50873	0.11366	0.75048	0.10012	0.39803	0.19996	-0.01685	-0.0696907	0.132866	0.0644596	-0.104473	0.3258	0.0638923	-0.473833	0.187872	-0.338618
4930430F08Rik	-0.10299	0.24303	-0.052257	0.41785	0.48743	0.80725	0.97792	0.62744	0.12975	0.96545	0.76816	0.054034	0.32456	0.057136	-0.0268682	-0.00788605	-0.001769	-0.0316611	0.0578612	0.00133242	0.00878054	-0.0511783	0.0240505	0.0506956
4930431F12Rik	-0.099504	-0.072124	0.40301	0.20894	0.99377	0.82955	0.83489	0.42045	0.91121	1	0.37623	0.17781	0.79901	0.28803	0.00164782	0.0285806	0.0585571	0.100316	-0.0288862	-Inf	-0.0907	-0.235286	-0.0316725	-0.213099
4930432K21Rik	-0.30659	-0.29627	0.40641	0.012557	0.82012	0.048481	0.4634	0.83774	0.56979	0.13754	0.17714	0.20029	0.19926	0.016064	0.0130698	-0.116911	0.0286646	0.0155013	-0.0459525	0.0558302	-0.061679	-0.0980156	0.0444967	-0.0942042
4930441O14Rik	-0.015033	0.12903	0.23995	0.073745	0.77084	0.5503	0.29918	0.40187	0.24191	0.53426	0.77481	0.25846	0.5712	0.40533	0.0192762	0.0396934	0.0782505	-0.0639433	0.115029	-0.0483429	-0.0164213	0.131095	-0.041353	-0.0527183
4930444A02Rik	-0.21782	-0.54072	-0.040404	-0.48581	0.49438	0.21973	0.21382	0.4563	0.010797	0.25634	0.40108	0.56424	0.82775	0.83367	-0.0177015	0.0174058	-0.0402178	-0.014781	-0.0437559	0.027234	0.0172607	0.0108826	-0.00259385	-0.00591261
4930447C04Rik	0.17103	0.15132	0.3544	0.66076	0.39094	0.031266	0.2802	0.32446	0.45692	0.4912	0.33911	0.063827	0.67076	0.24144	0.0600203	-0.103891	-0.0766524	-0.0822643	0.0409472	-0.097016	-0.173388	-0.114741	0.0445926	0.172728
4930451C15Rik	-0.11955	0.1872	-0.16992	-0.39329	0.49454	0.93155	0.59144	0.77623	0.46396	0.94019	0.68408	0.74137	0.27688	0.58454	-0.0755687	-0.00815561	0.0566376	0.110641	0.107745	0.0155069	0.0456372	-0.0537248	-0.0923444	-0.0901601
4930451G09Rik	0.19469	-0.1982	-0.039979	0.28047	0.57481	0.83908	0.065896	0.67587	0.24563	0.77197	0.67207	0.22037	0.54597	0.532	0.0329586	-0.0080578	0.0916475	-0.0253698	-0.0572524	-0.0164348	-0.0178916	-0.0762933	0.0314367	0.0241687
4930452B06Rik	0.17148	0.20634	-0.13172	-0.031792	0.77993	0.76347	0.77573	0.88325	0.82434	0.28727	0.27799	0.32656	0.76058	0.99079	-0.0171817	-0.0146111	0.0185609	0.0109859	-0.016282	-0.0676016	0.0595343	-0.112378	-0.0168741	0.000656683
4930453N24Rik	-0.067317	0.12524	0.29272	-0.50623	0.050488	0.1942	0.32629	0.67036	0.020105	0.8241	0.026202	0.0018151	0.13031	0.071723	-0.0932242	0.0308619	-0.0518973	0.0205506	-0.0534241	0.00580961	0.0552571	0.0420541	-0.0181857	-0.0377569
4930455F23Rik	0.23271	0.11982	0.079603	-0.20382	0.017602	0.068574	0.033151	0.14765	0.0035724	0.96931	0.48793	0.3299	0.28644	0.26568	-0.0687518	-0.0260216	-0.084414	-0.0251834	-0.0907663	-0.00168625	0.013604	-0.039056	0.0160069	-0.0247627
4930467D21Rik	0.2005	-0.33263	-0.27157	-0.44801	0.2835	0.91653	0.56467	0.95118	0.26194	0.60981	0.70094	0.89134	0.68449	0.99553	0.321203	-0.0258073	0.177955	0.0162865	-0.343151	0.167022	-0.106222	0.0123005	0.119096	0.00125702
4930467E23Rik	0.034029	0.015726	0.4601	0.59125	0.83599	0.5834	1	0.61798	0.87518	0.81019	0.95584	0.53985	0.59926	0.30377	0.124673	-0.309583	-Inf	-0.280282	0.0708521	0.0969297	-0.0246088	0.374898	-0.232116	0.285648
4930469G21Rik	0.32028	-0.089638	0.29786	0.22297	0.45038	0.068054	0.69322	0.054714	0.03164	1	0.1492	0.80999	0.34659	0.44231	0.0888145	-0.294867	-0.0780381	-0.301257	-0.185908	-Inf	-0.189006	-0.0754513	0.0999374	-0.182988
4930470H14Rik	0.38311	-0.20226	0.65653	0.85489	0.41218	0.31548	0.34975	0.16558	0.10943	0.62893	0.039479	0.45604	0.92116	0.32565	0.0387599	-0.0362953	0.063551	-0.037255	-0.0900674	0.0742801	-0.325541	0.210371	0.0129594	0.0929678
4930471M23Rik	0.029661	-0.14527	-0.22794	-0.67906	0.8923	0.88079	0.057023	0.030632	0.90133	0.11982	0.0088643	0.84853	0.54301	0.88686	0.00364839	0.00280427	-0.077354	-0.0354158	0.00197128	0.0371044	0.0428816	-0.0034046	0.006367	0.00258002
4930473A02Rik	0.20065	0.20867	0.15806	NaN	0.4116	0.32289	0.41951	0.27673	0.7128	1	0.34089	0.43659	0.34659	0.29969	-0.0949338	0.12781	0.0863123	-0.180498	0.0305011	-Inf	-0.0501717	-0.118554	-0.0778332	-0.0797611
4930479D17Rik	-0.12055	0.21529	0.35166	-0.026601	0.16207	0.80343	0.16061	0.79771	0.95602	0.17813	0.45578	0.65728	0.32735	0.64079	-0.19675	-0.0335676	-0.181327	-0.0257229	-0.00862993	0.514672	-0.0565639	-0.0441783	0.0867046	-0.0588028
4930480K15Rik	-0.27309	-0.0215	-0.16714	0.36308	0.28085	0.42639	0.53161	0.76201	0.89881	0.24196	0.6969	0.78879	0.28745	0.85046	-0.108653	-0.0878978	0.063284	0.030517	-0.0145293	-0.311617	-0.0153283	-0.0257454	-0.0552513	0.0257565
4930481A15Rik	-0.5069	-0.62102	0.31194	0.25034	0.85051	0.91976	0.057388	0.72835	0.87747	0.5499	0.52635	0.91253	0.43683	0.35128	-0.0436973	-0.0246506	-0.430198	0.187846	-0.0822068	0.236732	-0.166717	-0.0418578	0.221722	-0.137869
4930503L19Rik	0.068688	0.62232	0.3856	0.3184	0.42291	0.7987	0.012619	0.6216	0.56501	0.078102	0.49183	0.38113	0.64425	0.059106	-0.0379568	-0.0137472	0.2602	0.0329236	0.0354652	-0.11899	0.0381483	0.100438	0.0348777	-0.138354
4930506C21Rik	0.28505	0.015783	-0.19293	-0.039111	0.32807	0.9579	0.064833	0.029234	0.88541	0.43906	0.48901	0.96101	0.29508	0.49296	0.0595668	-0.00233118	0.161916	-0.123436	0.0133615	0.0915706	-0.0916505	-0.00622961	-0.173929	0.122298
4930506M07Rik	0.23463	0.35145	0.1103	0.3984	0.14742	0.43517	0.24929	0.046371	0.92539	0.992	0.8414	0.24291	0.76601	0.46172	-0.0449996	0.015746	0.0256094	-0.0608546	-0.00249862	-0.000665336	-0.0072046	-0.0591926	-0.0116194	0.0319639
4930507D05Rik	-0.57517	-0.21336	-0.17249	-0.42781	0.083566	0.24943	0.47104	0.29782	0.79011	0.61373	0.1565	0.26044	0.18176	0.14435	-0.141262	-0.141323	-0.0696255	0.13732	-0.028522	0.0356045	-0.0702067	0.115859	0.0763116	-0.0687581
4930511M06Rik	0.17963	-0.17522	-0.018794	0.67989	0.73879	0.14153	0.80936	0.63029	0.1543	0.3902	0.0078213	0.46502	0.43045	0.14928	0.0405846	-0.0909983	-0.0388954	-0.0283282	-0.192184	-0.216125	-0.386102	-0.0744575	0.127766	0.13782
4930513N10Rik	-0.13647	0.29584	0.14824	0.34878	0.58796	0.52915	0.25265	0.96184	0.1674	0.61003	0.92928	0.28564	0.40719	0.82352	-0.0195735	0.058674	-0.0777859	0.00392967	0.174018	-0.0758809	-0.0104699	-0.131577	0.104269	0.027652
4930515G01Rik	-0.3247	-0.0053423	0.10291	0.32937	0.79077	0.3722	0.026645	0.76924	0.18587	0.85053	0.79975	0.38814	0.49589	0.51489	-0.0532617	0.174268	0.392826	0.113456	0.44065	-0.0289707	-0.0183786	-0.0842949	-0.0710998	0.0598051
4930519F09Rik	0.43706	-0.056541	0.057321	0.23194	0.30498	0.057247	0.91898	0.48656	0.85085	0.36768	0.0050386	0.32728	0.61892	0.34185	0.080881	0.135817	0.00949142	-0.0535562	-0.0165864	-0.303319	-0.597799	-0.138951	-0.167359	-0.218148
4930520O04Rik	0.012874	0.0075197	-0.010093	0.164	0.67641	0.95134	0.46324	0.39168	0.76242	0.8518	0.99503	0.19783	0.73052	0.5012	-0.0479012	0.0139387	-0.12147	-0.17987	0.0478566	-0.0304649	-0.000822136	0.106702	0.0373452	0.0663457
4930523C07Rik	0.063095	0.03419	0.72473	0.39492	0.28684	0.78238	0.7439	0.19234	0.37167	0.13955	0.577	0.31726	0.59576	0.040568	0.0703104	0.0200319	-0.0380391	-0.0792792	0.10542	0.213775	-0.0236033	-0.114846	-0.0571536	-0.221345
4930524L23Rik	0.18256	-0.30911	0.16821	0.346	0.30416	0.063167	0.41435	0.2113	0.0081711	0.59738	0.64713	0.70535	0.4285	0.8959	-0.0347275	-0.180267	0.0528984	-0.139927	-0.227966	-0.153996	0.0545029	0.0600758	0.160226	0.0150083
4930525G20Rik	-0.22664	-0.36202	0.030635	0.2583	0.25731	0.046046	0.50297	0.99403	0.44052	0.58578	0.79063	0.1951	0.53226	0.4178	-0.109657	0.161719	-0.0615422	0.00123009	-0.0662434	-0.0605666	0.0317521	0.218612	0.0738105	0.0874639
4930526I15Rik	0.12071	-0.12986	-0.2704	-0.10572	0.97319	0.95237	0.16351	0.45081	0.41609	0.14806	0.69948	0.91554	0.11475	0.53925	0.00160994	-0.00519748	-0.0936711	-0.0584277	-0.0510182	0.0635377	-0.01587	0.00583234	0.0548362	0.0283628
4930528A17Rik	-0.095814	0.19822	0.0052255	-0.19647	0.9737	0.8427	0.69328	0.78707	0.23843	0.072921	0.60541	0.46831	0.26598	0.25952	-0.00392083	-0.0397887	-0.0659343	-0.0467746	0.235736	0.137107	-0.0771603	-0.0871939	0.213303	-0.148531
4930529F24Rik	0.25003	0.27597	0.33869	NaN	0.12261	0.84505	0.17162	0.6705	0.2415	1	0.34089	1	1	0.1138	0.148789	0.0182575	0.238787	-0.0554006	0.10232	-Inf	-0.0868563	-Inf	-Inf	-0.209784
4930529M08Rik	0.12966	-0.20075	-0.39896	0.091168	0.028588	0.76404	0.16315	0.81611	0.92693	0.49326	0.52791	0.080516	0.9854	0.26668	0.174232	0.0308488	0.320395	0.0176137	0.0120301	-0.0582427	-0.0559311	-0.101106	0.00156361	0.0935426
4930538K18Rik	0.2458	0.23791	0.39693	-0.070943	0.34371	0.21021	0.55675	0.6893	0.5106	0.0083623	0.49592	0.74464	0.13055	0.92854	0.107619	-0.080622	-0.0361775	-0.0384093	0.0568115	0.260799	-0.0455736	-0.0264504	-0.0981853	-0.00592776
4930539E08Rik	-0.45423	-0.13233	-0.37918	-0.24809	0.30253	0.077589	0.12705	0.50475	0.78075	0.27674	0.93595	0.13426	0.17582	0.7639	-0.0550378	0.0533462	0.124962	0.0410166	0.017257	-0.0535197	-0.00458515	-0.115493	0.121514	-0.0101189
4930539J05Rik	0.010193	-0.053202	0.4388	0.33993	0.59142	0.51978	0.25116	0.86326	0.58521	0.28565	0.51756	0.76759	0.052308	0.2788	-0.0368634	0.0245366	0.119431	-0.00529371	-0.0438846	-0.412661	0.0584855	-0.0361558	-0.322065	-0.0748953
4930555G01Rik	-0.19334	0.23149	-0.024149	0.0087326	0.1634	0.87125	0.12703	0.010375	0.4021	0.19227	0.87761	0.62132	0.75869	0.42914	-0.666963	-0.100372	-0.452284	0.700192	-0.262954	-0.302836	-0.025334	0.159306	0.0493766	-0.145095
4930556M19Rik	-0.25642	-0.012793	-0.022613	0.08967	0.7537	0.053662	0.5376	0.31553	0.63526	0.2826	0.99987	0.074904	0.25785	0.28437	-0.0535263	-0.199728	-0.269249	0.404354	-0.0663871	0.312242	2.38044e-05	-0.306415	0.272924	0.189829
4930563E22Rik	0.18907	-0.1811	0.50708	0.79975	0.31325	0.48907	0.4215	0.46869	0.39792	0.97284	0.36727	0.16348	0.75189	0.40861	0.0505976	0.0769707	-0.0589682	0.0599828	-0.0798358	-0.00199955	-0.0746297	-0.129431	-0.0171814	0.0363826
4930570G19Rik	-0.084757	0.074913	0.58134	0.81937	0.65283	0.66046	0.47131	0.62473	0.39406	0.73891	0.0025253	0.81569	0.18667	0.87792	-0.0269989	0.0167815	0.043179	-0.049062	0.0550388	0.0229645	-0.180228	-0.0241164	0.0578736	0.0087718
4930577N17Rik	-0.25784	0.07322	-0.24462	-0.046328	0.72975	0.49181	0.28202	0.4652	0.0098383	0.70568	0.24955	0.30078	0.71555	0.33763	0.0343926	-0.0447089	0.147931	0.0787726	0.108824	0.029929	0.0617691	-0.136819	-0.0401099	0.117298
4930578C19Rik	0.26363	0.22053	0.062584	-0.053292	0.9431	0.99893	0.070341	0.65119	0.66915	0.34452	0.072316	0.62107	0.35875	0.44694	0.0229886	-0.000280842	0.414108	0.0487384	-0.0737648	-0.270886	0.261738	-0.0618323	0.112155	-0.118199
4930578E11Rik	0.28473	-0.18793	0.16055	-0.00277	0.9906	0.99107	0.31702	0.53965	0.0077204	0.2415	0.97328	0.85959	0.15031	0.97685	-0.00320733	-0.00180036	-0.203317	-0.104625	-0.367418	0.117456	-0.0049598	0.00950768	0.0506046	0.00406523
4930579G18Rik	0.55588	0.15312	-0.018535	0.047538	0.34529	0.023867	0.59848	0.030822	0.23976	0.70787	0.75044	0.92881	0.58585	0.95572	0.127402	-0.0907743	0.0414964	-0.134625	-0.0811186	-0.10657	0.0471389	0.0163994	0.133256	-0.0128924
4930579G24Rik	-0.2007	-0.2444	-0.27552	0.51754	0.46858	0.97244	0.22706	0.66132	0.50484	0.0087629	0.72264	0.61362	0.42581	0.067229	0.0759621	0.00391357	0.0961971	0.0478874	0.0696354	-0.146378	0.017679	0.0258573	0.0405322	0.0748539
4930579K19Rik	0.12994	0.22079	0.53013	0.63844	0.47297	0.9526	0.29162	0.28002	0.31253	0.43623	0.049935	0.1648	0.99965	0.92755	-0.196774	0.00413139	0.117459	0.244677	-0.198998	0.101604	-0.176944	-0.165101	3.91839e-05	-0.0066912
4930581F22Rik	0.41394	0.49726	0.28605	0.51439	0.59226	0.14688	0.53963	0.31814	0.61575	0.080056	0.00037466	0.66965	0.72154	0.21292	-0.0388306	-0.0820402	0.0314973	-0.0553731	-0.0412045	0.203102	-0.260315	-0.0347526	0.0405395	0.115411
4930590J08Rik	0.52307	0.18089	0.36216	0.51571	0.25371	0.13352	0.58317	0.82467	0.68071	0.46944	0.63313	0.5761	0.93964	0.49012	0.216473	-0.158733	0.0923482	0.0280561	-0.0513127	0.214985	-0.0788643	0.0831017	0.017318	0.166675
4930594C11Rik	-0.028901	0.13887	0.61065	0.86874	0.84663	0.017293	0.45188	0.94223	0.81141	0.78114	0.028276	0.91864	0.59439	0.059537	0.0505168	-0.644765	-0.22696	0.0183734	-0.0735051	0.0612459	-0.402033	0.0302799	0.0689191	0.2168
4931403E22Rik	0.076004	0.28053	NaN	NaN	0.26403	0.67558	0.36421	0.94312	0.56988	1	1	1	1	1	-0.172533	0.0467248	0.440405	-0.011541	-0.059936	-Inf	-Inf	-Inf	-Inf	-Inf
4931406B18Rik	-0.091443	-0.41527	-0.10895	0.32479	0.76693	0.71153	0.88613	0.80628	0.051825	0.12914	0.061635	0.51119	0.82154	0.7627	0.025305	-0.0524201	-0.0240074	0.03874	-0.266774	-0.381402	-0.308225	0.168272	-0.0381535	-0.0547525
4931406C07Rik	0.19878	-0.27824	0.16883	0.70008	0.50518	0.72882	0.53202	0.38639	0.46842	0.41232	0.022468	0.42304	0.69016	0.17773	0.022836	0.0110759	0.0187522	-0.0257027	-0.0235174	-0.0408836	-0.0960083	0.0410903	-0.0100705	0.0680831
4931406H21Rik	-0.084759	-0.025447	0.60497	0.76014	0.43318	0.30577	0.46089	0.52292	0.9863	0.98845	0.040506	0.8411	0.48721	0.72783	-0.249469	0.246322	-0.220312	-0.128917	-0.00416009	0.00269346	-0.385858	0.0556596	-0.0864106	0.0462084
4931406P16Rik	0.091645	0.32442	-0.25525	-0.32081	0.43242	0.9309	0.10521	0.96927	0.15474	0.10725	0.16132	0.6674	0.89714	0.30931	0.0268877	-0.00275239	0.120092	0.00140334	0.0581752	0.0411783	-0.0244521	-0.0088945	-0.00246518	0.0212587
4931408D14Rik	0.10154	-0.45885	0.47206	0.65935	0.11682	0.28466	0.73479	0.30105	0.083759	0.64855	0.84257	0.5499	0.15318	0.15827	0.268798	0.151504	0.049801	0.321326	-0.177012	0.125251	0.0257767	-0.12373	-0.135495	0.174175
4931414P19Rik	-0.44956	0.15873	0.45943	-0.1445	0.43026	0.17904	0.47588	0.92695	0.10921	0.52574	0.049971	0.15648	0.81745	0.17681	-0.0602798	-0.0891865	-0.0577334	-0.00545691	0.078354	0.0368263	0.0671921	0.0856486	-0.0116252	-0.0776961
4931417G12Rik	0.32976	-0.10371	0.31965	0.094633	0.22742	0.79349	0.75845	0.94899	0.3044	0.63178	0.42511	0.43475	0.90314	0.37843	0.208794	-0.0455647	-0.0488873	-0.00768692	-0.107265	-0.14451	0.203002	-0.169727	0.0207759	-0.200738
4931428F04Rik	-0.14365	-0.31416	0.18174	0.37345	0.87254	0.22053	0.089379	0.53922	0.52071	0.77782	0.45139	0.47457	0.64904	0.42034	0.00361713	0.0184484	0.0814885	-0.0259351	0.0144237	-0.0117183	0.037315	-0.0412622	0.0146233	0.0343782
4931429I11Rik	0.31812	-0.054778	0.27685	0.49271	0.037456	0.67665	0.65041	0.62282	0.70127	0.88197	0.07148	0.31426	0.54628	0.93729	0.247658	-0.0486252	-0.0648047	-0.111338	-0.0932964	0.0450348	-0.386858	-0.311796	0.0853772	0.0184915
4931440F15Rik	-0.010181	-0.098445	0.45336	0.78205	0.28499	0.6203	0.66655	0.49168	0.20111	0.22276	0.046687	0.53644	0.96675	0.46484	-0.105807	-0.0518506	-0.0377002	-0.101463	-0.111403	-0.0864125	-0.122075	0.102401	-0.00238962	0.0553811
4931440P22Rik	-0.20698	-0.10899	0.25184	0.071413	0.82991	0.023291	0.8293	0.54237	0.58966	0.84541	0.452	0.49756	0.73548	0.18235	0.0363244	-0.346694	-0.0589235	0.121755	-0.138554	-0.0687856	-0.0713273	0.167713	-0.0228166	-0.172993
4932411E22Rik	-0.021304	0.14837	0.37991	0.48483	0.94594	0.65546	0.0085399	0.9341	0.49672	0.61788	0.82003	0.030541	0.34129	0.88625	0.0117849	-0.0391475	0.456555	-0.0126743	0.100418	-0.108337	-0.0262643	-0.416828	-0.0774947	-0.018955
4932415G12Rik	-0.090787	0.15331	0.29616	0.42826	0.37142	0.38062	0.41303	0.61726	0.089829	0.069134	0.088326	0.54336	0.93573	0.19608	0.0243522	0.0387327	0.0426823	0.0497071	0.0771571	0.0406902	-0.0648675	-0.00803193	0.0018784	0.0281075
4932416H05Rik	-0.070077	-0.28908	0.25319	0.1732	0.83011	0.66007	0.47733	0.51585	0.35404	0.48373	0.94496	0.87666	0.13392	0.35739	0.0101873	0.0128314	0.0290784	0.0193556	-0.030227	-0.0200279	0.00233367	0.00491213	0.0634432	-0.0423114
4932418E24Rik	0.25404	0.45126	0.30817	0.45541	0.28755	0.29582	0.0018938	0.56079	0.51352	0.29269	0.78312	0.36225	0.75724	0.9925	0.161665	-0.0693292	0.499641	0.0992554	0.0684224	-0.183059	-0.0575861	-0.0586579	0.0333915	0.00280017
4932438A13Rik	0.037595	0.14171	0.060524	0.72998	0.57068	0.38785	0.016507	0.89693	0.26287	0.20984	0.18212	0.71305	0.786	0.034899	0.0156848	0.0285758	0.160591	-0.00753692	0.0472357	-0.0394385	-0.0413343	0.0114506	0.00423294	0.0452799
4932438H23Rik	-0.33694	0.044935	0.045482	0.49962	0.097966	0.54792	0.59457	0.65785	0.99442	0.9486	0.32583	0.31465	0.47198	0.093068	-0.172874	-0.0670153	-0.0820064	-0.0346622	-0.000745022	-0.00837663	-0.117797	-0.148928	0.0563884	0.0836827
4933402D24Rik	0.20618	0.55052	0.2219	0.43793	0.74024	0.41472	0.15773	0.69989	0.16651	0.42137	0.84769	0.055657	0.55089	0.98661	0.056297	0.0902866	0.199497	0.0434319	0.195641	-0.083431	0.0166166	-0.26192	0.122096	-0.00219463
4933403G14Rik	0.047602	0.23291	0.17423	-0.40887	0.44402	0.40912	0.041311	0.7003	0.29721	0.19283	0.35167	0.089719	0.14	0.2835	-0.0322814	0.0456983	0.186847	0.0275656	0.0199799	0.0803725	0.0330216	0.0885879	0.0513521	-0.0327473
4933404O12Rik	0.19313	0.06344	-0.15237	-0.1309	0.66971	0.29405	0.52454	0.23641	0.76386	0.86552	0.98624	0.86057	0.15622	0.75139	0.0223049	0.0404601	0.0301087	0.0532865	-0.0163218	0.0117765	0.000493974	-0.0078396	0.0366361	0.0059342
4933405O20Rik	0.5347	-0.23384	0.52018	0.61914	0.35592	0.35592	0.55454	0.35592	0.031414	0.5262	0.012014	0.39872	0.85095	0.76494	0.30298	0.187434	0.163327	0.188012	-0.587165	0.260961	-0.824971	0.492959	0.0661107	-0.0435252
4933406C10Rik	0.27439	0.12589	0.13253	0.71967	0.8541	0.30488	0.83065	0.092244	0.76665	0.08644	0.037849	0.4204	0.90522	0.58148	0.0158097	-0.0800697	-0.0157882	-0.143493	-0.0197806	-0.288097	-0.284316	-0.187988	-0.0111349	0.0721799
4933406I18Rik	-0.27494	-0.11883	0.26885	0.26722	0.41036	0.6161	0.0192	0.79722	0.13199	0.36541	0.092989	0.62284	0.83888	0.99949	0.0656299	-0.0702815	0.424858	-0.0298294	0.23117	0.10163	-0.137409	-0.0279695	-0.0217087	6.42355e-05
4933407K13Rik	0.31376	0.18326	0.61224	0.86657	0.69945	0.11412	0.33958	0.83818	0.31664	0.78151	0.017625	0.57824	0.92689	0.045157	0.0343862	-0.0854847	0.0861619	-0.0115291	-0.0511801	0.0201479	-0.156807	0.0847312	0.00560244	0.139165
4933407L21Rik	-0.029728	0.038448	0.27734	0.30654	0.45163	0.041382	0.74438	0.16791	0.67845	0.69885	0.78457	0.59369	0.18554	0.70274	-0.0869451	0.237364	-0.0561761	0.291899	-0.0671096	-0.0402458	-0.0226747	0.0498951	0.0906576	-0.0309839
4933408B17Rik	-0.32624	0.31584	0.5012	0.68256	0.28297	0.092423	0.21805	0.78529	0.16027	0.85725	0.069314	0.79148	0.82296	0.35474	-0.191269	-0.187049	-0.206389	0.0942235	0.277281	-0.0286146	-0.305064	-0.0541593	0.0445762	0.0838833
4933408N05Rik	0.46014	-0.0079255	0.23872	0.17816	0.24218	0.71003	0.18604	0.11319	0.43435	0.44681	0.37461	0.43167	0.8197	0.27631	0.173	0.0741882	0.309186	-0.371725	-0.0620619	-0.0970106	-0.132015	-0.201935	-0.0445987	-0.205667
4933409K07Rik	0.17739	-0.28239	0.12289	0.18897	0.084874	0.76402	0.85351	0.99854	0.27901	0.4429	0.064298	0.17148	0.8469	0.29415	0.041291	-0.0132791	0.00885433	4.26521e-05	-0.0472226	-0.0838121	0.355691	0.352627	-0.0354071	0.147045
4933411K20Rik	0.00047143	0.27805	0.36911	0.65936	0.17527	0.073355	0.077756	0.88402	0.48166	0.42596	0.0095355	0.024881	0.70372	0.72145	-0.0427156	0.0437435	0.0476476	-0.00445132	0.0215274	-0.0153463	-0.0362937	0.0302248	-0.00358276	0.00542362
4933412E12Rik	-0.57906	-0.25345	-0.49906	-0.51117	0.13782	0.068263	0.026669	0.68448	0.26515	0.57677	0.74956	0.48939	0.16446	0.75225	-0.0810073	-0.11796	-0.102961	-0.0194774	-0.0650432	-0.0268839	-0.0136402	-0.0426032	-0.053851	0.0141101
4933412O06Rik	0.11279	0.085971	0.64396	0.78819	0.58984	0.0094352	0.21554	0.34001	0.60142	0.92167	0.20485	0.96485	0.77421	0.8854	0.0390846	-0.208512	-0.239054	-0.0881168	-0.0433674	0.0153482	-0.114153	-0.00504207	0.0236648	0.00805235
4933413G19Rik	-0.024039	0.20546	-0.18531	-0.53693	0.33447	0.66116	0.0018757	0.13813	0.86559	0.1746	0.74077	0.087548	0.062065	0.41471	0.150828	-0.118219	0.26444	0.635475	-0.0330553	0.172619	0.0309093	0.173863	-0.164047	-0.201875
4933417D19Rik	0.10178	-0.16236	0.087886	0.14715	0.829	0.99199	0.91802	0.11657	0.56643	0.69947	0.28873	0.22006	0.39595	0.60442	-0.0163498	-0.000918033	0.0104043	-0.148418	-0.056487	0.0728776	0.0825066	-0.283626	0.133732	0.0532577
4933421O10Rik	-0.24337	-0.41454	0.15027	0.70067	0.10512	0.54479	0.44589	0.65994	0.81121	0.19388	0.39671	0.29197	0.44971	0.149	0.0718129	-0.0359118	0.0458189	0.0316348	-0.0142932	-0.0932027	-0.0468183	0.0856009	0.0516624	0.102228
4933426D04Rik	0.48331	-0.067099	NaN	-0.2595	0.092299	0.048233	0.044273	0.51252	0.10503	0.2415	1	1	1	1	0.227755	-0.176631	-0.203258	-0.0633813	-0.130623	0.130285	-Inf	-Inf	-Inf	-Inf
4933426M11Rik	0.066527	0.40016	0.61712	0.38241	0.34427	0.54443	0.10569	0.1037	0.038215	0.2576	0.60593	0.29346	0.1955	0.75033	0.0366385	0.0109047	0.0608009	0.0499669	0.0687483	0.020104	-0.00648024	0.0504923	-0.0264175	-0.00602696
4933427D14Rik	0.30478	0.21628	0.56316	0.83565	0.078081	0.64314	0.16537	0.89833	0.95459	0.68023	0.43334	0.40449	0.19078	0.32963	0.0349097	-0.0123588	0.0521854	-0.0033364	0.00132142	-0.0151359	-0.0353869	-0.0409706	-0.0281364	0.0367128
4933427G17Rik	-0.043198	-0.0535	0.17741	0.46471	0.46753	0.2168	0.88085	0.38423	0.52467	0.6263	0.31897	0.35118	0.52223	0.66927	0.147267	0.159037	-0.0202659	0.200407	0.134726	-0.115009	-0.179662	-0.180409	0.197969	-0.047604
4933430I17Rik	0.24337	0.059455	0.235	-0.11895	0.52328	0.50887	0.61546	0.81866	0.30349	0.44003	0.18341	0.40026	0.65806	0.39339	-0.0828246	0.176308	-0.115873	0.0571911	-0.251922	0.248007	-0.0758502	-0.112063	0.0489615	-0.142579
4933431E20Rik	0.057962	0.037484	-0.83209	-0.74277	0.99162	0.41426	0.076951	0.28128	0.36827	0.20791	0.16135	0.73017	0.99835	0.56072	0.000336403	0.0153489	0.0659564	-0.0229625	0.0142267	-0.0181179	-0.0183501	0.00580445	3.0698e-05	0.00653318
4933432I09Rik	-0.10027	-0.1213	0.44988	0.82859	0.50639	0.67449	0.80616	0.44342	0.26554	0.55646	0.33758	0.73337	0.79049	0.045602	-0.0567651	-0.0399369	-0.0418753	0.0633739	-0.12182	0.0815585	-0.133085	0.0731073	-0.0115109	0.198319
4933434E20Rik	0.14452	0.16798	0.075664	-0.65447	0.49123	0.27663	0.1971	0.89392	0.15227	0.012363	0.089596	0.082386	0.10217	0.56758	-0.0203668	-0.0245989	-0.0441324	0.00285722	-0.0354191	0.044041	0.0273465	0.0277644	0.0113768	-0.0085339
4933439C10Rik	0.2224	-0.359	0.3061	0.50789	0.61979	0.87255	0.0086215	0.028833	0.18606	0.4096	0.97663	0.98131	0.0044021	0.35138	0.0130153	-0.00763372	-0.163513	-0.108549	-0.0502388	-0.0789753	0.00248392	-0.00259947	-0.157676	0.0917626
5031410I06Rik	0.21714	0.35281	0.18199	-0.33385	0.3882	0.56006	0.84705	0.77317	0.82116	0.061924	0.24236	0.24651	0.36619	0.081296	-0.126709	0.0642115	-0.0208309	0.0497993	-0.0446607	0.193704	-0.188402	0.284792	-0.0520957	-0.214035
5031414D18Rik	0.30983	0.45445	0.25401	0.66494	0.66852	0.56637	0.27133	0.65871	0.75148	0.60374	0.37757	0.82123	0.1444	0.032995	-0.0531989	-0.0548696	0.0625303	-0.0442828	-0.0163915	0.0483788	-0.0644408	-0.0119534	0.107916	0.16209
5031425E22Rik	-0.59443	-0.60935	0.62731	0.8351	0.48115	0.68802	0.73956	0.13017	0.3676	0.85803	0.14502	0.82477	0.26501	0.77052	-0.0317365	-0.0131844	0.0140343	0.0793421	-0.0393953	0.00573273	-0.0626982	-0.0165131	0.0539308	0.0150951
5031426D15Rik	0.060778	-0.42419	0.64111	0.84059	0.61139	0.0024295	0.04231	0.14446	0.030269	0.5627	0.023175	0.48373	0.97787	0.19114	0.0302689	-0.148972	-0.212906	-0.0443548	-0.146287	0.125716	-0.409805	0.210242	0.0035858	0.104458
5031434O11Rik	-0.096999	0.42725	0.31231	0.6241	0.41584	0.90424	0.67478	0.57691	0.44589	0.69267	0.042333	0.73943	0.4578	0.55408	-0.500459	-0.0411758	0.169855	0.200751	0.459852	-0.0699812	-0.276061	0.0454699	0.083468	0.0559544
5031439G07Rik	0.62193	0.13644	-0.11551	0.15036	0.20875	0.35292	0.089437	0.28699	0.23127	0.29112	0.98473	0.85584	0.1916	0.11803	0.0497794	-0.0292368	-0.0316346	-0.0341642	-0.0249891	0.0268116	-0.000324033	-0.00574633	-0.0237691	0.0457731
5033411D12Rik	0.46967	0.24603	0.1925	-0.030102	0.22743	0.54139	0.93062	0.5291	0.53817	0.13024	0.90971	0.36398	0.70549	0.78585	0.155202	0.0497341	0.00502733	0.0381179	0.0402669	0.105787	-0.00701167	-0.0344762	0.0121471	0.012511
5330413P13Rik	-0.17692	0.023496	0.11181	0.32395	0.39872	0.4725	0.065381	0.032877	0.38719	0.4148	0.27967	0.0011468	0.87284	0.67679	-0.103676	0.0668861	0.181445	-0.175416	0.103739	-0.0617336	-0.1153	-0.25505	0.0176583	-0.0406975
5330417C22Rik	0.35948	0.51562	0.17264	0.28177	0.45733	0.2655	0.048585	0.64916	0.75091	0.048271	0.4016	0.12466	0.10631	0.54545	0.0183359	0.0197503	0.131999	0.0146674	0.0132771	-0.0565971	0.0149282	-0.0304169	-0.0272926	-0.0119246
5330426P16Rik	0.45504	0.32096	-0.36605	-0.24418	0.24119	0.79799	0.64795	0.6617	0.82031	0.58804	0.65642	0.28659	0.27793	0.90542	0.0925712	0.0191594	0.0340681	0.039864	-0.0282175	0.0464892	-0.062953	0.122612	0.137429	0.0134581
5330434G04Rik	0.21653	0.38679	0.67351	0.88474	0.49695	0.3768	0.082804	0.33247	0.96943	0.74132	0.21388	0.62446	0.7712	0.44244	-0.0420472	-0.0325782	0.101092	-0.03816	-0.00181783	-0.0231353	-0.0881799	0.0565325	0.0132833	0.0524846
5430402O13Rik	0.13523	-0.17852	0.23643	0.51279	0.21621	0.43961	0.11548	0.8217	0.71569	0.76845	0.070628	0.45929	0.61408	0.82338	0.28277	-0.100722	0.222243	-0.0312466	0.0364618	0.0508486	-0.164293	-0.0796442	0.051863	0.010155
5430405H02Rik	-0.11117	-0.45171	0.034633	0.064236	0.28231	0.46715	0.22308	0.22703	0.26797	0.15139	0.17894	0.777	0.93033	0.72023	0.104643	-0.0422944	-0.104513	0.190854	-0.108953	0.090038	-0.0636761	-0.0319499	-0.00334646	0.0168314
5430407P10Rik	-0.28129	-0.6838	-0.028766	-0.61983	0.57697	0.44791	0.12534	0.74965	0.0088129	0.45971	0.47793	0.076977	0.041682	0.16828	0.026702	-0.0295406	-0.166052	0.0346591	-0.112638	0.0833981	0.0933868	0.224989	-0.279142	-0.157426
5430416N02Rik	-0.1878	-0.61682	-0.68142	-0.55689	0.0065994	0.81203	0.083398	0.42583	0.63976	0.96492	0.87634	0.13226	0.77301	0.33945	0.0991814	-0.00933527	-0.140622	0.0792424	-0.032706	-0.0015148	0.00574771	0.0444174	-0.00828963	0.02447
5430416O09Rik	0.46797	0.29626	0.27886	-0.066033	0.72489	0.9666	0.28284	0.13948	0.21791	0.071023	0.1894	0.027293	0.58633	0.46421	0.0656251	0.00403784	0.0995787	0.199291	-0.16319	0.473683	0.101999	-0.231327	-0.0426866	0.0959363
5430417L22Rik	-0.1448	0.055274	0.39411	-0.35958	0.97301	0.20189	0.88609	0.58169	0.047526	0.76474	0.51352	0.32009	0.32651	0.025645	-0.000922974	0.0192852	0.00486514	-0.0111593	0.0334348	0.005356	-0.0109573	0.0208204	-0.0203894	-0.0600944
5430427O19Rik	0.13873	-0.11013	-0.016084	0.81462	0.87001	0.95928	0.44893	0.46748	0.036077	0.35112	0.83265	0.95961	0.038262	2.1069e-06	0.0221733	-0.0116808	-0.102877	0.184761	-0.29608	-0.18695	0.0176555	-0.00454037	0.242902	0.566069
5430435G22Rik	-0.2684	-0.087546	-0.3745	0.2822	0.89745	0.059551	0.038454	0.028368	0.38217	0.0012003	0.80796	0.24458	2.0318e-05	0.00065493	0.0122031	0.149504	-0.189884	0.216879	0.110007	0.181995	0.0238738	0.191693	0.355032	0.343231
5530601H04Rik	0.25651	-0.17579	0.56851	0.71542	0.59906	0.48966	0.086458	0.076432	0.71152	0.96804	0.057925	0.62452	0.68895	0.99032	0.0304459	0.0384015	0.0835199	-0.0725872	-0.0164221	-0.00184238	-0.0714376	-0.0279215	-0.0176878	0.000426853
5730405O15Rik	0.22551	0.062915	0.4044	0.55145	0.58605	0.94858	0.87193	0.17186	0.43729	0.45904	0.34709	0.50735	0.56242	0.94953	-0.0827894	-0.0086975	0.0434694	-0.374119	-0.0564385	-0.0593222	0.0596988	-0.0469671	0.0310798	0.00341438
5730408K05Rik	0.22067	0.19707	0.16539	0.17886	0.67858	0.36986	0.077547	0.0010498	0.86842	0.56555	0.20385	0.6938	0.95899	0.90927	0.0791504	0.508362	-0.598589	0.361787	-0.0309821	0.0652145	-0.0632901	0.0186261	-0.00112839	-0.0059272
5730409E04Rik	-0.096938	-0.25735	-0.21226	-0.54902	0.097465	0.9857	0.040799	0.88216	0.11454	0.60277	0.63218	0.65727	0.21916	0.44945	-0.0225889	0.000368949	-0.0702687	0.00263802	-0.0261885	-0.0101802	0.00901449	0.00979985	-0.0213907	-0.0228144
5730419I09Rik	0.33635	0.11118	0.64218	0.81026	0.30266	0.4872	0.053186	0.60288	0.37634	0.1724	0.34937	0.80732	0.11127	0.61733	0.0199619	0.0126341	0.067726	0.015817	-0.0263074	0.0288838	-0.0174373	-0.00819739	0.0221236	0.0116267
5730422E09Rik	0.3481	-0.0086219	0.50189	0.75951	0.49941	0.96389	0.90839	0.030735	0.65692	0.41018	0.049395	0.64441	0.65437	0.11324	0.159608	-0.0187006	0.0440966	-0.411205	-0.123309	0.279066	-0.254381	-0.137464	0.050708	0.13861
5730455P16Rik	-0.11632	0.17748	-0.020697	-0.19047	0.46646	0.27181	0.021281	0.89684	0.19402	0.80347	0.05794	0.44838	0.2441	0.062661	-0.0169932	0.0342416	0.100429	0.00528124	0.0436437	-0.00338759	-0.0299014	0.0129852	-0.00682375	-0.0268787
5730480H06Rik	0.022753	0.11948	0.53184	0.7884	0.77695	0.029793	0.78954	0.24954	0.62063	0.6355	0.056193	0.29702	0.70775	0.73041	-0.027226	0.156041	-0.034961	0.0784334	0.0585929	-0.110175	-0.197601	0.231096	0.0247828	0.024511
5730507C01Rik	0.06812	-0.15502	0.35112	0.30456	0.27643	0.082519	0.8803	0.24639	0.87236	0.35246	0.33044	0.63312	0.62964	0.43562	0.120002	0.23815	0.0252544	0.195927	0.0169054	0.187142	0.201912	0.132737	0.0397234	0.0830682
5730508B09Rik	-0.038953	-0.41792	-0.29567	-0.10765	0.6089	0.27492	0.21364	0.27753	0.17842	0.80681	0.38232	0.72514	0.47587	0.28067	0.031081	0.0454946	-0.0547796	0.0699884	-0.11978	0.0215322	-0.0463143	-0.0464611	0.0580675	0.0599643
5730522E02Rik	0.20947	0.33098	0.56102	0.64846	0.70551	0.70316	0.14482	0.8263	0.13406	0.78708	0.51252	0.80886	0.57761	0.94748	0.0497388	0.0192427	0.207165	0.0162246	0.111582	-0.0367933	-0.042011	0.0334353	-0.0498977	0.00568662
5730559C18Rik	-0.21032	-0.17274	-0.37477	-0.16741	0.24772	0.92014	0.56439	0.18776	0.50961	0.71299	0.80738	0.74745	0.17241	0.62241	-0.0654905	-0.00752404	-0.0430664	-0.164375	0.0502913	0.0267587	-0.0138303	-0.014694	0.0745001	0.0544182
5730577I03Rik	0.34842	-0.11954	-0.1539	-0.13862	0.38729	0.32774	0.86456	0.91973	0.44342	0.89494	0.70708	0.88346	0.61544	0.93662	0.090428	0.0668419	-0.0223292	-0.00786548	-0.087985	0.0101132	-0.0106132	-0.0108725	0.00995839	-0.00387952
5830403L16Rik	-0.057433	-0.40832	0.24015	-0.6645	0.28078	0.16172	0.69137	0.40089	0.83425	0.078942	0.32424	0.74512	0.73757	0.098661	0.31624	0.286952	0.115579	0.349536	-0.0953234	0.269089	0.0738217	-0.0270639	-0.0157966	-0.108167
5830415F09Rik	-0.36906	-0.26386	-0.048947	-0.12174	0.7918	0.97169	0.26247	0.57079	0.64432	0.065155	0.0017028	0.34412	0.67077	0.83132	-0.0220692	0.00612847	-0.257353	0.0801162	-0.0986313	-0.172183	0.269373	0.104774	0.0417615	-0.0253085
5830416P10Rik	-0.27625	-0.23455	0.059291	0.46547	0.96571	0.95713	0.42851	0.51643	0.95636	0.25487	0.38003	0.89689	0.92156	0.047175	0.00560537	0.00887496	0.204378	0.236598	0.00636456	0.29278	0.170775	0.0372681	0.0180955	0.509609
5830417I10Rik	0.45442	0.10394	0.63094	0.71154	0.24391	0.87831	0.20412	0.56359	0.24605	0.83867	0.57531	0.92007	0.76863	0.90842	0.0502012	-0.00358742	0.0890082	0.0170852	-0.0531869	-0.00837825	-0.02166	0.00401188	0.00491116	0.00475163
5830418K08Rik	0.098469	0.41295	0.50211	0.83817	0.96845	0.60547	0.026417	0.57538	0.055547	0.6408	0.027212	0.96846	0.88958	0.34006	0.000928776	0.0219416	0.174384	0.0265051	0.0551244	-0.0171074	-0.0665277	-0.00209836	0.00238355	0.0413412
5830418P13Rik	-0.26375	0.14665	0.21979	0.3206	0.27177	0.52494	0.93332	0.47932	0.67539	0.62845	0.0010295	0.24372	0.26342	0.78724	-0.414132	-0.0518524	-0.0124229	-0.214576	0.10597	0.144297	-0.470523	-0.301961	-0.303048	-0.0404819
5830454E08Rik	0.035553	-0.33432	0.27782	0.32132	0.59437	0.47387	0.44962	0.99798	0.066843	0.33554	0.74083	0.77105	0.47618	0.90142	0.107664	-0.0586296	-0.187784	0.000397445	-0.247593	-0.429768	0.0217477	-0.021829	0.0388669	0.0104108
5930403L14Rik	-0.26416	-0.32299	-0.052217	0.66233	0.19857	0.066925	0.040932	0.10607	0.12963	0.58201	0.010197	0.67911	0.083519	0.051124	0.0465556	0.0531666	0.122856	0.0304612	0.0731336	0.0359204	-0.227728	0.030192	0.0924028	0.143943
5930412G12Rik	-0.67546	-0.80911	-0.59988	-0.40802	0.56311	0.30524	0.68929	0.23656	0.070958	0.091706	0.44686	0.92763	0.88224	0.15239	-0.0417478	0.0604177	-0.0270744	0.0852069	-0.213608	0.156859	-0.0476938	-0.0131126	0.00455749	0.126615
6030408B16Rik	-0.30069	0.15852	0.18096	0.20835	0.042219	0.91166	0.64204	0.88569	0.434	0.8966	0.92946	0.82145	0.77474	0.99053	-0.179365	-0.00893978	-0.0363551	-0.00748192	-0.0365975	-0.0392946	-0.0182728	0.0660942	-0.0391807	0.00287341
6030419C18Rik	-0.046777	-0.21479	0.5124	-0.075167	0.20394	0.85527	0.069292	0.92633	0.078076	0.11455	0.00080016	0.52896	0.90078	0.041893	-0.0299621	-0.00311518	-0.0666435	0.00483262	-0.050882	-0.0266395	0.0603102	-0.0162892	-0.00172023	-0.0355822
6030458C11Rik	0.04897	0.31043	0.21419	0.62397	0.65627	0.15904	0.0099149	0.49762	0.071323	0.069729	0.14409	0.4815	0.091211	0.9704	0.0100511	0.0385808	0.0878379	0.0216426	0.0453254	-0.0414786	-0.0505237	0.0205172	0.0374776	-0.0010955
6230400D17Rik	0.31772	0.33128	0.37772	0.69516	0.63798	0.86633	0.45991	0.71567	0.98254	0.51657	0.1791	0.33982	0.063924	0.575	-0.0184723	-0.0107983	-0.0608431	-0.0172113	-0.00121794	0.224746	-0.161166	-0.155031	0.220825	0.0695862
6330403A02Rik	-0.51903	0.020308	0.30786	0.6901	0.67086	0.29995	0.32108	0.31338	0.0095582	0.18355	0.59853	0.14294	0.37272	0.81132	0.0122597	0.0245414	0.060263	0.0404771	0.122292	-0.103271	0.0318899	-0.0844763	0.073704	0.0110886
6330403K07Rik	0.23044	0.17813	0.33228	-0.26549	0.024429	0.54733	0.36755	0.67989	0.069156	0.9327	0.00020045	0.71219	0.059201	0.18404	-0.0439987	-0.022729	-0.0477415	0.011222	-0.0733476	-0.0062489	0.243796	-0.0331418	-0.102407	-0.0603777
6330403M23Rik	0.17075	-0.026638	-0.34744	0.086413	0.44067	0.37763	0.35554	0.9656	0.24568	0.31689	0.026642	0.23265	0.89166	0.7108	-0.0268374	0.0306346	-0.0654272	-0.00277965	-0.0592444	-0.0448051	-0.0807319	0.0539914	-0.00528526	0.0164765
6330408A02Rik	0.53601	0.0529	0.24043	0.044472	0.59731	0.67609	0.76929	0.77005	0.02326	0.63666	0.72267	0.96187	0.20333	0.42138	0.0195738	-0.0129486	-0.0146187	-0.00874439	-0.0752955	-0.0186834	0.00801095	-0.000774992	-0.0344412	-0.0253234
6330409D20Rik	-0.25747	-0.227	-0.23525	-0.52079	0.70103	0.95898	0.92041	0.75708	0.74326	0.37261	0.5023	0.71808	0.72644	0.35759	-0.0306668	-0.0034063	-0.00912519	0.026412	-0.0232072	0.0678125	0.050746	-0.0134937	0.020592	-0.0876952
6330415B21Rik	-0.058993	-0.23406	0.57775	0.82151	0.48364	0.068748	0.10343	0.05076	0.35968	0.85528	0.038612	0.69416	0.63925	0.20508	-0.0475835	-0.136187	-0.217201	-0.122701	-0.111715	0.0308725	-0.398707	0.124354	-0.0578272	0.133714
6330416G13Rik	0.18865	-0.13488	-0.3028	-0.21024	0.84069	0.18988	0.46021	0.71828	0.2156	0.59823	0.81494	0.92514	0.7947	0.8102	0.00775862	0.0282383	-0.0360354	0.0147222	-0.0360308	-0.0212015	0.00623574	0.002898	0.00859888	0.00706895
6330418K02Rik	0.056242	0.15854	0.16129	0.26776	0.45553	0.69642	0.89262	0.93342	0.64623	0.4342	0.3811	0.50255	0.056977	0.26274	-0.0692042	-0.0412168	-0.0132989	-0.0105747	-0.0391386	0.102136	0.0599933	-0.0495443	0.151395	0.0638494
6330549D23Rik	0.39932	-0.47722	0.40157	-0.60538	0.098633	0.85037	0.61682	0.12067	0.0083292	0.15925	0.097546	0.24653	0.25436	0.0029545	0.20059	0.0200815	-0.0772296	-0.165615	-0.175571	0.350925	-0.107342	-0.117614	-0.0994024	-0.360681
6430411K18Rik	0.16054	-0.14525	NaN	NaN	0.56455	0.50445	0.19028	0.89565	0.081588	1	1	1	1	1	0.0789039	-0.11196	-0.174598	-0.0184661	-0.146671	-Inf	-Inf	-Inf	-Inf	-Inf
6430531B16Rik	-0.18258	-0.070274	0.21798	-0.073132	0.68902	0.43949	0.79428	0.49501	0.85792	0.24605	0.37897	0.094458	0.78774	0.95931	-0.0401233	-0.182017	-0.0173986	-0.0957399	-0.0277587	0.396763	-0.0910536	-0.126043	-0.010566	-0.00383446
6430548M08Rik	-0.30396	-0.24134	0.65599	-0.34476	0.11751	0.68431	0.14437	0.44652	0.01818	0.40242	0.016073	0.17727	0.20353	0.0068273	0.0292803	-0.00688929	0.0664465	0.0243032	0.0394717	0.00967879	0.0478953	-0.0357122	-0.0174239	-0.0746219
6430550D23Rik	0.097553	-0.027166	0.42681	0.41089	0.45771	0.52841	0.21058	0.91738	0.0072086	0.037797	0.10665	0.94332	0.46286	0.72974	-0.112664	-0.079512	0.145572	-0.0133028	-0.210016	0.190979	-0.26057	0.0109334	0.105521	-0.0281798
6430571L13Rik	-0.18206	-0.45373	0.69627	0.079077	0.67048	0.81201	0.23065	0.99626	0.095145	0.51472	0.51436	0.55987	0.4352	0.021446	-0.0341143	0.0188991	0.0992355	0.000561149	-0.0806803	0.0438188	-0.0304876	-0.0304533	-0.0319138	-0.317273
6430573F11Rik	0.21052	0.15872	0.43936	0.41403	0.16988	0.41384	0.35078	0.74686	0.47668	0.46357	0.66826	0.24377	0.78892	0.030682	-0.111498	0.0882888	0.0631133	0.023874	-0.0809128	-0.0503874	-0.0248462	-0.0597444	-0.0104374	-0.107147
6430584L05Rik	-0.10376	-0.35521	0.15511	0.3648	0.69545	0.29279	0.44631	0.14628	0.72378	0.087205	0.52753	0.28601	0.55713	0.028927	-0.048019	0.115248	0.0726557	-0.161337	-0.0468497	0.111503	-0.0349989	-0.105923	-0.0509206	0.123368
6430706D22Rik	0.25112	0.027244	-0.13494	-0.2176	0.44532	0.53511	0.83368	0.39285	0.3397	0.071372	0.68134	0.53928	0.14308	0.53268	0.157246	-0.126285	0.0180442	0.171862	-0.217391	0.146307	0.0725346	-0.116805	-0.277934	0.0820824
6530402F18Rik	-0.20956	0.11262	-0.25336	0.31314	0.42826	0.89472	0.46265	0.19183	0.20885	0.17838	0.76591	0.88469	0.38766	0.24307	0.0204043	-0.00505807	0.0475941	0.0429172	0.0642165	-0.0831103	-0.0175938	0.0125052	-0.0287241	0.0659384
6530411M01Rik	0.21527	0.015607	0.020755	-0.11442	0.91177	0.1781	0.21328	0.96184	0.47311	0.78851	0.42304	0.27073	0.88099	0.59297	-0.0222879	0.305116	0.234332	-0.00846346	-0.0616523	0.0382683	-0.0560098	0.0832387	-0.0127065	-0.0668242
6720401G13Rik	0.27129	0.32024	0.60843	0.85042	0.34644	0.050178	0.04504	0.21085	0.92816	0.31111	0.04692	0.55899	0.81501	0.30404	0.028187	-0.0664802	0.10162	-0.0355714	0.00297957	-0.061328	-0.167767	-0.0743461	-0.0168465	0.087416
6720456H20Rik	0.33321	0.1518	-0.0091004	0.043836	0.86029	0.073023	0.040596	0.117	0.2991	0.075796	0.027379	0.24886	0.05124	0.82894	0.0184302	0.148772	0.103248	-0.0911468	0.0898661	0.0663802	-0.143605	-0.141495	-0.0964149	-0.0120823
6720489N17Rik	0.4102	0.16515	0.62103	0.5431	0.97363	0.32274	0.71401	0.18325	0.60334	0.19122	0.11305	0.53584	0.42057	0.49082	-0.00114067	-0.0756782	-0.033252	-0.125654	-0.0472188	0.0900516	-0.0683909	0.0603268	-0.0454649	-0.0292014
6820408C15Rik	0.098675	-0.041185	0.099692	0.24228	0.57655	0.44952	0.65384	0.33238	0.080122	0.51814	0.88802	0.26593	0.74578	0.89398	-0.053712	-0.0532936	-0.0325494	-0.0678712	-0.0916176	-0.103347	-0.0129247	-0.10958	-0.0209833	-0.00992466
6820431F20Rik	0.20512	0.24603	0.65498	0.75245	0.66838	0.32864	0.034864	0.18322	0.5749	0.3457	0.81297	0.30152	0.8344	0.7808	0.0379685	-0.059027	0.156438	-0.0972957	0.0374538	0.0388357	-0.0154229	-0.0734806	-0.0105497	-0.0232531
7530420F21Rik	0.21786	0.098639	0.45708	-0.26539	0.33672	0.54738	0.38853	0.71663	0.48976	0.14517	0.75653	0.19703	0.73327	0.072555	0.397646	-0.140646	-0.299631	-0.0616803	0.13457	0.588696	-0.0411717	0.211038	0.0571988	-0.328812
8030442B05Rik	0.12004	-0.095262	0.18438	0.37157	0.017111	0.68931	0.052544	0.19404	0.42717	0.36851	0.0019021	0.075931	0.71646	0.49802	0.344777	0.0865234	0.252431	0.255753	0.109426	0.280914	-0.593541	0.514526	0.0968619	0.187907
8030462N17Rik	0.14358	0.40878	0.62547	0.70591	0.78494	0.22881	0.058366	0.95898	0.19728	0.90348	0.25937	0.64268	0.13346	0.84353	0.0137355	0.0333316	0.217912	0.00285855	0.0699899	0.00295481	-0.0209764	0.0186847	-0.0318458	0.00365128
8430406I07Rik	0.13099	0.017712	0.075891	-0.31162	0.15848	0.67607	0.64701	0.38868	0.11405	0.25902	0.57164	0.89775	0.46604	0.70964	-0.0694086	0.0063763	-0.0350112	-0.0187506	-0.076945	0.0327386	0.0157026	-0.00380675	-0.0183405	-0.0121341
8430408G22Rik	0.34268	-0.084334	-0.00066732	-0.094333	0.32637	0.57139	0.39676	0.084547	0.72501	0.51717	0.70716	0.71512	0.90814	0.72881	0.144768	-0.0622128	0.144625	-0.26773	-0.0581815	0.236271	0.0629456	-0.0561907	0.0124958	0.0991576
8430410A17Rik	-0.047088	-0.30409	0.24531	-0.22553	0.98399	0.21544	0.054379	0.27593	0.2638	0.39981	0.10451	0.73673	0.90457	0.046729	-0.00121617	-0.0377022	-0.106949	-0.0439849	-0.0643133	-0.0231798	0.036454	-0.0157236	0.00298196	-0.0602147
8430419L09Rik	-0.094561	0.089418	-0.03918	-0.37683	0.4966	0.67421	0.056735	0.22002	0.65823	0.10124	0.51253	0.99343	0.74004	0.15551	-0.02305	-0.010787	0.0577321	0.0334086	-0.0186002	-0.0509984	0.025672	0.000439716	0.0173763	-0.0943642
8430427H17Rik	0.13435	0.39115	0.096798	0.6898	0.2746	0.89597	0.096717	0.5778	0.2365	0.087271	0.49407	0.20727	0.36055	0.32865	0.0242953	-0.00216076	0.0959471	0.010808	0.0423966	-0.0374322	-0.0296689	-0.0488501	-0.0177233	0.0253247
8430429K09Rik	-0.2382	0.36316	-0.086896	0.32038	0.089856	0.030788	0.27837	0.040517	0.60801	0.45978	0.39384	0.4823	0.10107	0.081186	-0.0782657	-0.0888305	-0.0743573	0.0598228	-0.0260709	0.0362135	-0.0416471	-0.0350486	0.0465632	0.0562181
8430431K14Rik	0.090882	0.19719	0.70647	0.865	0.45759	0.26734	0.03971	0.55693	0.46076	0.7406	0.13461	0.39239	0.25705	0.57808	-0.260572	-0.279539	-0.240315	-0.218029	-0.160166	0.0793344	-0.26028	0.287577	-0.120062	0.0709412
9030025P20Rik	0.34389	-0.029404	0.46267	0.5514	0.085847	0.29462	0.27938	0.38936	0.56578	0.1934	0.36179	0.67593	0.56818	0.045413	0.122123	-0.0508601	0.0424663	0.0336038	-0.015185	0.154425	-0.0711878	0.0501074	0.0358801	0.103529
9030612E09Rik	-0.2042	-0.36602	0.36438	0.65893	0.48883	0.54557	0.36476	0.95714	0.58205	0.96822	0.23709	0.17336	0.054295	0.97601	0.0728412	-0.0487077	-0.111368	-0.00502153	-0.0398724	0.00321734	-0.0669082	-0.07938	0.191189	0.00163423
9030617O03Rik	0.039856	0.40593	0.044599	0.51942	0.21547	0.25832	0.94604	0.98026	0.17888	0.19081	0.87649	0.031632	0.16487	0.57303	-0.11226	-0.107724	-0.00434992	-0.00157803	-0.057465	-0.0608308	-0.00734508	-0.100721	0.0496423	0.017753
9030624G23Rik	0.10245	-0.010395	0.21507	0.083461	0.40352	0.51361	0.56488	0.012499	0.17327	0.93553	0.86782	0.44755	0.88199	0.20778	0.0960425	-0.0272233	0.0659437	0.242336	-0.0858805	0.00824755	-0.0239979	0.153947	-0.021324	-0.0805834
9030624J02Rik	0.035937	0.11636	0.14149	0.046874	0.18358	0.84011	0.65396	0.96768	0.46756	0.1682	0.6183	0.68123	0.04606	0.28348	-0.0165285	-0.00436714	0.00598555	0.000601704	-0.0129893	0.0205909	0.00706211	-0.00650093	0.0153231	0.00683251
9130011E15Rik	-0.096661	0.23302	0.13747	0.21954	0.81118	0.06336	0.15505	9.081e-05	0.48947	0.57664	0.29304	0.50336	0.58401	0.21061	-0.00815083	0.0341515	0.0384552	0.0500684	0.0157267	-0.0188597	-0.0202799	0.0133143	0.00995652	-0.0221692
9130019O22Rik	0.045889	0.14019	0.47318	0.46418	0.47767	0.31995	0.99793	0.73377	0.60028	0.9754	0.672	0.42607	0.44933	0.38279	0.0502996	-0.0862007	0.000146617	0.0171039	0.0227306	0.00159258	-0.0136765	-0.0359863	0.0240527	-0.0192401
9130019P16Rik	-0.09422	0.22515	0.60843	0.1164	0.20304	0.28166	0.0819	0.66709	0.00080864	0.1294	0.18475	0.81673	0.037109	0.33678	0.100872	0.0441922	0.225274	0.0278574	0.202662	0.286367	0.165583	-0.0428247	0.377656	-0.165196
9130023H24Rik	0.19481	-0.23213	0.028311	0.034006	0.1451	0.73439	0.86567	0.72838	0.043596	0.44953	0.49895	0.92824	0.0031262	0.32839	0.0980438	-0.0158703	0.0118076	0.0278146	-0.0368816	0.0499623	0.0170053	0.00417706	0.111726	0.0228567
9130024F11Rik	-0.43952	-0.57871	-0.57219	-0.46461	0.16022	0.14986	0.0012908	0.89715	0.23487	0.83629	0.36973	0.44036	0.2164	0.78845	0.0849988	0.0624984	-0.174074	-0.00882419	0.0774801	0.0148244	-0.0273584	0.0333561	0.0412667	0.0262321
9130221H12Rik	0.11287	-0.29932	-0.21034	0.26685	0.76303	0.21064	0.40584	0.371	0.016846	0.31874	0.19975	0.87195	0.56659	0.54525	-0.0114967	-0.0376442	-0.0263736	-0.0554275	-0.068843	-0.0522609	-0.0320065	-0.0103118	0.0156473	0.0186726
9130227L01Rik	0.036278	-0.30268	-0.47264	-0.43489	0.91414	0.39961	0.17773	0.92227	0.30374	0.4258	0.53616	0.55195	0.45544	0.97523	0.0409799	0.313764	-0.371561	-0.0331373	-0.302318	-0.153955	-0.0673571	0.0714868	-0.0743046	0.00745207
9130401M01Rik	-0.3612	-0.064284	0.040813	-0.29691	0.019658	0.028445	0.086436	0.13855	0.02947	0.90218	0.028567	0.32318	0.68751	0.42263	-0.0954418	-0.0473816	-0.0733537	0.0484662	-0.0623412	-0.00438925	0.0399904	-0.0166756	0.00480193	-0.0237444
9230110C19Rik	0.075185	-0.015081	0.060626	0.25079	0.87498	0.25131	0.8672	0.55152	0.77822	0.34853	0.55092	0.32006	0.95579	0.78157	-0.00731295	0.0609146	0.00916548	0.030671	-0.0109057	-0.0586524	0.0198029	-0.0664158	0.00152259	0.014109
9230112J17Rik	-0.12857	0.1661	0.16716	0.49221	0.14805	0.705	0.73092	0.21461	0.71716	0.28047	0.3792	0.27779	0.71005	0.77608	-0.23301	-0.143978	0.0507418	0.392602	-0.128248	-0.175939	-0.0800397	-0.309086	-0.0675181	0.0394915
9230114K14Rik	-0.33643	0.30786	0.090092	0.14112	0.016325	0.7313	0.44128	0.22422	0.64549	0.50311	0.17316	0.26647	0.98458	0.76837	-0.147052	-0.013544	-0.0907535	0.0505785	0.0237652	-0.031457	-0.0383908	0.0250051	0.00058139	-0.0121988
9330020H09Rik	0.058922	-0.11413	0.30585	0.68342	0.13874	0.074777	0.30915	0.12689	0.84058	0.21687	0.29336	0.59693	0.27191	0.41508	0.0862598	-0.1409	-0.108486	-0.0675065	-0.0129492	-0.0768196	-0.0832103	0.0295558	-0.0624854	0.0782435
9330117O12Rik	0.21415	0.5363	0.047618	-0.19398	0.41303	0.29467	0.11289	0.92578	0.29731	0.034176	0.23738	0.42237	0.29335	0.93364	-0.126835	0.0668201	0.455577	-0.0130338	0.119294	0.30441	-0.205843	0.128978	-0.0967468	0.0114151
9330133O14Rik	-0.46252	-0.26703	-0.23669	0.10401	0.36525	0.95664	0.89782	0.37593	0.81546	0.2775	0.44917	0.65092	0.01531	0.2524	-0.0197115	-0.00210139	0.00532079	0.0444447	0.006784	0.0350024	-0.0376779	-0.0138057	0.108449	0.049576
9330151L19Rik	0.034851	-0.077776	-0.099644	0.67851	0.11553	0.41753	0.78098	0.96161	0.74967	0.026661	0.037885	0.66117	0.23117	0.050057	0.0299061	-0.0123378	0.00786133	0.00150158	0.0113166	-0.0751131	-0.054608	-0.0243598	0.05414	0.0569495
9330158H04Rik	-0.16548	-0.14645	0.66098	0.23647	0.086327	0.70374	0.30505	0.47813	0.052456	0.74732	0.94717	0.66818	0.77476	0.061869	-0.258885	-0.0289908	0.111861	-0.155234	-0.216105	0.0567139	-0.00707975	0.0365336	0.0645926	-0.382859
9330159F19Rik	0.15567	0.38408	0.64889	0.81937	0.37002	0.95952	0.078664	0.92982	0.88337	0.081111	0.16638	0.64026	0.061445	0.59514	-0.0178659	-0.00093761	0.0683979	0.00289647	0.00380153	-0.0545567	-0.0451735	-0.016817	-0.0179181	0.0108352
9330159M07Rik	0.15872	0.084085	0.37184	0.61029	0.53789	0.91337	0.53267	0.93297	0.53738	0.099216	0.1772	0.1969	0.85042	0.012259	-0.0997344	0.0183985	-0.056329	-0.00806893	-0.118449	0.0867923	-0.0933252	0.113989	0.00909486	0.101895
9330179D12Rik	-0.37735	-0.24763	-0.17884	-0.36633	0.42061	0.38467	0.074516	0.67005	0.37022	0.93012	0.2048	0.67764	0.17179	0.31567	-0.0814799	-0.0823081	-0.14132	0.0397423	-0.0560877	0.00474342	-0.05857	0.0283771	-0.08597	-0.057645
9330182L06Rik	0.14236	0.33215	-0.57811	-0.38173	0.7815	0.099403	0.0013191	0.95301	0.15446	0.30177	0.67452	0.56827	0.40193	0.35881	-0.00998559	0.0851869	0.188196	0.00432717	0.0683719	0.0237035	0.00973268	0.00887166	0.0141805	0.0348359
9430008C03Rik	0.31727	0.017184	0.56105	0.77147	0.74911	0.74916	0.65796	0.31557	0.28956	0.95424	0.037917	0.54641	0.96481	0.40137	-0.0146276	-0.0190239	0.0175609	-0.0688029	-0.069415	0.00240731	-0.109378	0.028226	-0.00204972	0.0475758
9430015G10Rik	0.41476	-0.18255	0.61903	0.70005	0.44868	0.56199	0.69969	0.85755	0.13078	0.36783	0.52843	0.8949	0.23857	0.78124	0.011809	0.00849072	-0.0130985	-0.00331478	-0.0534361	-0.0409633	-0.0211306	-0.00494642	-0.0260057	0.00770572
9430016H08Rik	-0.083557	0.043703	0.11466	-0.65034	0.72606	0.93646	0.10242	0.32426	0.94989	0.032273	0.94003	0.048813	0.97166	0.07627	-0.0100548	0.00363796	-0.0767667	0.0380342	-0.00244543	0.0739675	0.0018529	0.0554725	-0.000471961	-0.0352833
9430020K01Rik	0.047876	0.38604	-0.42078	-0.60284	0.90195	0.040669	0.023165	0.15503	0.18198	0.43367	0.028316	0.58428	0.057456	0.19475	0.00357982	0.0533259	0.124541	0.0511432	0.0615211	0.0209149	0.0727601	-0.0183876	-0.0271551	0.0388052
9430021M05Rik	0.29205	-0.0072008	0.3877	0.64244	0.80159	0.44581	0.75941	0.054621	0.96479	0.19537	0.22811	0.31577	0.24931	0.24315	0.0123164	0.0274331	-0.0091198	-0.0512225	-0.00129838	-0.0457116	-0.0695405	-0.0504621	-0.0598027	0.069969
9430023L20Rik	-0.31636	-0.49563	-0.21013	-0.72317	0.25386	0.80592	0.0039951	0.17214	0.25684	0.67883	0.015054	0.64633	0.4248	0.15594	-0.0372278	0.00815621	-0.223682	0.0529216	-0.0409372	0.012326	0.0500099	0.0114105	-0.0146099	-0.0390275
9430037G07Rik	0.17889	0.42554	0.63657	0.89888	0.11811	0.5991	0.55552	0.76319	0.84045	0.59794	0.076677	0.24298	0.34719	0.021565	-0.326186	0.248202	0.0905444	-0.046991	0.0448895	0.0222819	-0.0991368	0.107775	0.0550966	0.168054
9430038I01Rik	-0.15857	-0.58184	0.074839	-0.45712	0.010633	0.75236	0.33463	0.78873	0.56725	0.027717	0.19799	0.33695	0.84153	0.87036	0.225066	0.0241103	-0.13876	0.0348459	-0.0629019	0.135115	0.0979304	-0.0584991	0.00560374	-0.0120945
9430041J12Rik	0.027174	0.048367	0.38722	0.57717	0.43792	0.37678	0.19851	0.074356	0.1174	0.60589	0.066428	0.43422	0.11292	0.78628	0.0550432	-0.0591995	0.108515	-0.085117	0.0738336	0.0316474	-0.0945749	-0.0607181	0.0682489	0.0147362
9430060I03Rik	-0.36445	0.27591	0.17781	0.55186	0.016352	0.51026	0.057999	0.66822	0.97419	0.12033	0.6519	0.82568	0.79623	0.31882	-0.31839	-0.0906294	-0.214899	0.055015	-0.00531959	-0.430941	0.0615802	0.0359615	0.0449507	0.149094
9430076C15Rik	-0.22057	-0.35702	0.17577	0.16476	0.30774	0.040434	0.58395	0.13627	0.036503	0.57577	0.20159	0.46885	0.44782	0.95689	-0.216128	-0.270164	-0.109207	-0.300839	-0.317408	0.122995	-0.13722	0.155891	0.172288	0.0122176
9430083A17Rik	-0.64435	-0.4206	0.12189	0.39802	0.59683	0.23656	0.063082	0.8792	0.56004	0.68214	0.18286	0.65239	0.023798	0.80796	-0.0350032	-0.0648429	-0.0783433	-0.0136645	0.02831	-0.0203426	-0.0714563	0.0328347	0.113503	0.0120522
9430091E24Rik	0.33496	0.17193	0.55882	0.68213	0.1999	0.66453	0.6746	0.30912	0.044862	0.91621	0.25476	0.39048	0.57034	0.43863	-0.089637	0.0233362	-0.0356705	-0.0559408	-0.0990574	0.0101655	-0.100347	-0.0923507	-0.0371431	0.0651705
9530026P05Rik	0.05347	0.056031	0.37582	0.64252	0.0061702	0.32293	0.69902	0.99695	0.012722	0.98905	0.0034587	0.33765	0.71114	0.71781	0.275049	0.229876	-0.177536	0.00164087	0.401771	0.00688196	-0.304774	-0.200377	0.0838129	0.0573864
9530027J09Rik	0.34745	0.0067823	0.1243	0.30745	0.046026	0.16337	0.04198	0.47558	0.022355	0.81941	0.85039	0.40551	0.59476	0.54905	0.314783	-0.320489	0.69967	-0.0862567	-0.285072	-0.0699787	0.0225786	0.219251	0.0638593	0.126334
9530036O11Rik	0.29081	-0.051888	0.19579	0.27146	0.33886	0.33834	0.42583	0.77935	0.010792	0.12157	0.36753	0.71208	0.9804	0.27253	-0.0838092	-0.124437	-0.139059	-0.0380586	-0.281488	0.430046	-0.17367	-0.103412	0.00541935	0.20781
9530051G07Rik	0.11437	0.18939	0.62667	0.88816	0.27204	0.59966	0.53311	0.3556	0.89216	0.9324	0.42238	0.57477	0.062298	0.87717	0.177809	-0.0557453	-0.0753492	0.223746	0.0155509	-0.0091127	-0.0670229	0.079274	0.148735	0.00957803
9530052E02Rik	0.17677	-0.058838	0.23757	0.60383	0.56291	0.23278	0.577	0.20498	0.28446	0.47883	0.12913	0.24092	0.4003	0.23066	0.0424556	0.168759	0.0638194	0.240286	-0.155874	0.215747	-0.180477	0.11202	0.117201	0.179622
9530059O14Rik	0.0081112	-0.3321	0.56173	0.87264	0.036958	0.0060413	0.62129	0.73573	0.34421	0.53326	0.092157	0.95915	0.98209	0.045976	0.361631	-0.522445	-0.134139	-0.108172	-0.204956	-0.0648885	-0.255559	0.0142755	-0.0023824	0.187907
9530068E07Rik	-0.22176	-0.051926	-0.37035	-0.45597	0.1188	0.030724	0.53047	0.7246	0.9919	0.76622	0.078732	0.50202	0.77117	0.36688	-0.0281105	0.0314814	-0.0203766	0.010345	-0.000253053	0.00349758	-0.0211194	-0.00919155	0.0039953	-0.0137632
9530077C05Rik	0.3967	-0.23466	0.40998	-0.40332	0.90855	0.15056	0.012991	0.03582	0.2293	0.54413	0.023078	0.19425	0.41943	0.014551	0.00493492	0.0544267	-0.0771362	-0.0718609	-0.044675	0.0244556	0.0620072	0.0669798	0.0277518	-0.0624578
9530080O11Rik	0.23802	-0.22077	-0.16828	-0.31402	0.5086	0.56812	0.79298	0.35175	0.49789	0.60659	0.83929	0.11591	0.63731	0.90134	0.104166	0.0509468	0.02935	-0.0829791	-0.0475068	0.0247914	-0.0100467	0.083609	0.0236501	-0.00607134
9530082P21Rik	0.26964	0.17768	0.28799	0.21246	0.98568	0.028484	0.048734	0.63581	0.10812	0.87663	0.95897	0.55541	0.55059	0.7242	0.000509786	-0.0494897	-0.11565	-0.0136136	-0.055765	-0.0235688	-0.00441271	0.0967724	-0.0324812	-0.0285692
9530091C08Rik	0.28591	-0.39292	0.62017	0.77139	0.16018	0.37296	0.24443	0.043889	0.0062724	0.47418	0.01451	0.41451	0.31053	0.42685	0.0898375	-0.088191	-0.162229	-0.0797666	-0.167291	0.14115	-0.412941	0.267629	-0.143774	0.0823575
9630013A20Rik	-0.76543	-0.49123	-0.76026	-0.83095	0.066548	0.35377	0.28247	0.26783	0.09244	0.69564	0.39927	0.01632	0.56306	0.011885	-0.283443	-0.144922	-0.213142	-0.463387	0.474983	-0.0253051	0.176337	0.475035	0.0695025	0.537804
9630028B13Rik	0.13257	0.077732	0.60196	-0.2538	0.52935	0.55183	0.89704	0.94559	0.74229	0.031279	0.60117	0.4588	0.54364	0.04795	0.10024	0.092513	-0.0227636	0.0139216	0.0744569	0.37299	0.113513	0.148527	-0.053136	-0.378038
9630033F20Rik	-0.15181	-0.061691	-0.039566	-0.054468	0.51349	0.37192	0.2918	0.012275	0.65573	0.15396	0.2897	0.53583	0.5849	0.6661	-0.0321074	0.0497231	0.0281269	0.0936583	-0.0285084	-0.0626784	0.044798	0.0301206	0.0275977	-0.0173357
9830001H06Rik	0.16383	0.22551	0.48774	0.71256	0.27261	0.55975	0.017014	0.48001	0.19	0.90013	0.25577	0.90761	0.046351	0.96011	0.0559965	0.0181098	0.221294	0.0257389	0.0386252	0.00484007	-0.0504834	0.00862454	0.0666422	0.00414718
9830147E19Rik	0.42318	-0.12692	0.54862	0.71848	0.41758	0.66198	0.36303	0.65332	0.030154	0.68248	0.086187	0.72616	0.77971	0.92272	0.0882425	0.00901194	0.0912155	-0.050396	-0.136461	-0.0374336	-0.14175	-0.0462528	0.0131099	0.00682609
9830166K06Rik	-0.083424	-0.57508	0.061514	0.4951	0.012678	0.90301	0.17479	0.22905	0.40146	0.115	0.014158	0.31617	0.73556	0.72964	0.224647	-0.00777211	-0.125411	-0.0992815	0.0491982	-0.174678	-0.260274	-0.290135	-0.0250423	0.0329188
9930012K11Rik	-0.22346	0.18458	-0.33753	0.074515	0.033272	0.90865	0.91995	0.88588	0.6994	0.5582	0.81825	0.53721	0.66999	0.034886	-0.0971336	-0.0084411	0.00624064	0.0110832	0.0442622	0.0423768	0.0120546	0.0436328	0.0333605	0.13975
9930013L23Rik	-0.45657	0.033532	-0.15126	0.16938	0.52799	0.88168	0.15546	0.52441	0.058509	0.78423	0.5679	0.72888	0.77573	0.56529	-0.0418817	0.00674324	0.0875029	0.0304646	0.07701	-0.0264845	-0.0222963	0.00960416	0.0109589	0.0372356
9930014A18Rik	-0.17785	0.011863	-0.36991	-0.60127	0.49401	0.47072	0.20848	0.90999	0.85053	0.094567	0.92164	0.77442	0.99526	0.55722	-0.0660889	0.0211582	0.0590606	-0.00633825	-0.0104026	0.140194	-0.00598798	0.0275865	0.000371789	0.0289553
9930021J03Rik	0.060461	0.49475	0.50502	0.52172	0.067483	0.9865	0.21065	0.87645	0.78586	0.85169	0.24204	0.78234	0.549	0.48452	-0.0345115	0.000263058	0.0439339	0.00553395	0.00453672	0.00426563	-0.0175985	-0.00500628	-0.00543015	-0.010584
9930104L06Rik	-0.45981	-0.27514	0.5841	0.67033	0.68711	0.66818	0.76889	0.58393	0.20933	0.85569	0.33687	0.10034	0.41746	0.49954	-0.0164384	0.0486719	-0.0159403	0.0591316	0.0859473	-0.00545	-0.0248606	-0.0235291	0.0127082	-0.0188139
9930111J21Rik1	0.14586	0.35599	0.43087	0.86451	0.95662	0.44977	0.030595	0.35579	0.49518	0.30717	0.66633	0.54053	0.12211	0.00053552	0.00504476	0.0531093	0.331034	0.0949695	0.0486643	0.0861598	-0.015402	-0.0404019	0.168182	0.274843
9930111J21Rik2	0.24508	0.2564	0.36951	0.77165	0.62123	0.90927	1	0.63531	0.67813	0.31034	0.66292	0.23031	0.40453	0.0002764	0.184238	0.0455692	-Inf	0.158502	0.161706	0.340348	-0.0367411	0.191307	0.0905058	0.405184
A030009H04Rik	0.21976	0.067921	-0.26295	-0.76299	0.62982	0.32703	0.58566	0.60887	0.09992	0.031429	0.71885	0.98176	0.37641	0.14068	-0.0117404	0.0159346	-0.0180346	0.0233988	-0.0382663	0.0404356	0.0117432	0.000711433	-0.0256415	-0.045667
A130010J15Rik	-0.27451	0.20581	0.15463	0.31399	0.35803	0.82882	0.47307	0.92803	0.12259	0.88184	0.96141	0.89128	0.18943	0.53644	-0.04504	0.0102252	0.0380521	0.00594107	0.0740181	0.00883202	0.00100265	-0.00651355	0.0446507	0.0150165
A130049A11Rik	0.08404	0.093323	0.25309	0.63648	0.6392	0.33436	0.66321	0.97945	0.96581	0.56148	0.10873	0.088068	0.089154	0.70636	0.0362925	-0.0995332	-0.0434597	-0.00080273	-0.00335374	-0.056086	-0.0961197	-0.075668	0.105471	0.0286865
A130077B15Rik	0.25171	-0.1686	0.50556	0.82702	0.55552	0.26627	0.75268	0.96299	0.10245	0.63835	0.043589	0.7521	0.72879	0.066829	0.0604854	-0.0665593	-0.0463065	-0.0026893	-0.175528	-0.0532352	-0.171183	0.0460287	0.0272956	0.118892
A230001M10Rik	0.60774	0.63629	0.1939	-0.064478	0.12999	0.25691	0.97532	0.51337	0.81145	0.22554	0.52803	0.36656	0.40495	0.76938	-0.210131	-0.234268	-0.00509715	0.0644751	-0.0396337	0.108984	-0.0758844	0.0968591	-0.0766569	-0.0421741
A230046K03Rik	0.10255	0.25912	0.099391	0.68549	0.70137	0.10853	0.0018429	0.95278	0.25033	0.32979	0.81169	0.94864	0.019796	0.12817	-0.0106746	0.082825	0.186576	0.00421891	0.0498601	-0.0268731	-0.00557568	-0.00130047	0.0478314	0.0229714
A230050P20Rik	0.28194	-0.252	0.55134	0.87025	0.34218	0.032743	0.19282	0.40759	0.0087095	0.06648	0.80596	0.63407	0.07568	0.87475	0.0179312	-0.0536826	-0.0523731	-0.0336082	-0.0632477	-0.0513555	-0.00556636	-0.0084921	0.0409269	0.00386606
A230056J06Rik	0.18466	0.27753	-0.2137	-0.43855	0.23703	0.8118	0.67811	0.39513	0.66663	0.69399	0.96665	0.98448	0.12735	0.78245	0.170082	-0.0308057	0.0365469	0.180674	0.0443215	0.0460659	0.00207627	-0.00107041	-0.0514787	-0.0162084
A230056P14Rik	-0.17234	0.2659	-0.13349	-0.23464	0.15927	0.57141	0.48162	0.30851	0.028839	0.005812	0.29265	0.74159	0.15728	0.16723	-0.19007	0.0417426	0.0980218	-0.150135	0.15362	-0.674293	-0.0771529	0.230906	-0.424143	-0.516307
A230057D06Rik	-0.033112	0.18224	0.66761	0.82682	0.15112	0.16727	0.48317	0.33299	0.76255	0.4677	0.3022	0.62688	0.41972	0.89758	-0.0709976	-0.0698128	0.0489728	-0.0770101	-0.0142808	0.036694	-0.0421307	0.0363855	0.0337618	0.00582096
A230065H16Rik	0.043004	-0.092583	0.6144	0.43847	0.56466	0.16769	0.96933	0.56722	0.12413	0.80061	0.16674	0.071622	0.93372	0.1667	0.0918055	0.178263	0.00481046	0.410149	-0.172945	-0.117892	-0.228963	-0.539225	0.0131187	-0.568808
A230070E04Rik	-0.022511	0.36255	0.10018	0.28129	0.092978	0.21499	0.80369	0.54355	0.59241	0.26318	0.27111	0.71838	0.70137	0.27017	-0.0876692	0.0419128	0.00972666	-0.0257906	0.0217894	0.0501087	-0.0472621	0.0117501	-0.015864	0.0428311
A230072C01Rik	0.33577	-0.35244	0.33112	0.56663	0.29324	0.42919	0.90945	0.076174	0.089394	0.93768	0.36765	0.84378	0.26542	0.9281	0.0697599	-0.0354635	-0.00952842	-0.0604142	-0.127151	-0.00439042	-0.0220354	0.00570478	0.033205	0.00288104
A230072E10Rik	0.45743	0.22185	0.47188	0.62616	0.70188	0.84324	0.01369	0.33271	0.42544	0.23231	0.20883	0.95942	0.64428	0.90375	-0.125308	0.023681	0.205307	-0.0912858	-0.0902084	-0.328783	-0.1079	-0.00555581	-0.0197416	0.00949171
A230073K19Rik	0.12782	-0.25043	0.55017	0.85699	0.65945	0.14838	0.29525	0.37366	0.10435	0.59216	0.018125	0.41576	0.95598	0.644	0.0201286	-0.0696655	-0.0629016	-0.0605069	-0.0640331	-0.0924829	-0.397666	0.223098	-0.0064031	0.0498336
A230077H06Rik	0.091075	0.22945	0.59966	0.87071	0.35041	0.44548	0.56341	0.6842	0.61191	0.49321	0.79211	0.59767	0.52859	0.44186	-0.0533878	-0.0190584	-0.0380499	-0.00775083	-0.0174344	-0.0591262	-0.0155153	-0.0539937	0.0442354	0.0629378
A2ld1	0.1545	-0.43899	0.34835	0.16704	0.35015	0.38132	0.056287	0.40472	0.10547	0.20669	0.070772	0.884	0.0010045	0.27784	0.0370098	-0.0338041	-0.0917781	-0.0317483	-0.0958183	0.0561588	-0.0482723	0.00866785	0.0623677	-0.0461517
A2m	0.1536	0.64268	0.43914	0.86547	0.28444	0.095503	0.038355	0.72846	0.2016	0.16105	0.25331	0.88399	0.0012094	1.7781e-05	0.0947485	0.176938	0.281829	0.043173	0.330067	0.281718	-0.220771	0.0220179	0.356516	0.376426
A330009N23Rik	-0.078047	-0.56224	-0.10402	-0.41858	0.86093	0.70418	0.0079996	0.87148	0.041914	0.49011	0.16655	0.88462	0.70303	0.85263	0.0103378	0.0104145	-0.112881	0.00347761	-0.0823511	0.042799	0.050608	-0.00669806	0.00778017	-0.0066397
A330021E22Rik	0.2141	0.12654	0.58864	0.83501	0.52469	0.80825	0.16233	0.7922	0.90133	0.99587	0.6345	0.2411	0.83812	0.88717	0.0327079	0.0155821	0.125529	0.0230435	-0.00632237	0.000191822	-0.0167403	-0.0513988	-0.00391708	0.00552389
A330023F24Rik	0.449	0.23108	0.61055	0.84644	0.048772	0.62484	0.14527	0.60281	0.68269	0.76942	0.066617	0.95427	0.48616	0.21437	0.0753535	-0.0149362	0.0793501	-0.0333825	-0.0182502	-0.0274778	-0.205613	-0.00916764	-0.0545237	0.102672
A330032B11Rik	0.30107	-0.054774	0.1907	0.47679	0.4455	0.29219	0.59236	0.91038	0.63471	0.60859	0.089798	0.70559	0.72948	0.066895	0.10653	0.0830249	-0.109844	-0.0119875	-0.0788194	0.174002	-0.337578	-0.0837921	-0.054939	0.197538
A330035P11Rik	-0.38546	0.35727	0.20874	0.34856	0.33881	0.96471	0.017104	0.034808	0.45171	0.57371	0.028447	0.93044	0.95182	0.45016	-0.224236	-0.00469319	0.260206	0.329191	0.199916	0.0765815	-0.297283	-0.005378	0.00686042	-0.0281431
A330040F15Rik	-0.47406	-0.3152	-0.075323	-0.023543	0.97828	0.46646	0.7508	0.63559	0.17583	0.71933	0.65958	0.81684	0.58865	0.84069	0.00296174	0.0754292	0.0297016	0.0354873	0.131917	-0.053799	-0.0262057	0.0267418	0.0869555	-0.0240768
A330041J22Rik	-0.14394	0.26164	0.23426	0.35498	0.66203	0.43457	0.65166	0.75265	0.0016696	0.65064	0.10357	0.90465	0.41583	0.2931	-0.042857	0.0639978	-0.0550233	0.0419289	0.147067	0.0647467	-0.0787142	0.0146029	-0.0633878	0.0650109
A330048O09Rik	-0.088038	-0.20007	0.13539	-0.15187	0.13739	0.06947	0.36846	0.23604	0.52072	0.76018	0.055161	0.76334	0.052474	0.082011	0.0824455	-0.0776492	-0.166335	0.115638	-0.0704363	0.0530927	-0.148614	0.0467199	0.137678	-0.161736
A330049N07Rik	0.50672	0.061355	0.041096	0.32228	0.14301	0.73836	0.99425	0.39999	0.069125	0.14878	0.21633	0.45119	0.45916	0.24143	0.322391	-0.0674405	0.00220289	-0.342478	-0.254277	0.204887	-0.180286	0.101235	-0.0599753	0.212842
A330050B17Rik	0.57211	0.32981	-0.25665	-0.10759	0.45575	0.50404	0.030268	0.97279	0.77767	0.57481	0.13577	0.51007	0.59601	0.80272	0.183561	0.100025	0.311673	0.00490279	-0.0367123	0.046436	-0.0690087	0.0504233	0.0373951	0.0229155
A330050F15Rik	0.39734	0.01662	0.33554	-0.40489	0.93624	0.059649	0.38321	0.24582	0.69202	0.14735	0.38542	0.095785	0.58956	0.29292	0.00380418	0.115532	0.0571856	-0.0757503	-0.0176719	0.13058	0.0394066	0.115197	-0.0210598	-0.0573669
A330069E16Rik	0.1051	-0.27769	0.20059	-0.27517	0.90519	0.66638	0.56345	0.81968	0.047081	0.4094	0.22132	0.18356	0.88183	0.081432	0.012736	0.0293874	-0.0800823	0.0134528	-0.132494	0.112925	-0.0770759	-0.115019	0.00846126	-0.138933
A330070K13Rik	0.23711	-0.19961	-0.2638	-0.44636	0.051998	0.52436	0.89424	0.61344	0.87694	0.12685	0.12298	0.044352	0.25286	0.87577	0.354269	-0.0769228	0.0163504	-0.221932	-0.0400716	0.285107	0.1678	0.537396	-0.175621	0.0474279
A330076H08Rik	0.15131	-0.01145	0.60977	0.88353	0.64023	0.7742	0.50594	0.84654	0.18708	0.78704	0.07412	0.75443	0.83993	0.58009	0.0254451	-0.0190812	0.0940897	0.0230267	-0.0785091	-0.0340797	-0.217084	0.0545014	0.0157591	0.0536431
A330093E20Rik	0.15233	0.18801	0.3787	-0.040447	0.75404	0.02421	0.88006	0.023237	0.92037	0.97738	0.9157	0.21147	0.87543	0.025487	0.0197876	-0.338691	0.0208141	-0.260432	-0.0125122	-0.00884521	-0.0205	-0.188245	0.0376976	-0.464517
A330102I10Rik	0.19684	-0.17909	0.24745	0.50702	0.21269	0.43786	0.20447	0.92096	0.66488	0.45375	0.74146	0.56034	0.28042	0.79045	0.042546	0.0307041	0.060047	0.00599169	-0.0297115	-0.0398546	-0.017294	0.048579	0.0876281	0.0241211
A3galt2	0.19402	0.18261	0.35413	0.59287	0.89646	0.0099178	0.80318	0.58963	0.66445	0.049363	0.075335	0.86651	0.87829	0.16422	-0.0322091	0.432668	-0.0819698	0.188344	0.0636789	-0.491537	-0.26459	-0.0541473	-0.0237534	-0.304775
A430005L14Rik	-0.13322	-0.39159	-0.031559	-0.51352	0.37496	0.16035	0.017613	0.63524	0.075483	0.17546	0.83231	0.66634	0.63454	0.19204	-0.0247822	-0.0328187	-0.193718	-0.0354465	-0.067336	0.0347443	0.00604623	0.00845598	0.0078256	-0.0336971
A430033K04Rik	-0.045004	0.26873	0.30244	0.28506	0.38855	0.92629	0.61709	0.74158	0.76056	0.79806	0.93853	0.62567	0.99415	0.89427	-0.0390858	-0.00338627	0.0201473	0.00992137	0.00954772	0.0138521	0.0028656	0.020545	0.000277271	-0.00387142
A430035B10Rik	-0.16096	-0.14353	-0.44705	-0.35433	0.856	0.81289	0.61161	0.99469	0.43695	0.1008	0.12361	0.40041	0.37362	0.31683	0.0170294	0.02225	-0.0406087	-0.000541948	0.048646	-0.103446	-0.0952775	-0.04476	0.0479142	-0.0550047
A430078G23Rik	0.40041	0.086219	0.60866	0.69034	0.086105	0.99895	0.65514	0.87396	0.57373	0.72143	0.71781	0.5412	0.71765	0.88784	0.0888862	8.04117e-05	-0.0496886	-0.0137134	-0.0575457	-0.0561817	-0.0341807	0.0883491	-0.0344224	0.0159485
A430090L17Rik	0.48974	-0.070377	-0.032002	NaN	0.71144	0.94789	0.19647	0.024928	0.14132	1	1	0.43659	1	1	0.055885	0.00730129	-0.190116	-0.229873	-0.158987	-Inf	-Inf	-0.0142262	-Inf	-Inf
A430105I19Rik	0.4323	-0.14704	0.529	0.34422	0.20376	0.45467	0.29659	0.050188	0.48128	0.48465	0.065356	0.59849	0.87198	0.097631	0.0631071	-0.0349907	-0.0323869	-0.0867909	-0.0199212	0.0424932	-0.0711349	-0.0398985	0.00827363	-0.11335
A430107P09Rik	0.065502	0.046471	0.127	0.050263	0.90002	0.57938	0.84645	0.77095	0.6449	0.57593	0.3002	0.22674	0.44392	0.72416	-0.0297428	-0.108149	-0.057355	0.0411226	-0.106958	-0.173969	0.195782	0.414631	0.139981	-0.0769017
A4galt	0.37187	0.19775	0.62664	0.51947	0.46805	0.37346	0.91086	0.42797	0.36742	0.025849	0.78322	0.48635	0.95959	0.5563	0.042561	-0.0895174	-0.0132503	0.0820262	-0.101985	0.173386	0.0171017	-0.108433	0.00396394	-0.0362026
A530016L24Rik	-0.57029	0.14862	0.029275	-0.45427	0.099876	0.55577	0.75185	0.42623	0.11344	0.33793	0.87648	0.020413	0.33507	0.2722	-0.541809	0.183043	0.0877639	0.213694	0.498836	0.25843	0.0408419	-0.35088	-0.222336	-0.198425
A530054K11Rik	0.0094593	-0.026314	0.49015	0.66819	0.80199	0.98665	0.054943	0.44696	0.95635	0.73709	0.025593	0.77775	0.84879	0.8667	-0.0159472	-0.00109178	0.145889	-0.0618256	0.00258822	-0.0110014	-0.0942473	-0.0260089	0.00877593	0.0119381
A530058N18Rik	0.12574	-0.48265	0.32152	0.42223	0.50406	0.44249	0.55431	0.24028	0.0023317	0.32085	0.75865	0.84679	0.64197	0.70313	-0.0303461	0.0386266	0.0649857	-0.0991804	-0.184426	-0.414825	0.0648576	0.0423618	-0.101893	0.0614441
A530072M11Rik	0.12881	-0.39602	-0.07269	-0.24573	0.40321	0.039666	0.67163	0.6437	0.070953	0.62195	0.84834	0.091376	0.41136	0.96812	-0.143643	0.266404	0.0605372	-0.136316	-0.452942	0.0648165	0.0124172	0.170989	0.0560397	-0.00396468
A630001G21Rik	0.07223	0.41444	0.29427	0.82364	0.68331	0.38126	0.85006	0.85576	0.36453	0.70999	0.43343	0.32675	0.61794	0.00017637	-0.0792856	-0.126596	-0.0213543	0.0225168	0.127884	-0.121744	-0.078801	0.158711	0.0806217	0.518422
A630007B06Rik	-0.039697	0.35033	0.10532	-0.29326	0.58961	0.082622	0.031471	0.7142	0.077764	0.41022	0.78532	0.32252	0.1638	0.66563	-0.0249817	0.106798	0.330625	0.0403115	0.143756	0.0151526	0.00492311	0.0254356	-0.0315199	-0.00828611
A630020A06	-0.094048	-0.23228	0.3799	0.23154	0.86886	0.5524	0.79286	0.34128	0.5227	0.2415	0.37151	0.37676	0.59076	0.84772	0.0516282	0.090701	-0.0534053	0.254199	-0.188333	0.0679604	0.0734064	0.105842	0.0643677	0.0325413
A630033H20Rik	0.1939	-0.033356	-0.12043	0.093672	0.41427	0.86286	0.67019	0.84068	0.86929	0.71179	0.34938	0.92758	0.61406	0.94583	0.188879	0.0329628	0.0824103	-0.0249904	0.0246344	-0.0420797	-0.0684005	0.0181621	0.0444793	0.00514414
A630066F11Rik	-0.30598	-0.33674	0.33803	0.26109	0.44094	0.98932	0.60438	0.78688	0.561	0.28621	0.29333	0.35411	0.39254	0.35071	-0.0741225	-0.00139281	-0.089275	-0.0511486	-0.0628352	0.0877977	0.0831786	-0.101078	0.115607	-0.0360469
A630072M18Rik	0.052044	-0.33352	0.10801	0.29312	0.14671	0.53849	0.31474	0.22412	0.95457	0.79378	0.029796	0.74846	0.95592	0.82544	0.0793577	-0.0304953	-0.0515279	-0.0296001	-0.00142541	0.00966222	-0.0428164	0.0101515	0.0015282	0.00713892
A630075F10Rik	0.30682	-0.16807	-0.095922	0.34982	0.1532	0.11877	0.40611	0.14989	0.92373	1	0.96214	0.43659	1	0.18303	0.119293	0.261921	0.125416	-0.199485	0.0148777	-Inf	0.00258536	-0.0885271	-Inf	0.136431
A630089N07Rik	0.27074	-0.09974	0.25654	0.30646	0.34187	0.87861	0.62243	0.59798	0.49821	0.68365	0.22751	0.032632	0.22859	0.63225	0.170301	0.0168034	0.112755	0.0617881	-0.132368	0.055588	-0.129401	-0.204888	-0.0536472	-0.0421856
A730008H23Rik	-0.20386	0.16101	0.37154	0.28464	0.55581	0.95187	0.66041	0.14728	0.26103	0.15344	0.86547	0.92056	0.012297	0.62712	0.191053	-0.0133561	0.341935	0.782083	0.645804	0.0942701	0.00981103	-0.00677967	-0.153066	0.0292276
A730017C20Rik	0.24049	-0.030121	-0.015588	0.090634	0.72639	0.76221	0.65677	0.90618	0.32193	0.3101	0.26022	0.32166	0.53026	0.077896	-0.0143012	0.0184864	0.0253409	-0.00708063	-0.0656355	-0.0482133	-0.0416285	-0.0553975	-0.0227164	-0.0437788
A730017L22Rik	0.23928	-0.093867	0.56566	0.79465	0.55868	0.94394	0.5335	0.95492	0.30693	0.43589	0.68887	0.32847	0.49797	0.55783	0.0398318	-0.00439303	0.0548389	-0.00344125	-0.0648038	0.0552806	-0.0162722	-0.0495721	0.0317473	0.0273131
A730020E08Rik	0.11228	-0.13771	-0.35169	-0.28351	0.54645	0.11003	0.74524	0.12173	0.76416	0.30305	0.17654	0.28122	0.71531	0.39925	0.0470252	-0.109759	0.040744	-0.169857	-0.0294302	-0.0404529	-0.071254	0.114268	0.0283871	-0.0619078
A730036I17Rik	-0.29335	-0.072254	0.29132	0.19804	0.39266	0.74588	0.18797	0.653	0.98049	0.010311	0.36879	0.79175	0.25849	0.29733	-0.0671146	-0.0215264	0.0820417	0.0366741	0.00286116	0.307523	-0.0553352	0.0356988	0.154735	0.0962752
A730046J19Rik	0.51155	0.30259	0.60405	0.34931	0.6601	0.44003	0.0032568	0.34757	0.85888	0.83823	0.24074	0.12706	0.78091	0.10213	0.172107	0.160508	0.793151	-0.24324	-0.055632	0.0403112	-0.145004	-0.436028	-0.0172933	-0.419411
A730056A06Rik	-0.04899	-0.050593	-0.42722	-0.64672	0.37803	0.019782	0.1212	0.98507	0.54647	0.66372	0.10786	0.85	0.97755	0.021951	-0.0826777	0.101464	0.075053	0.00217066	-0.0291863	-0.0282844	-0.0661838	-0.0116702	-0.00134209	-0.138932
A730098P11Rik	0.059083	-0.36668	0.0027701	0.55658	0.20325	0.66135	0.60259	0.59027	0.72353	0.36997	0.9254	0.61611	0.49233	0.052727	0.426821	0.233192	0.181546	-0.259845	-0.171551	-0.235456	-0.021032	0.179171	0.123562	0.313721
A830009L08Rik	-0.66876	-0.50734	-0.053917	-0.6723	0.29041	0.4618	0.049021	0.74524	0.82217	0.1555	0.26036	0.28138	0.99563	0.15703	-0.065056	-0.0675126	-0.21801	0.0168442	0.0186092	0.250641	-0.0619917	0.113768	-0.000351306	-0.194659
A830010M20Rik	-0.13368	-0.1308	-0.34893	-0.71938	0.59859	0.039979	0.11039	0.49943	0.28052	0.090478	0.62944	0.019254	0.35673	0.67244	0.0146933	0.0641486	0.0495032	0.0211284	0.0396696	0.0686228	0.0175033	0.0972733	-0.0300542	0.0187206
A830018L16Rik	-0.36985	0.3741	-0.51719	-0.59495	0.1587	0.38202	0.010734	0.33792	0.019781	0.12152	0.087521	0.36545	0.1385	0.34666	-0.0378049	0.0308197	0.0760097	0.0598622	0.0714489	0.0455735	0.0356259	0.0350209	-0.0501385	0.0297165
A830019L24Rik	-0.31208	0.14098	-0.2411	-0.41003	0.61436	0.64034	0.20938	0.50401	0.012924	0.28703	0.25301	0.19095	0.40255	0.8212	-0.11	0.0521061	-0.468356	0.189179	0.307652	0.111349	-0.0734003	-0.177673	0.0857971	-0.0202592
A830052D11Rik	-0.050942	-0.40635	0.34626	0.50218	0.13345	0.99779	0.010036	0.17158	0.75667	0.36153	0.34496	0.81898	0.91793	0.95547	0.193359	-0.000514152	-0.326824	-0.185918	0.0732973	-0.149482	-0.068105	0.028298	-0.00977102	0.00388101
A830080D01Rik	0.29587	0.53854	0.31067	0.81939	0.32894	0.7988	0.76107	0.46193	0.58912	0.02584	0.095177	0.87285	0.76979	0.52122	-0.0370704	-0.00924026	0.0153563	-0.0385636	0.022421	-0.0647726	-0.0468529	-0.00619655	0.00752688	0.0263859
A830082K12Rik	-0.47661	-0.37424	0.31816	0.40825	0.33799	0.59725	0.8898	0.19901	0.68099	0.14029	0.11782	0.099162	0.4072	0.13324	-0.0691055	-0.0237652	-0.00568401	-0.0817536	-0.0114851	0.161681	-0.0698921	0.0400282	0.0338374	0.0681823
A830082N09Rik	0.19525	0.11509	0.37058	0.68747	0.59212	0.26515	0.010706	0.74351	0.69873	0.32778	0.065367	0.17501	0.6726	0.96211	-0.0246511	0.045947	0.140934	-0.0230278	-0.0127635	-0.0156749	-0.0550455	-0.025094	-0.00757261	-0.00134958
A930003A15Rik	-0.20274	-0.24048	-0.58777	-0.42071	0.30465	0.90174	0.89676	0.15018	0.81134	0.55495	0.73877	0.49815	0.48929	0.29337	-0.206131	-0.0252294	-0.0323171	-0.536026	-0.0502366	-0.0865344	-0.027145	0.125806	-0.0821231	0.143808
A930003O13Rik	-0.093549	0.095688	0.042148	0.20304	0.11053	0.19492	0.30017	0.87205	0.7061	0.6149	0.17528	0.76987	0.76704	0.85371	-0.284329	0.14743	0.112237	-0.0428984	-0.0474523	-0.136633	-0.301257	0.0744674	0.0550488	-0.0542536
A930004D18Rik	-0.32227	0.081551	0.21206	0.24236	0.5334	0.86774	0.084764	0.99924	0.11353	0.58258	0.48877	0.48065	0.8516	0.56392	-0.0343544	0.0118333	-0.1468	-5.17459e-05	0.113575	0.0415876	0.0248562	0.0379372	0.00858956	0.0338959
A930005H10Rik	0.012893	-0.41973	0.1006	-0.17174	0.60333	0.95464	0.023538	0.1082	0.19465	0.86281	0.19844	0.36733	0.24043	0.43601	-0.0202799	0.00419571	-0.176283	-0.0885806	-0.132433	0.00648267	0.0387254	-0.0431747	0.0415392	-0.0286235
A930011G23Rik	-0.36037	0.4282	0.56976	0.79803	0.75089	0.069343	0.37712	0.17855	0.053806	0.22956	0.10551	0.99076	0.61746	0.0059603	-0.0300863	-0.0524291	0.070767	0.132812	0.166839	0.123884	-0.14975	0.00161835	0.0482016	0.176202
A930011O12Rik	0.21637	0.0014451	0.52545	0.80592	0.16509	0.0080692	0.13903	0.33443	0.62353	0.599	0.18675	0.76319	0.48469	0.14619	0.0386412	-0.0616239	0.0510095	-0.0329132	-0.0110948	-0.059979	-0.155707	-0.0520717	-0.0767339	0.128888
A930012L18Rik	0.26211	0.27841	0.078624	0.24822	0.3484	0.055935	0.040287	0.21584	0.35531	0.65511	0.17025	0.93819	0.14123	0.64579	0.121313	-0.148254	-0.191626	-0.181496	0.0925268	-0.0545687	-0.178127	-0.0109833	0.184791	-0.0504703
A930013F10Rik	0.21691	-0.26205	0.5784	0.85477	0.71553	0.012531	0.64765	0.16703	0.024804	0.80202	0.081416	0.84097	0.91037	0.24162	0.00806011	-0.0853903	-0.022201	-0.0456172	-0.0837643	0.0330663	-0.248822	0.0497569	0.0124119	0.120538
A930015D03Rik	-0.21409	-0.30372	-0.17126	0.075356	0.41121	0.99945	0.58414	0.22189	0.18182	0.26059	0.18664	0.73978	0.37477	0.020328	-0.129102	5.12558e-05	-0.0602361	-0.112374	-0.0991237	0.206649	0.163794	-0.0858606	0.172099	0.325049
A930016O22Rik	0.024191	-0.45868	0.33328	0.52618	0.814	0.66489	0.84829	0.16728	0.019899	0.37026	0.083947	0.81929	0.64278	0.17433	-0.01974	-0.0259986	-0.0173214	0.0931711	-0.307362	0.230245	-0.142817	-0.040898	-0.0541554	0.124388
A930017M01Rik	0.45462	0.51829	0.00089701	-0.27913	0.22198	0.51006	0.99646	0.22866	0.52061	0.20886	0.38652	0.92525	0.26661	0.40241	-0.0509232	0.0270119	-0.000225805	-0.0743627	0.0207624	0.0290303	-0.0263838	0.00273471	-0.029155	-0.0320151
A930024E05Rik	0.11726	-0.20309	0.68297	0.50303	0.090845	0.7093	0.031519	0.39623	0.61303	0.092752	0.72386	0.70705	0.68246	0.8245	0.115688	-0.0221959	0.0924879	0.071925	-0.0331472	0.181217	-0.0181451	0.0446118	-0.0285281	-0.014679
AA387883	-0.17392	-0.47143	0.034178	0.13351	0.27603	0.1601	0.40993	0.079708	0.19749	0.43511	0.081342	0.44157	0.90435	0.26572	-0.080431	-0.0478849	-0.105982	-0.121437	-0.127796	-0.110214	-0.0949116	-0.0727362	-0.00699772	-0.0814173
AA388235	0.38304	0.089069	0.30293	-0.25738	0.10995	0.79713	0.88814	0.2493	0.32135	0.69135	0.38235	0.7694	0.85182	0.016216	0.497903	-0.0679013	-0.0202268	0.33324	-0.153124	-0.228926	0.257733	-0.213617	-0.094742	-0.998149
AA415398	-0.10351	-0.32155	-0.1668	0.51538	0.10485	0.87965	0.78502	0.23308	0.20421	0.0018446	0.74697	0.46761	0.27706	0.35571	0.0700467	0.00994605	-0.0128543	-0.0383739	0.0573998	-0.0982154	-0.0106536	-0.0290765	0.0382125	0.0455771
AA465934	0.28571	0.055848	0.12605	0.07765	0.69189	0.19711	0.35067	0.12046	0.395	0.42266	0.065568	0.59243	0.091736	0.073173	0.0841497	0.168903	-0.174537	-0.233895	0.13378	0.25323	-0.379978	-0.31727	0.382007	-0.16476
AA474331	-0.055339	-0.24582	0.12155	0.30419	0.90105	0.55114	0.038138	0.82056	0.88482	0.29541	0.98512	0.40046	0.9958	0.8532	0.0110997	0.0343631	0.479591	-0.0209001	-0.0112854	-0.0625241	0.000491908	0.0553771	-0.000228205	0.0128512
AA543186	0.11678	0.2844	-0.13085	0.45694	0.18493	0.081399	0.55724	0.72858	0.75957	0.59597	0.61859	0.18149	0.78252	0.084549	-0.329366	0.490238	0.14028	0.101734	-0.0486663	-0.0388207	0.0630712	-0.191776	-0.0472231	0.301498
AA792892	0.19407	-0.33224	-0.10304	0.098146	0.026009	0.85787	0.48759	0.18096	0.74487	0.44681	0.71827	0.84833	0.14604	0.77816	0.169793	-0.0181929	0.0528688	-0.185352	-0.0544501	-0.166522	0.0616984	0.0304613	0.239304	0.0388768
AA960436	-0.25128	-0.56376	-0.28165	0.22663	0.88923	0.096709	0.013805	0.44936	0.63185	0.29715	0.1491	0.97477	0.7815	0.60826	-0.00440007	-0.0557563	-0.120363	-0.0415541	-0.0296982	-0.0538656	-0.0481853	0.00138393	0.010304	0.0125373
AA986860	0.14207	-0.1684	0.51739	0.426	0.99113	0.73913	0.81449	0.19164	0.64522	0.4583	0.7222	0.74109	0.092951	0.64222	-0.000540209	0.018268	-0.00931919	-0.0674379	-0.0242452	0.0356804	0.0111038	-0.019443	-0.061989	-0.0184404
AA987161	-0.11713	0.06644	0.21332	-0.20685	0.021418	0.63379	0.017871	0.99657	0.77049	0.12977	0.8786	0.12215	0.87801	0.53796	-0.0831372	0.0213432	0.140143	-0.00037818	-0.0198455	0.0488492	0.00319502	0.0380491	0.00258901	-0.00749644
Aaas	-0.46096	-0.56497	0.066433	0.046737	0.69549	0.039671	0.41816	0.73344	0.19619	0.32254	0.93369	0.10544	0.29828	0.71044	0.00417983	-0.0626129	-0.0250684	-0.0139996	-0.0295535	0.0339106	-0.00213388	0.0539579	0.0226727	0.00746462
Aacs	-0.31298	-0.13692	-0.39456	0.37708	0.29356	0.0603	0.83139	0.4773	0.060861	0.90384	0.019988	0.35677	0.016928	0.0011377	0.0281373	0.0490101	-0.00736759	0.0140358	0.0748585	-0.00336836	0.0597752	-0.0301685	0.0569778	0.100847
Aaed1	-0.0074194	0.12851	0.11717	-0.22226	0.97569	0.75468	0.02427	0.26012	0.88815	0.77937	0.97764	0.94794	0.90706	0.33604	-0.0029403	-0.0271492	0.272075	0.0896967	-0.00825334	0.0165036	-0.000905361	0.00167516	-0.00296576	-0.0277066
Aagab	0.4744	-0.43112	-0.088334	-0.60006	0.088363	0.33914	0.12865	0.052368	0.041459	0.15366	0.0026851	0.49793	0.55341	0.76118	0.0429566	-0.0171332	-0.0407558	-0.0440206	-0.0358832	0.0249677	0.0388799	0.0133269	-0.00852275	-0.00726118
Aak1	0.078199	0.55686	0.32171	0.47369	0.40134	0.026166	0.013116	0.50943	0.012291	0.20722	0.59093	0.67392	0.23105	0.75979	0.0290181	0.0499583	0.1689	0.033189	0.103217	-0.0357789	-0.0135033	0.0151182	-0.0162538	-0.00639845
Aamdc	0.21217	-0.35356	-0.57383	-0.82977	0.45772	0.60439	0.17917	0.56055	0.028145	0.10591	0.12705	0.26878	0.64665	0.19296	-0.0232365	-0.0149532	-0.119692	-0.028403	-0.147909	0.0319919	0.0459709	0.0408986	0.00733352	-0.0367467
Aamp	-0.059368	-0.49675	-0.29016	-0.67861	0.70778	0.49787	0.052137	0.8491	0.085127	0.81449	0.12991	0.23861	0.96615	0.15765	-0.00702805	0.00772294	-0.0906836	0.00387774	-0.0471881	0.0062798	0.0305295	-0.0321197	-0.000608412	-0.0298788
Aanat	-0.43974	-0.12284	0.62296	0.44844	0.89867	0.26392	0.44827	0.27621	0.40933	0.5874	0.3125	0.23742	0.84633	0.18024	0.0141662	-0.142472	-0.0497552	-0.0346593	0.12165	0.167772	-0.2601	-0.209691	0.0306844	-0.232983
Aar2	-0.071833	-0.012982	0.43151	-0.1018	0.095854	0.62628	0.022006	0.24401	0.52778	0.44452	0.24972	0.5016	0.64572	0.20655	-0.033637	-0.0134457	-0.0946526	-0.0371702	-0.0126131	0.0157937	0.0226132	-0.0140743	-0.00818188	-0.0206105
Aard	0.024907	0.063986	-0.1167	0.044417	0.93582	0.45935	0.032414	0.71536	0.99123	0.1625	0.74712	0.95948	0.081275	0.46021	-0.00850714	-0.0542371	-0.264006	-0.0418751	-0.00118207	-0.161805	0.0223895	-0.00527321	0.0768998	-0.0513242
Aars	-0.15008	-0.33025	-0.18491	-0.547	0.34398	0.33008	0.25266	0.92607	0.72682	0.20112	0.11288	0.78647	0.86601	0.71123	0.0142742	0.00707626	-0.0307002	-0.00135786	0.00585815	0.0233292	0.0289551	0.00416808	-0.00184446	0.0048112
Aars2	-0.0092619	-0.13425	0.10174	-0.19823	0.54494	0.23475	0.078518	0.27823	0.30958	0.44463	0.059976	0.58942	0.51595	0.35027	-0.0125583	-0.0405222	-0.0635891	-0.0345767	-0.0354437	-0.0315495	0.0505573	-0.0184102	0.012092	-0.0349526
Aarsd1	0.2777	-0.054747	0.09031	-0.51753	0.51985	0.30613	0.019455	0.45042	0.052584	0.81579	0.034481	0.70616	0.98607	0.16891	-0.0186136	-0.0367198	-0.143359	-0.0321124	-0.101885	0.00481929	0.0319517	-0.00962183	0.000232014	-0.0206201
Aasdh	0.14046	0.18859	0.56067	0.85588	0.57543	0.93078	0.01204	0.60513	0.4856	0.60035	0.085928	0.24328	0.0897	0.28472	0.0283268	0.00224913	0.216609	-0.0105514	0.0303064	-0.0139607	-0.054204	-0.0715291	0.0424951	0.0387339
Aasdhppt	-0.12112	-0.087615	0.031424	0.33343	0.82235	0.96344	0.97529	0.63139	0.52943	0.16423	0.026309	0.082182	0.90405	0.96754	-0.0082659	0.0011571	0.0014677	-0.0267203	0.0184401	-0.0171333	-0.0407037	0.0401298	0.00186941	-0.000901009
Aass	0.2198	0.17696	0.00015733	-0.61753	0.40739	0.80756	0.37381	0.62041	0.61833	0.0577	0.80326	0.60129	0.72113	0.073517	0.0714525	0.0177796	0.0921329	0.0373318	0.0280545	0.0888585	-0.0123331	-0.0360278	-0.0184823	-0.105764
Aatf	0.069319	-0.0079687	0.40175	0.55159	0.28795	0.82532	0.13261	0.90243	0.16354	0.091695	0.23319	0.29546	0.048535	0.019188	-0.0302849	0.00942206	-0.0862561	0.00448708	-0.0444866	0.045642	-0.0223931	-0.0281557	0.0230555	0.0389665
Aatk	0.030639	-0.0084524	-0.41979	-0.81392	0.27407	0.18165	0.96526	0.7562	0.63381	0.46757	0.37301	0.63388	0.25626	0.027228	0.0076124	-0.0271391	0.00153785	-0.00682643	-0.00653982	0.0137147	0.0137828	-0.0106658	-0.0181191	-0.0294304
AB124611	-0.15609	0.011865	0.12162	0.5673	0.62426	0.24428	0.72032	0.99055	0.85649	0.67116	0.31413	0.72672	0.21589	0.0082051	-0.0372209	-0.2004	0.0503342	-0.00166453	-0.0277947	0.156109	-0.238733	0.0501484	0.42034	0.36268
Abat	0.37554	0.36312	0.10713	-0.53727	0.88888	0.6226	0.0044679	0.80056	0.61993	0.033049	0.30477	0.91204	0.39483	0.10743	0.00548797	0.01264	0.151199	-0.0114488	-0.019317	0.0343561	-0.0199068	-0.00388007	-0.0149478	-0.0544573
Abca1	0.069871	0.35771	0.55911	0.78232	0.61977	0.47932	0.0080428	0.98192	0.034567	0.41233	0.003534	0.74463	0.01102	0.97331	0.0249023	0.0347675	0.249333	-0.00201106	0.119091	0.0292295	-0.0851241	0.0199409	0.0824862	-0.00179756
Abca12	-0.033941	-0.22894	-0.53044	-0.6572	0.97085	0.85192	0.0077343	0.70169	0.37367	0.71269	0.94968	0.82094	0.44908	0.60174	-0.0082608	0.0489986	0.513236	-0.0922138	-0.123728	-0.0724439	0.0065341	-0.0388211	0.127295	-0.0761862
Abca13	0.30968	-0.19904	0.22241	0.11897	0.3131	0.83122	0.84944	0.35592	0.085994	0.36348	0.84937	0.017053	0.35197	0.084704	0.103861	0.0185963	-0.0302974	0.0763378	-0.166729	-0.14535	-0.0199753	0.234096	-0.294764	-0.168651
Abca17	0.25334	-0.055901	0.28066	0.25648	0.11327	0.98591	0.40383	0.71842	0.82343	0.43915	0.68483	0.94553	0.25895	0.89292	0.365498	-0.00307569	-0.0897905	0.0797896	0.0426537	-0.19465	0.060007	0.0196132	-0.296342	-0.0195541
Abca2	0.29624	0.16938	-0.17755	-0.046883	0.0050757	0.46868	0.39448	0.37661	0.098276	0.78397	0.54109	0.60901	0.33575	0.74096	0.0502531	-0.0132268	0.0425801	-0.0264617	0.0155276	-0.00678453	-0.013649	-0.0126975	-0.0120851	0.00775633
Abca3	0.05139	0.020077	-0.39431	0.22067	0.0053045	0.5498	0.23384	0.33291	0.039817	0.31035	0.97217	0.24892	0.54638	0.086316	0.0569295	0.0115293	0.0842901	0.0163069	0.0451904	-0.0159238	0.000610011	-0.0196147	0.00669073	0.0289843
Abca4	0.30266	0.53399	0.18721	0.60795	0.29585	0.26177	0.19266	0.22849	0.45805	0.19972	0.041	0.91413	0.10519	0.26748	0.0828104	-0.0868776	0.107167	0.115966	0.0489153	0.0721813	-0.433646	0.0157244	-0.15832	0.0782841
Abca5	0.22555	0.34226	0.077495	-0.031644	0.29017	0.11771	0.012497	0.73116	0.055595	0.74757	0.31441	0.18503	0.20483	0.99339	0.0358547	0.0584929	0.174619	0.023473	0.0634891	0.00635992	-0.014053	0.0328351	-0.0313067	0.000144073
Abca6	0.23661	0.56064	0.13417	-0.14309	0.68602	0.66052	0.19035	0.9545	0.31277	0.31763	0.6196	0.47669	0.69535	0.84904	0.0438327	0.0271295	0.142039	-0.00617863	0.143485	0.0767467	0.0181247	0.0378827	-0.00955033	0.0105815
Abca7	0.090317	-0.21535	0.59067	0.76907	0.067546	0.56885	0.5481	0.22581	0.43894	0.80645	0.36034	0.57288	0.18514	0.37381	0.0454249	0.0227761	0.0240974	-0.0428493	0.0295322	-0.00991688	0.0297001	-0.0216609	-0.0381963	0.0392016
Abca8a	0.70975	0.68834	0.73924	0.75361	0.68129	0.72152	0.046257	0.28774	0.92573	0.86849	0.75815	0.29027	0.88906	0.66148	0.0319504	0.019427	0.160389	0.0623206	-0.00532739	-0.0165624	-0.0240766	-0.101854	-0.00598333	-0.035208
Abca8b	0.15532	0.42162	0.46859	0.54522	0.52061	0.52949	0.0094909	0.62031	0.042502	0.56569	0.78206	0.64161	0.9765	0.52683	0.0430538	0.037472	0.261057	0.0375518	0.109508	-0.0231385	-0.00698936	-0.0178388	0.000509923	-0.0151066
Abca9	-0.10036	0.23702	0.67122	0.85014	0.042584	0.79241	0.054158	0.33565	0.031335	0.070671	0.7554	0.40782	0.0016329	0.0021056	0.0906206	0.0143156	0.18452	0.0775215	0.154648	0.0982929	0.0131039	0.039758	0.167032	0.154833
Abcb10	0.082356	0.37611	-0.21359	-0.45629	0.74926	0.39447	0.30066	0.08948	0.29237	0.82359	0.032087	0.83213	0.35106	0.89777	0.00844599	0.0233906	0.0486481	0.0615782	0.0353616	0.00639854	0.0573037	-0.0122121	0.0356623	-0.0053092
Abcb1a	-0.16038	-0.19282	0.22992	-0.61708	0.058852	0.01335	0.13697	0.47448	0.12013	0.032453	0.58208	0.48372	0.90059	0.056954	0.0625948	-0.0334937	0.0870077	-0.0154466	0.054187	0.14185	0.0347063	-0.0734611	-0.00798519	-0.122798
Abcb1b	0.16209	0.03254	0.54057	0.76529	0.28178	0.048318	0.81351	0.47585	0.46346	0.38225	0.52336	0.16033	0.081076	0.021219	0.0881725	0.07322	-0.0107629	0.0671632	0.0438181	0.0662151	0.0264554	0.0762589	0.0719921	0.124169
Abcb4	0.35126	0.059652	0.5828	0.808	0.30681	0.034467	0.10654	0.38897	0.50856	0.46933	0.44532	0.70738	0.70788	0.12744	0.0448426	0.0643841	0.113975	-0.0485161	0.0280891	-0.0225698	-0.0315492	0.0346147	-0.014065	0.0944276
Abcb6	-0.087823	-0.60329	0.0056173	0.19707	0.27477	0.62734	0.012131	0.32529	0.4536	0.94258	0.063551	0.49538	0.52666	0.14308	0.0280142	-0.0132658	-0.0924427	-0.0263707	-0.0259406	0.00187571	0.0433336	-0.0190635	0.0105011	0.028502
Abcb7	0.24334	0.16003	-0.45288	-0.64448	0.58971	0.04699	0.046965	0.89643	0.65236	0.98682	0.30648	0.30328	0.55793	0.32131	0.0181276	0.082979	0.127484	0.0109507	0.0191294	-0.000241854	0.0200616	0.0277572	0.0151187	-0.0263651
Abcb8	-0.088347	-0.15935	-0.52678	-0.68333	0.78278	0.35189	0.07267	0.84316	0.45831	0.099008	0.25617	0.69651	0.031654	0.77557	0.0072462	-0.0319669	-0.0301258	0.00807857	-0.0172009	0.0335175	0.0238067	-0.0102799	0.0311308	0.00386248
Abcb9	-0.12445	-0.047635	-0.47979	-0.46417	0.21259	0.58424	0.025701	0.78971	0.022261	0.77977	0.56648	0.35337	0.31664	0.58349	-0.0376605	-0.0177332	-0.0823157	0.0135199	-0.0394286	-0.00622938	0.0149537	0.0264043	-0.0138106	0.0162619
Abcc1	0.26594	-0.020365	0.46073	0.59255	0.074578	0.98586	0.29996	0.87311	0.80727	0.44494	0.10109	0.97599	0.78417	0.78588	0.0641881	-0.000428536	0.0590279	-0.00396952	0.00555108	0.027482	-0.039439	0.000434562	-0.0040657	0.0114483
Abcc10	0.42306	0.18085	0.54361	0.79202	0.64563	0.1734	0.94435	0.44148	0.15535	0.87117	0.046287	0.33818	0.51755	0.16575	0.0212126	-0.0542438	0.00359395	-0.0346486	-0.0503069	0.00699572	-0.0714686	-0.0691631	-0.0266567	0.0678821
Abcc12	0.43237	0.10174	0.56532	0.47447	0.85064	0.37435	0.18518	0.23287	0.046996	0.99264	0.65521	0.1807	0.61275	0.40547	-0.0253982	0.147516	0.180341	0.141987	-0.27654	-0.00203055	-0.0539897	-0.201182	-0.0937179	-0.210914
Abcc3	0.31435	0.55259	0.53126	0.76661	0.75142	0.75244	0.15257	0.65816	0.16417	0.092451	0.0046223	0.93007	0.75666	3.0184e-05	0.016752	-0.0295615	0.0914385	-0.0507768	0.116634	0.18811	0.138464	0.00844086	0.0194954	0.24384
Abcc4	0.27756	0.060981	0.52508	0.77012	0.057047	0.1696	0.032231	0.56603	0.056757	0.18355	0.057765	0.38153	0.80716	0.2591	0.100603	0.041376	0.112901	-0.0203748	0.0692879	0.0629939	-0.085042	-0.0295903	-0.0080085	0.0417432
Abcc5	0.30334	0.3996	0.67223	0.90132	0.31674	0.36737	0.053279	0.34431	0.69335	0.23933	0.67127	0.45143	0.30417	0.26688	0.0243559	-0.0113506	0.0707683	-0.00997547	0.00973778	-0.0259523	-0.0124488	-0.0398253	0.0233881	0.0278613
Abcc6	0.25149	-0.17846	0.035172	0.44767	0.99747	0.87017	0.61467	0.14121	0.27329	0.53547	0.73534	0.54728	0.37923	0.2324	0.000218626	0.0100136	-0.0321979	-0.170839	-0.0564357	0.0766782	-0.0252452	-0.0857226	0.0662792	0.147352
Abcc8	0.088771	-0.053687	-0.072702	0.0002688	0.13276	0.39383	0.83241	0.76005	0.5808	0.70376	0.11207	0.12766	0.16769	0.80748	0.0631075	-0.0301218	-0.0143581	0.007102	0.0168905	0.0190639	-0.0658513	0.0485859	-0.0532309	0.0124593
Abcc9	-0.040024	-0.14877	-0.4519	-0.22248	0.56251	0.39789	0.0087334	0.27849	0.82633	0.37194	0.63949	0.42101	0.12489	0.017301	0.0279441	0.0498397	0.233692	0.0992451	-0.0139842	0.0712819	-0.0289712	-0.05205	-0.0859036	0.164662
Abcd1	-0.30938	-0.22052	0.20136	0.67448	0.81282	0.91957	0.35186	0.8783	0.82504	0.91061	0.60065	0.048456	0.9926	0.030668	-0.00935963	0.00337024	0.0450609	0.00507603	0.00780555	0.00559084	-0.0173855	-0.109442	0.000387637	0.0904476
Abcd2	0.087026	-0.020318	-0.20146	-0.53555	0.29004	0.8608	0.25713	0.20003	0.23896	0.071245	0.88044	0.12485	0.60109	0.8648	-0.0361084	0.00761633	0.0504743	-0.0304915	-0.0400367	0.103661	0.00964542	0.130585	-0.0266958	0.013036
Abcd3	0.058642	0.064042	-0.067709	-0.22652	0.012404	0.51715	0.12654	0.95871	0.087523	0.94718	0.46784	0.81836	0.16907	0.1871	-0.0486023	0.021933	0.0604653	0.00191374	-0.0397281	0.00158659	-0.0123104	0.00323913	0.0180432	-0.0209143
Abcd4	0.087457	-0.48372	0.069503	0.55356	0.64318	0.296	0.036787	0.81122	0.033109	0.79047	0.86446	0.73745	0.51118	0.059152	0.0170965	-0.0311904	-0.142347	0.00710279	-0.105815	0.0117881	0.00386958	-0.0134477	0.0119276	0.0710688
Abce1	-0.070367	0.10253	-0.40331	-0.3344	0.047453	0.060616	0.085058	0.43535	0.48997	0.17264	0.1201	0.090341	0.74894	0.3082	-0.0372525	0.0448941	0.0550331	0.0332389	-0.0109087	0.0242348	0.0248948	0.0233544	0.00416016	0.0209856
Abcf1	0.026151	-0.30296	-0.42381	-0.64734	0.77829	0.092806	0.036347	0.94354	0.016655	0.46642	0.32031	0.16217	0.22272	0.094741	-0.00540175	-0.0314254	-0.0903498	-0.00139948	-0.0532956	-0.0185568	0.0117707	-0.0318839	-0.0135871	-0.0167263
Abcf2	-0.12644	-0.0057582	0.045458	-0.60281	0.22208	0.036124	0.04371	0.60948	0.71396	0.44066	0.093319	0.31955	0.16822	0.19592	-0.0177317	0.015046	-0.0419009	0.0108414	-0.00504632	0.0115908	0.0344993	0.0211752	-0.0128925	-0.0219334
Abcf3	0.20582	0.0042398	0.41914	0.045259	0.91147	0.95372	0.042542	0.054555	0.021769	0.22084	0.31741	0.98595	0.92642	0.57298	-0.00147756	-0.000623744	-0.0600492	0.0360235	-0.0424552	0.0229751	0.019671	0.000194542	0.000644238	-0.00889338
Abcg1	0.54154	0.53175	0.26185	-0.4183	0.24944	0.91849	0.059688	0.98252	0.84588	0.87001	0.58185	0.89065	0.17032	0.01436	0.0257373	0.00239335	0.0637693	-0.000293118	0.00340047	0.00289765	-0.00959894	-0.00277507	-0.0280642	-0.0510203
Abcg2	-0.27378	-0.38249	-0.11422	-0.7421	0.3775	0.18946	0.099408	0.54199	0.39923	0.17977	0.25238	0.78299	0.48514	0.11068	0.0363731	0.0364692	-0.0820899	-0.0287027	0.0446535	0.0204059	0.0521052	-0.0129819	0.0142564	-0.0914587
Abcg4	-0.03684	-0.044114	0.33883	0.5862	0.84194	0.91761	0.07674	0.54432	0.994	0.29766	0.056517	0.41993	0.3385	0.61972	0.0028078	0.00265293	0.0888671	0.0103477	-0.000124295	-0.0372468	-0.0263196	-0.020983	-0.0163742	-0.0113481
Abhd1	-0.20226	-0.24436	-0.50179	0.050455	0.37524	0.16657	0.56817	0.818	0.84493	0.31981	0.20707	0.65118	0.29857	0.3292	0.198068	-0.389027	0.130837	0.0534168	-0.053271	-0.103017	-0.272389	-0.0976412	-0.0835236	0.125196
Abhd10	0.045369	-0.28966	0.21279	0.04477	0.32676	0.26025	0.34955	0.43637	0.16032	0.14284	0.10188	0.31806	0.29126	0.83673	-0.0193853	0.0437506	0.0386877	0.0284356	-0.0743557	0.0600105	-0.0340649	0.0282149	0.0287119	-0.00634626
Abhd11	-0.0091159	-0.47271	-0.50274	-0.29069	0.89677	0.50576	0.12775	0.89634	0.021867	0.39958	0.53952	0.43272	0.29068	0.14062	0.00678376	0.0307362	-0.102064	-0.00655061	-0.104684	0.025463	0.0132528	0.0150867	0.024933	0.0414833
Abhd12	-0.20967	-0.3694	-0.34631	-0.78488	0.052685	0.13127	0.017421	0.65368	0.034774	0.13178	0.075668	0.17257	0.58986	0.70181	-0.0412653	-0.0274437	-0.108656	-0.00936373	-0.0444151	0.0284517	0.0384353	0.0325542	0.00608523	0.00833296
Abhd13	0.039155	0.09802	-0.18471	-0.3092	0.81218	0.087378	0.034799	0.56249	0.59638	0.69485	0.78602	0.21224	0.83984	0.546	-0.00467494	0.0595657	0.0966109	0.0313119	0.0181126	0.00568261	-0.00350988	0.0173316	-0.00338486	-0.00794046
Abhd14a	-0.07084	0.11205	-0.34516	-0.61496	0.015816	0.39741	0.30933	0.83715	0.596	0.58626	0.93585	0.48089	0.49611	0.040492	-0.19078	0.096056	-0.117192	0.00696848	-0.064849	0.0312401	0.00496972	-0.0582777	-0.04052	-0.102746
Abhd14b	0.21992	-0.082752	0.43222	0.69323	0.78602	0.61773	0.36988	0.41567	0.37485	0.44146	0.0097003	0.33335	0.94104	0.35302	0.0104216	-0.0182883	-0.0559993	-0.0170999	-0.0551787	0.0877642	-0.198571	-0.0776405	0.00465465	0.0510626
Abhd15	-0.25426	-0.44469	-0.1635	0.18201	0.051129	0.64862	0.58797	0.86941	0.623	0.37774	0.94559	0.845	0.33616	0.48972	0.187264	-0.0510939	0.0971585	0.0149019	0.0659207	-0.0722048	-0.00427007	0.018966	-0.0341263	0.0508056
Abhd16a	-0.41351	-0.5627	-0.20077	-0.32148	0.0043235	0.59667	0.029513	0.577	0.12421	0.43498	0.98955	0.42273	0.52009	0.23462	-0.0393917	-0.00796883	-0.0933503	0.0145793	-0.0429767	-0.00965533	0.000358605	-0.0176705	-0.0103211	-0.0227584
Abhd2	-0.039978	0.30927	-0.16421	0.51436	0.021142	0.018896	0.069824	0.026346	0.011039	0.37055	0.065987	0.21505	0.38542	0.437	0.0799793	0.0706585	0.283214	0.0831316	0.168876	-0.0354035	-0.0920426	-0.0376301	0.0133208	0.0185772
Abhd3	0.1505	-0.29527	-0.36667	-0.43957	0.51039	0.72875	0.67295	0.044498	0.091735	0.40015	0.16776	0.94313	0.98325	0.95965	-0.0290356	-0.0116192	-0.0153772	-0.0816844	-0.0701947	0.0272067	-0.0393253	0.00323334	-0.000632103	0.00144655
Abhd4	0.022576	-0.075929	-0.38971	-0.36337	0.19072	0.14491	0.80327	0.073355	0.11673	0.070555	0.11887	0.39885	0.17972	0.72471	-0.0373099	-0.0347749	-0.00669011	-0.0242764	-0.0521373	0.0687346	-0.0662244	-0.0393237	0.028008	0.0113801
Abhd5	0.061595	-0.33148	-0.44645	-0.77604	0.72918	0.070704	0.67269	0.60856	0.19783	0.2036	0.46807	0.53935	0.9279	0.14199	-0.0151913	0.0385287	-0.0175917	-0.0217339	-0.0448152	0.0253247	-0.0170485	-0.0174534	0.00186214	-0.0334455
Abhd6	0.038672	0.20021	-0.057306	-0.19674	0.01943	0.98587	0.68927	0.70551	0.21046	0.2349	0.78165	0.42032	0.013539	0.37031	-0.0448385	-0.000375221	-0.0135937	-0.00677477	-0.0277504	-0.0537716	0.00824251	0.023261	-0.0548462	-0.0273699
Abhd8	-0.23333	-0.4239	-0.33826	-0.76634	0.18761	0.1259	0.014073	0.94777	0.043723	0.026788	0.012442	0.51165	0.27882	0.26871	-0.0382338	-0.0363756	-0.148586	0.00292506	-0.0681741	0.0311752	0.0569553	-0.0180759	-0.0114474	-0.0345765
Abi1	-0.41512	-0.051638	-0.24052	-0.28976	0.84725	0.21484	0.42471	0.76585	0.042497	0.98663	0.90526	0.26446	0.85604	0.72134	-0.00502746	0.0346154	0.0247725	0.00775474	0.05342	-0.000355332	-0.00195606	0.0344695	0.00264351	-0.00828008
Abi2	-0.099307	0.42131	-0.22073	0.16497	0.47666	0.32613	0.025552	0.44489	0.012338	0.56573	0.41635	0.75165	0.59662	0.53021	-0.0155485	0.0374815	0.0786973	0.0352107	0.0670542	-0.0161696	-0.00875892	0.00365738	0.00692572	0.00982409
Abi3	-0.066957	-0.082996	0.40777	0.91921	0.55409	0.0056761	0.0014553	0.68884	0.46407	0.085313	0.12125	0.76873	4.4237e-05	3.0567e-08	0.0184533	-0.0783423	-0.156633	0.0206916	-0.0361088	0.0877372	0.0697088	0.0138138	0.26188	0.378216
Abi3bp	-0.41766	0.15546	0.33324	0.54798	0.034198	0.67839	0.25877	0.26003	0.43479	0.32073	0.20371	0.25256	0.62146	0.79158	-0.176425	0.0404523	0.151615	0.0878451	0.0639978	-0.18487	-0.0820546	-0.160828	0.0945532	-0.0803161
Abl1	0.21541	0.032136	0.40861	0.58898	0.24347	0.016837	0.34496	0.65491	0.22515	0.60923	0.10642	0.82819	0.73187	0.86898	0.0273191	-0.0342225	0.0333334	-0.00935278	-0.0165941	0.0188456	-0.0340757	0.00575125	-0.00463096	-0.00417251
Abl2	0.13943	0.31133	0.52241	0.70579	0.24	0.18292	0.016172	0.54534	0.027285	0.27626	0.9137	0.6738	0.88296	0.73435	0.0572515	0.0527629	0.203032	0.0359962	0.0870617	-0.044433	-0.00297963	0.0185729	0.00474349	-0.0210728
Ablim1	-0.11746	0.085537	0.54972	0.38463	0.72693	0.24853	0.071385	0.44848	0.18607	0.35056	0.30839	0.71733	0.048525	0.61968	0.00727972	0.0221144	0.0788339	0.0299892	0.0306041	0.0285569	0.0240493	-0.00801863	-0.0583139	0.0142693
Ablim2	0.35371	0.20142	0.56297	0.72659	0.58854	0.11765	0.21198	0.90748	0.064297	0.80613	0.6339	0.16764	0.36975	0.027059	0.014761	-0.0513431	-0.0537431	-0.00720788	-0.052431	-0.00574941	-0.00905522	-0.0674442	-0.0200972	0.0526126
Ablim3	-0.33449	-0.29758	0.66735	0.65008	0.63471	0.58549	0.14484	0.82797	0.6133	0.48649	0.85568	0.10917	0.78109	0.055285	-0.0195101	-0.0277678	0.103952	-0.0203761	0.0210878	-0.0303869	-0.00757579	-0.0952532	-0.00969905	-0.182935
Abr	-0.20841	0.2911	0.37865	0.66477	0.33172	0.14957	0.048124	0.24354	0.0063424	0.10893	0.033092	0.27869	0.24865	0.39902	0.0168403	0.0238902	0.101576	0.0357357	0.0734019	-0.0206641	-0.0342416	-0.0138251	0.0148833	-0.0120166
Abra	-0.041071	0.0043273	0.098762	-0.083235	0.52013	0.9488	0.41236	0.52233	0.27898	0.15444	0.5548	0.47755	0.33925	0.78029	-0.119336	-0.0107161	-0.106953	0.117833	-0.154894	0.179427	-0.0836228	-0.0974623	-0.131858	-0.0325437
Abracl	0.27786	0.12761	0.018991	-0.49598	0.71598	0.58416	0.037346	0.20796	0.50842	0.17865	0.098009	0.0018563	0.44981	0.36887	-0.0394936	0.0250897	-0.172021	-0.0359705	-0.0641934	0.0547701	0.0724988	0.190426	-0.0462073	-0.0536528
Abt1	0.24387	-0.44526	0.24847	-0.21951	0.27883	0.05301	0.48543	0.90059	0.046748	0.36138	0.1475	0.3982	0.083554	0.83306	0.0374383	0.0529937	-0.0232852	0.00543897	-0.059241	0.0290782	0.0253884	-0.0104834	-0.022005	-0.00367684
Abtb1	-0.044509	-0.37318	-0.031777	-0.43174	0.83803	0.71365	0.0031411	0.9382	0.11915	0.60975	0.46977	0.65157	0.62618	0.20916	-0.00542109	-0.00944505	-0.176082	-0.00376614	-0.046747	0.0105981	0.0123226	-0.0127004	-0.0126006	-0.0337436
Abtb2	0.35525	-0.11384	-0.39495	-0.57986	0.42512	0.73354	0.46196	0.91897	0.066358	0.45647	0.67878	0.69695	0.59179	0.83014	0.0341958	0.00992561	0.0445815	-0.00366796	-0.0595957	0.0237431	-0.0128293	-0.0134166	-0.0132057	-0.00796994
Acaa1a	0.1544	-0.34733	0.16658	-0.55664	0.97556	0.57744	0.0433	0.68829	0.034089	0.0023154	0.33902	0.41345	0.99462	0.25943	-0.00088334	-0.0122645	-0.106196	-0.0140395	-0.0797472	0.211348	0.0777849	-0.082867	-0.000376974	-0.0561842
Acaa1b	-0.12787	-0.31679	-0.30681	0.10862	0.10907	0.51741	0.25679	0.34778	0.054893	0.61077	0.45032	0.30772	0.21875	0.02184	0.189317	-0.0790354	-0.525797	0.235741	-0.324201	-0.0473289	0.0921053	0.143026	0.154961	0.182778
Acaa2	0.15275	-0.15183	-0.002237	-0.75289	0.11768	0.00018284	0.22435	0.19134	0.081685	0.051645	0.035261	0.32306	0.57182	0.0018727	-0.0631937	-0.0968433	-0.0691318	-0.0884867	-0.133115	0.0886809	-0.0986487	-0.0535105	-0.0131112	-0.0974517
Acaca	0.085641	0.03717	-0.30812	0.597	0.083467	0.54089	0.16641	0.65734	0.11102	0.4433	0.015389	0.0076495	0.11234	4.1801e-06	0.0606444	0.025613	0.0834538	0.0116348	0.0518875	0.0108545	0.0364312	0.0224395	0.0371291	0.0761894
Acacb	0.27126	-0.17369	0.34752	0.66472	0.008463	0.65857	0.22729	0.015905	0.66695	0.37768	0.059449	0.52298	0.63596	0.9261	0.218932	-0.0278427	0.0907474	0.103729	0.0213689	0.0831085	-0.206824	-0.0253231	-0.027729	0.00636183
Acad10	0.25831	-0.36947	0.42727	0.65686	0.47405	0.00070229	0.16584	0.62431	0.0077641	0.27881	0.12036	0.49893	0.045516	0.26157	0.0483098	-0.103811	0.0387793	-0.0259598	-0.127186	0.0394963	-0.0461976	-0.0517588	0.0622126	0.0675381
Acad11	-0.1083	-0.41868	-0.060022	-0.32124	0.67919	0.14539	0.3746	0.18427	0.42592	0.047786	0.70121	0.46564	0.76037	0.85492	0.00669343	-0.0294772	0.0333513	-0.0429855	-0.0217214	0.0697281	-0.0120833	-0.0377938	0.00884338	0.00481734
Acad12	0.0072135	0.19665	0.096143	0.059672	0.92918	0.84089	0.38389	0.63054	0.35421	0.33109	0.31648	0.49316	0.9991	0.37152	0.00756317	-0.00989395	-0.0507961	-0.0207581	0.0524669	0.0537436	0.0351727	-0.0423438	6.03637e-05	0.0336679
Acad8	0.29356	-0.068855	0.078286	-0.32249	0.60658	0.86346	0.18494	0.93484	0.15718	0.4793	0.21277	0.86191	0.95188	0.0051475	0.0206983	0.00463845	-0.0582926	0.00294712	-0.0402092	0.0116489	-0.0493724	0.00398462	-0.000944658	-0.0479838
Acad9	0.1239	-0.10021	0.035183	-0.72043	0.46228	0.12237	0.98009	0.54846	0.18099	0.31306	0.24257	0.075073	0.11517	0.27225	-0.0195394	0.0467459	-0.00110564	0.0207468	-0.0482616	0.0291666	0.0259224	0.0339368	-0.0192755	-0.0241112
Acadl	0.51699	-0.17718	-0.48045	-0.4606	0.047618	0.76738	0.97135	0.9099	0.1538	0.015096	0.24802	0.32174	0.60409	0.37031	0.061644	-0.00945468	0.00158684	-0.00430589	-0.0753584	0.131014	-0.0837953	-0.0325885	-0.027497	0.0400052
Acadm	0.52467	-0.066255	-0.22212	-0.63781	0.94199	0.86359	0.29491	0.51508	0.15496	0.18889	0.60856	0.15493	0.30995	0.31791	0.00148165	-0.00501394	-0.0301572	-0.0183146	-0.0591345	0.0443431	-0.0103153	-0.0408289	0.0128398	-0.0212547
Acads	0.24914	-0.058983	-0.14057	0.066067	0.96447	0.22327	0.055458	0.87576	0.013085	0.15292	0.62829	0.74078	0.2874	0.2487	0.00197857	-0.0740138	-0.108621	-0.00883572	-0.108379	0.0528547	-0.025621	0.0170457	0.0319798	0.0560781
Acadsb	0.091248	0.29303	0.011991	0.22076	0.44433	0.86636	0.098481	0.72104	0.81862	0.34411	0.013214	0.52874	0.47398	0.25899	-0.0122596	-0.00644807	0.054363	0.017977	0.00599659	0.022361	-0.0488393	0.0157393	0.0130982	0.0120153
Acadvl	0.40701	-0.35892	-0.014004	-0.60239	0.92687	0.0058954	0.084395	0.088023	0.0086587	0.14738	0.65613	0.81329	0.042436	0.26386	0.00205308	-0.0379912	-0.0734322	-0.0240527	-0.0960467	0.0436058	-0.00907142	0.00984633	0.0145641	-0.0215011
Acan	0.41885	-0.40423	0.33398	-0.31697	0.053044	0.56058	0.36971	0.11854	0.20045	0.44613	0.99079	0.90197	0.048714	0.097816	0.149336	0.0324386	0.0878674	-0.07576	-0.0587721	0.0668269	-0.000740754	0.0127274	-0.153573	-0.135628
Acap2	0.075079	0.11041	0.61779	0.8459	0.049953	0.82676	0.052086	0.803	0.087229	0.4032	0.00028135	0.46372	0.45676	0.063068	0.052557	0.00443545	0.11142	-0.0117665	0.0620201	0.0156192	-0.047066	0.0319915	-0.0110493	0.038944
Acap3	-0.23353	-0.24465	-0.16126	-0.47966	0.048487	0.059898	0.032001	0.9678	0.37239	0.4612	0.16383	0.38624	0.015629	0.96696	0.0365721	-0.051971	-0.0696407	-0.00132567	0.0165361	0.00758635	0.026749	0.0187131	-0.0316307	-0.000638993
Acat1	0.11573	-0.38156	-0.05953	-0.69976	0.059414	0.96035	0.28147	0.29895	0.014628	0.098582	0.66805	0.43121	0.079824	0.0091989	-0.0303623	0.000738512	-0.0317302	-0.0257903	-0.0683489	0.0267818	0.00710943	0.0286993	0.0129736	-0.0387861
Acat2	-0.05331	-0.24758	-0.38223	0.26743	0.024445	0.033988	0.6884	0.15291	0.11127	0.029047	0.0094466	0.086871	0.0013513	1.2381e-05	0.0653983	0.0697889	-0.020585	0.030684	0.0566284	0.084081	0.116219	0.0788475	0.145391	0.174031
Acat3	0.11318	-0.10094	0.071226	-0.26806	0.41955	0.65537	0.8334	0.29671	0.14207	0.32886	0.77033	0.96418	0.10646	0.77524	-0.0819192	-0.0428367	-0.0203738	-0.128482	-0.127809	0.164387	-0.0160627	-0.00288091	0.147441	-0.0170274
Acbd3	0.19516	0.54362	0.27191	0.45544	0.079509	0.16417	0.026896	0.79617	0.23361	0.23603	0.25838	0.81546	0.63942	0.16085	-0.0289532	0.0314618	0.0605572	0.00863663	0.0238881	-0.0203011	-0.0142362	-0.00378227	0.00548504	-0.0123864
Acbd4	-0.096752	-0.1675	0.20762	0.15785	0.1083	0.32073	0.060983	0.92796	0.058883	0.79801	0.11588	0.40161	0.59613	0.33504	-0.0201389	-0.0266949	-0.0901215	0.00271543	-0.0392098	-0.0106349	-0.0270906	0.0212226	0.0103327	-0.0211107
Acbd5	-0.031175	0.29005	-0.63006	-0.40348	0.15531	0.39609	0.034191	0.5212	0.42868	0.66783	0.028182	0.45328	0.79923	0.47325	-0.0268249	0.0352482	0.0704387	0.0312465	0.0282081	0.00817377	-0.0470481	0.0247352	-0.00741536	0.0185171
Acbd6	-0.12525	-0.43502	0.03172	-0.24979	0.21351	0.054606	0.023207	0.54503	0.19598	0.61972	0.076785	0.47238	0.95223	0.80698	-0.019242	0.0300785	-0.14777	0.028821	-0.0464483	0.00779785	0.0230991	-0.013958	-0.000970406	-0.00394173
Accn1	-0.468	-0.39105	0.092808	-0.20824	0.59438	0.64752	0.21339	0.4996	0.41577	0.94483	0.20327	0.062623	0.18774	0.062198	0.0154351	0.0108944	-0.0308327	0.0193637	0.0259493	-0.00197968	0.028122	-0.051184	0.0443232	-0.0320644
Accn2	0.46083	-0.23678	0.51331	0.4058	0.059147	0.72506	0.037978	0.99359	0.044036	0.53428	0.22734	0.50124	0.77825	0.68423	0.0416626	-0.00629188	0.0178479	0.000365862	-0.0512863	0.0116309	0.0207414	-0.0281431	0.00292852	0.00717898
Accn3	0.012748	0.28059	0.13594	0.079374	0.70413	0.30475	0.24506	0.73415	0.78077	0.69515	0.14079	0.14155	0.71831	0.62928	-0.102684	-0.172022	0.240453	0.0488663	0.0470762	0.0860213	-0.261855	-0.442538	0.0716066	-0.143487
Accn4	0.34283	0.16543	0.44957	0.42792	0.73464	0.33477	0.64254	0.63829	0.037957	0.61917	0.42636	0.058058	0.73471	0.74298	-0.0347671	-0.0309206	-0.0163105	0.0713871	-0.187698	-0.0453776	-0.0455666	-0.10756	0.0160652	-0.0383338
Accs	-0.12592	-0.070584	0.32617	0.5731	0.64365	0.38593	0.70523	0.41558	0.43565	0.22529	0.17706	0.15761	0.16247	0.23016	-0.036852	-0.089001	0.0219116	-0.0663347	-0.0231925	0.127778	-0.0862759	-0.0637882	0.0715413	0.0752431
Acd	-0.090971	-0.41809	-0.19715	-0.29914	0.77886	0.09086	0.0076338	0.34317	0.28518	0.68641	0.78087	0.88513	0.48328	0.77156	0.00724851	-0.0487643	-0.115328	-0.0366353	-0.0466582	0.00492867	-0.00455291	-0.00292032	-0.0134491	-0.00479526
Ace	0.53645	-0.0051478	0.048331	0.71561	0.013761	0.45595	0.72121	0.4991	0.16054	0.85666	0.011773	0.16726	0.51536	0.26357	0.159423	-0.0347138	-0.0142394	0.0511437	-0.0477938	0.0165025	-0.356505	-0.0660656	-0.0270861	0.0421826
Ace2	-0.50091	-0.22515	-0.73693	-0.70839	0.24012	0.0077139	0.87563	0.41227	0.33014	0.55711	0.27853	0.15197	0.60105	0.61157	-0.125084	0.18532	-0.0192511	0.0981097	0.0781285	-0.0710974	0.0486568	-0.1444	-0.0331409	0.0512612
Acer2	0.70675	0.13033	-0.033324	-0.26449	0.048011	0.9365	0.63109	0.21793	0.58869	0.0065643	0.33872	0.32064	0.49105	0.86494	0.229222	0.00504427	0.0479809	-0.0605453	0.0229294	0.21919	-0.0966559	-0.103554	-0.0725611	0.0111332
Acer3	0.45805	-0.084801	0.010042	0.55117	0.070032	0.38601	0.0033575	0.7013	0.6123	0.61049	0.52313	0.02934	0.13834	0.030375	0.0885915	0.0269057	0.142252	-0.0291683	-0.0243395	-0.0176456	-0.0100898	0.0876567	0.0397176	0.0546884
Ache	0.51806	-0.279	-0.076471	-0.62852	0.15836	0.79112	0.77514	0.27244	0.049104	0.85751	0.009782	0.98897	0.72918	0.10531	0.0480731	0.00963435	0.0098432	-0.0515177	-0.0566118	-0.00469816	0.0591419	-0.000593101	-0.0085678	-0.0476056
Acin1	0.25412	-0.34759	0.57877	0.61494	0.99777	0.34255	0.11513	0.14792	0.018362	0.61879	0.84928	0.065891	0.053388	0.9603	5.21736e-05	-0.0267602	-0.0586729	-0.0595102	-0.0646811	-0.0124027	-0.00498068	-0.0626237	-0.0766376	-0.00182163
Acly	0.3825	0.28314	0.28271	0.31276	0.37544	0.0071023	0.00308	0.47363	0.098852	0.14635	0.00028068	0.26621	0.0016973	0.0032818	0.0247665	0.0650719	0.130729	0.0221082	0.0179439	0.0259126	0.0729143	0.0301479	0.0501742	0.0492514
Acn9	0.037938	-0.028449	-0.13943	-0.34396	0.10873	0.0013314	0.97161	0.85375	0.47033	0.91961	0.19389	0.57919	0.89333	0.92832	-0.0954505	0.140638	0.00305231	-0.0107076	-0.0398837	0.00341451	0.0408408	0.0180794	0.00332018	0.00335542
Acnat1	0.31111	-0.30103	-0.048569	-0.37337	0.2358	0.47046	0.92479	0.42118	0.24104	0.06515	0.29011	0.83645	0.7486	0.51055	0.194821	0.110548	0.0230456	0.0502785	-0.350688	0.369038	-0.299566	0.0464487	0.0466402	-0.0901857
Aco1	-0.22077	0.1327	-0.3806	-0.42567	0.94268	0.47799	0.71596	0.40508	0.13805	0.015242	0.91287	0.70228	0.62219	0.22326	0.00102515	0.0124162	0.00904122	0.025539	0.0285393	0.0394932	-0.0019772	0.00677585	0.0098389	0.0166809
Aco2	-0.094217	-0.5397	-0.5794	-0.91568	0.084147	0.10483	0.12777	0.10678	0.048946	0.048985	0.23035	0.73283	0.37787	0.0036229	-0.014842	-0.0184968	-0.0407703	-0.0239384	-0.0410931	0.0203389	0.01672	0.00827888	-0.0064893	-0.0375144
Acot1	-0.074991	-0.10144	0.021127	-0.40441	0.20742	0.71369	0.088611	0.90179	0.45485	0.33929	0.38314	0.63353	0.46685	0.48021	-0.0514836	0.0142728	-0.0744637	0.0100417	-0.050317	0.0480173	0.0454431	-0.0471419	0.0253504	-0.0242956
Acot11	0.2353	-0.40938	-0.48099	-0.72515	0.00071093	0.37553	0.39968	0.76056	0.31177	0.89829	0.66923	0.70428	0.62558	0.43896	0.107273	-0.0364456	0.0534125	-0.00832198	-0.0303363	0.00537681	0.0161078	0.0114074	0.020974	-0.0304134
Acot12	0.43673	-0.13552	0.52805	0.33925	0.30428	0.35205	0.16834	0.71575	0.65904	0.1408	0.061346	0.60096	0.12508	0.52088	0.24199	0.0899216	0.181754	-0.0858119	-0.0830275	0.42822	-0.206733	-0.158008	0.236298	-0.0841481
Acot13	0.077471	-0.44398	0.19134	-0.44082	0.17543	0.48498	0.026824	0.16162	0.013022	0.57063	0.27986	0.2814	0.6346	0.098958	-0.0366983	-0.0198004	-0.147503	-0.031485	-0.116807	0.00872098	0.0222939	0.0248215	0.0101553	-0.0368621
Acot2	-0.23098	-0.34324	0.39001	-0.066218	0.68673	0.09092	0.84753	0.77541	0.45038	0.23026	0.97017	0.93007	0.4514	0.12666	-0.0238199	0.0263377	-0.0110134	0.0209174	-0.0420605	0.0493226	-0.00123856	0.00513867	0.0216882	-0.0472448
Acot3	-0.47488	-0.22282	0.20643	0.54695	0.64292	0.7171	0.87289	0.90161	0.73352	0.18392	0.22461	0.77373	0.94458	0.20855	-0.0701617	0.0216148	-0.0147791	-0.010843	-0.0175703	-0.0988084	0.0620756	-0.0128474	0.00383007	0.0657802
Acot4	-0.032359	-0.12582	0.30804	0.67655	0.95957	0.11797	0.64347	0.04939	0.32158	0.40114	0.67458	0.80888	0.72032	0.73033	0.00614882	-0.131675	0.0440133	-0.131924	-0.0314439	-0.0764194	-0.0329406	-0.0304998	0.0214326	0.0231008
Acot5	-0.016629	-0.18053	0.20141	0.14407	0.063784	0.050301	0.012635	0.75469	0.38659	0.2525	0.19975	0.06936	0.76642	0.8043	-0.186619	0.331485	-0.251833	0.0312532	-0.123277	-0.107582	0.135783	0.144669	-0.0193054	-0.0182032
Acot6	0.35624	0.26699	0.44143	0.25905	0.71682	0.98024	0.42482	0.64523	0.31842	0.50423	0.8161	0.071734	0.89222	0.50988	0.0354562	0.00201627	0.0980139	0.0312035	-0.0317201	0.0287547	-0.00904241	-0.0846641	-0.00381832	-0.0228406
Acot7	-0.073975	-0.32923	-0.16709	-0.3735	0.30549	0.28939	0.02931	0.43511	0.10292	0.68541	0.00017924	0.65702	0.024749	0.90183	-0.0163934	0.0111405	-0.101349	0.017785	-0.0458575	-0.0169503	0.0689278	-0.0133534	0.041219	0.00298344
Acot8	-0.051278	-0.28074	0.19427	-0.32173	0.24886	0.67387	0.98539	0.11681	0.25806	0.98652	0.0099165	0.091907	0.41963	0.13459	-0.0501451	0.0134786	-0.000610389	-0.0739717	-0.0434313	0.000718731	0.0633222	-0.0519043	0.0226075	-0.0371838
Acot9	-0.033896	0.34339	-0.12772	-0.48477	0.07131	0.032718	0.95111	0.22839	0.31925	0.20289	0.21086	0.57281	0.23296	0.99578	-0.0706061	0.0586353	-0.00219101	-0.0459576	0.0398986	0.0458244	0.0343685	0.016051	0.0280949	0.000179747
Acox1	0.21644	0.52069	-0.44652	-0.52549	0.14701	0.41683	0.0098711	0.46357	0.082123	0.73721	0.12475	0.41236	0.2038	0.41893	0.0139368	0.0128693	0.0699133	0.0145279	0.0269509	0.00732771	0.0254913	-0.0212126	0.017845	0.0143121
Acox3	0.10659	0.24119	0.32181	0.46023	0.048133	0.13873	0.44278	0.11105	0.011073	0.017143	0.20602	0.40068	0.014426	0.30432	0.039158	-0.0193759	-0.0169582	-0.0257614	0.0545573	0.0461166	-0.0298223	0.0160018	-0.0440367	0.0282017
Acp1	-0.20394	-0.0071597	0.077644	-0.57309	0.089713	0.53168	0.23435	0.52088	0.69171	0.0022597	0.18081	0.92772	0.10362	0.14133	-0.0657818	-0.0486752	-0.116698	-0.0351529	-0.017417	0.134411	0.0679309	-0.00533676	0.0839342	-0.0605019
Acp2	-0.092447	0.12484	-0.20043	-0.15663	0.13452	0.20253	0.61645	0.70346	0.066257	0.12542	0.55139	0.99516	0.11189	0.64479	-0.0119873	0.0173468	0.0106982	-0.0109844	0.0171716	0.0225879	-0.00806056	0.000108488	0.0186354	0.0051055
Acp6	-0.048006	-0.23418	0.62268	0.68959	0.94595	0.078516	0.13168	0.79537	0.21192	0.87406	0.63318	0.49627	0.78688	0.61202	0.00189673	-0.0612167	-0.0550755	-0.00762744	-0.0514981	0.00480844	0.0175682	-0.0237809	0.0122868	0.016368
Acpl2	0.15418	-0.035232	0.40248	0.13915	0.60057	0.8474	0.085752	0.54733	0.53643	0.86408	0.72045	0.82982	0.47251	0.1684	0.0186981	0.00795629	0.0571092	0.0180748	-0.0149979	0.00677804	-0.0118392	0.00430032	0.0308951	-0.0471716
Acr	-0.25009	-0.12213	0.51394	0.70073	0.53461	0.59244	0.64579	0.89472	0.14396	0.3642	0.05054	0.54889	0.61897	0.72659	0.0405436	-0.0368565	0.0364087	0.00755374	0.0652505	0.290387	-0.262231	-0.0788303	0.0618722	0.031335
Acrbp	0.27265	-0.010121	0.29732	0.62277	0.21278	0.025543	0.75001	0.51156	0.0019159	0.54424	0.18257	0.083587	0.48811	0.84232	0.0496614	-0.0866394	0.0230991	0.0503003	-0.123526	-0.12205	-0.10904	-0.204847	0.0642905	0.0206324
Acsbg1	0.14067	-0.55421	-0.37262	-0.83566	0.13535	0.10258	0.23612	0.22998	0.011392	0.22016	0.9851	0.75138	0.5604	0.088458	-0.0275587	-0.0309885	-0.0391863	-0.0381167	-0.103503	0.043994	-0.00078592	-0.0140096	-0.0135439	-0.0571035
Acsf2	0.49109	0.14388	-0.15278	-0.13568	0.30207	0.024592	0.26833	0.99566	0.30523	0.51004	0.67168	0.95775	0.66972	0.72329	0.0379071	-0.0475537	0.0186395	-0.00015173	-0.0372484	0.0275714	-0.0199163	-0.00399136	-0.0319365	0.0174521
Acsf3	-0.063979	-0.50938	0.46261	0.56703	0.23748	0.20797	0.019399	0.14486	0.8222	0.44332	0.69376	0.2319	0.51177	0.42247	0.0398361	-0.0338283	-0.0232408	-0.0349932	-0.00430404	0.0433889	-0.0160573	-0.0408231	0.0317755	0.0160777
Acsl1	-0.10623	0.48882	-0.23768	-0.37738	0.24823	0.42825	0.11453	0.54566	0.019184	0.34896	0.82249	0.897	0.44159	0.9696	0.00906511	0.0147796	0.0390763	0.00521779	0.0527808	0.026267	0.00460911	0.00312034	0.0118015	0.000848592
Acsl3	0.19091	0.073175	-0.38332	-0.65757	0.078704	0.12572	0.41446	0.88812	0.17608	0.035229	0.67569	0.091338	0.43028	0.8443	0.0495034	0.0442001	0.033397	0.00666438	0.0514658	0.0577497	0.0149683	0.0496668	0.0170236	0.00578153
Acsl4	-0.20781	0.16203	-0.55723	-0.18156	0.25942	0.04182	0.014233	0.61137	0.030074	0.13956	0.86655	0.87646	0.41379	0.17409	-0.0272668	0.103635	0.08863	0.0355785	0.0790531	-0.0254425	0.00287884	-0.00291471	0.0154453	0.0275078
Acsl5	-0.18201	0.078028	-0.27301	-0.50818	0.51056	0.75102	0.33937	0.87078	0.71433	0.016819	0.101	0.88814	0.17707	0.69274	-0.0245639	-0.00609587	-0.042844	0.0056467	0.00838042	0.0379515	0.0360147	0.00517389	0.0217931	0.0190739
Acsl6	0.11906	0.18861	-0.37245	-0.82053	0.6704	0.017938	0.069835	0.532	0.30453	0.0034562	0.6238	0.18344	0.96268	0.7809	0.00820379	0.0350159	0.083462	0.011417	0.0251535	0.0541991	0.00928165	0.0438047	-0.00122983	-0.00696947
Acsm5	-0.11733	0.12557	0.4563	0.21048	0.41677	0.76488	0.22244	0.62307	0.15157	0.82762	0.47441	0.04908	0.39602	0.1299	0.0978396	-0.0525557	0.276991	0.210392	0.1979	-0.0791332	-0.194623	-0.888787	0.165598	-0.454345
Acss1	0.019799	-0.30691	-0.51448	-0.16092	0.79097	0.010657	0.011035	0.5506	0.1271	0.48826	0.25366	0.21375	0.29409	0.092448	0.00929985	-0.0564926	0.0889418	-0.0135451	-0.0633444	0.0228938	-0.0459242	-0.0430802	0.0296407	0.0388904
Acss2	-0.47314	-0.39658	-0.19532	-0.56251	0.59131	0.36678	0.26817	0.52981	0.95266	0.074041	0.15773	0.38587	0.57815	0.47358	-0.00940818	0.00937063	-0.0346777	-0.0243679	0.00199256	0.0626361	0.0450406	-0.0420501	0.0159682	-0.0207747
Acss3	0.029746	0.24643	0.3251	0.61658	0.75554	0.96323	0.38104	0.38229	0.39435	0.065184	0.061594	0.42147	0.29228	0.47481	0.0675101	-0.0105274	0.230682	0.309769	0.114383	0.204094	-0.234688	0.110523	0.118779	0.0423655
Acta1	-0.099591	-0.34935	-0.40042	-0.73001	0.37367	0.31949	0.043932	0.83961	0.74375	0.73729	0.9204	0.7205	0.48601	0.12217	0.350465	0.0274781	-0.321856	-0.0103819	0.0127667	0.0126181	-0.00419875	0.0131958	-0.032015	-0.0694963
Acta2	0.090057	-0.36189	-0.36326	-0.73656	0.043209	0.91688	0.95428	0.54069	0.5981	0.29535	0.52416	0.053786	0.69014	0.13463	0.192829	-0.0120971	0.00703617	0.0874656	-0.0717113	0.14258	0.104376	-0.371516	0.0775343	-0.120619
Actb	-0.20582	-0.21972	-0.35537	-0.55371	0.77743	0.23761	0.050295	0.61484	0.54851	0.70533	0.13945	0.282	0.033017	0.52796	-0.0044449	-0.0241749	-0.0631168	0.0159411	-0.0131829	0.0061441	0.0271908	0.0269152	0.0247089	0.010157
Actg1	0.0025141	-0.24108	-0.49657	-0.32754	0.35173	0.48788	0.19791	0.70389	0.32062	0.31907	0.11239	0.65426	0.38645	0.28906	0.0113028	-0.0102998	-0.0224639	0.00865943	-0.0144578	-0.0189544	0.0245198	-0.00838342	0.014759	0.0181784
Actl10	-0.13468	0.12788	-0.17561	0.34631	0.53295	0.13185	0.41709	0.15654	0.011693	0.71106	0.60929	0.88708	0.652	0.091077	0.0307198	-0.0786355	0.185927	0.0818923	0.100494	-0.0699547	0.0421047	0.0176604	-0.0672564	0.304458
Actl6a	0.34058	0.17702	0.49125	0.26372	0.76587	0.85825	0.80227	0.29473	0.24499	0.13975	0.3944	0.37002	0.76998	0.99645	-0.00929586	0.0106034	0.0101002	0.0399272	-0.0723066	0.0683294	0.0251375	0.0327665	-0.00843449	-9.73468e-05
Actl6b	-0.081648	-0.39149	0.10964	0.13439	0.8245	0.009398	0.054575	0.72689	0.040702	0.22537	0.2818	0.58961	0.73922	0.52022	-0.00429316	-0.0476297	-0.0924753	0.0151426	-0.0742915	-0.0131029	0.0114841	-0.0141516	0.00632968	-0.0122487
Actn1	0.24805	-0.097604	0.24637	0.76263	0.16961	0.41621	0.73452	0.81503	0.19531	0.38366	0.84431	0.4661	0.97904	0.00075249	0.0476992	-0.0172311	-0.0112401	0.0150827	-0.0322313	-0.031657	0.00741579	-0.0314628	0.00060499	0.0684462
Actn2	0.32049	0.028005	0.41842	0.69835	0.38699	0.43485	0.62208	0.90681	0.1603	0.11077	0.71066	0.031133	0.98843	0.9642	0.060884	-0.0313973	0.0249237	0.0161206	-0.102754	-0.152287	-0.0286434	-0.130404	0.00119531	0.00421412
Actn3	-0.49109	-0.42355	-0.078798	0.075052	0.52497	0.90427	0.15119	0.65285	0.77394	0.042238	0.7096	0.030484	0.74952	0.27609	0.242103	0.0124329	-0.234965	0.0411911	0.0322511	-0.226106	0.022161	-0.145858	-0.0267141	-0.0943428
Actn4	-0.22281	-0.39555	0.15956	0.52184	0.93233	0.13947	0.040322	0.44838	0.22949	0.037855	0.79878	0.12836	0.49901	0.6884	0.00182326	-0.0364024	-0.0452762	-0.0259325	-0.0271865	-0.105579	-0.0122576	-0.0514806	-0.0204084	0.0184553
Actr10	-0.24241	0.052847	-0.24367	-0.7044	0.277	0.90346	0.68742	0.87832	0.66285	0.09713	0.75473	0.19334	0.81663	0.20239	-0.0332439	-0.00337186	-0.0224677	0.00527519	0.0134101	0.025618	0.00647354	0.0185623	0.00251327	-0.0278383
Actr1a	-0.035348	-0.21397	0.059162	-0.39457	0.19448	0.89236	0.08291	0.71963	0.11993	0.92495	0.047181	0.15735	0.69695	0.25983	-0.0176715	0.000988572	-0.0441662	-0.00456964	-0.0261603	-0.00178389	0.0298225	-0.020619	0.00291767	-0.0163596
Actr1b	-0.35473	-0.36919	-0.0628	-0.6629	0.2859	0.51693	0.10807	0.7547	0.34033	0.63249	0.19788	0.40544	0.10215	0.29952	-0.019346	-0.00756869	-0.0494481	0.00580003	-0.0129438	0.00876913	0.0268445	0.0230232	-0.0346427	-0.0399465
Actr2	0.062657	0.31184	-0.13036	0.42989	0.50587	0.074378	0.18167	0.66168	0.18831	0.00045478	0.074434	0.14282	0.57083	0.8894	-0.0132373	0.0427306	0.0459058	0.0208637	0.0360033	-0.0404611	-0.0179738	0.0270727	-0.00777783	0.00251326
Actr3	0.014563	0.38148	-0.26627	-0.33817	0.02953	0.30588	0.92218	0.29952	0.73256	0.7846	0.38758	0.12369	0.77831	0.97723	-0.0376898	0.0298532	0.00285143	0.04505	0.0092286	0.00596883	0.013411	0.0361511	0.00334984	0.000734991
Actr3b	-0.31449	-0.37031	-0.090028	-0.35271	0.262	0.43484	0.031398	0.55095	0.50248	0.23509	0.54596	0.12571	0.97105	0.12655	-0.0187784	0.0114731	-0.0642063	0.0154925	-0.0192785	-0.0235544	-0.016704	0.0301594	-0.000605624	-0.0453501
Actr5	0.21106	-0.23071	0.49433	0.60257	0.973	0.81721	0.12981	0.94506	0.059917	0.50739	0.45478	0.15238	0.47502	0.92056	0.0021548	0.00471843	-0.0619554	0.00337154	-0.0864667	-0.0381334	-0.0259641	-0.0388411	-0.0268493	-0.00518565
Actr6	-0.12808	0.17102	-0.38499	-0.65477	0.27918	0.25111	0.43146	0.9007	0.93432	0.76743	0.9217	0.87354	0.86323	0.23402	-0.0427218	-0.0460588	-0.0374577	-0.0068046	-0.00424548	0.0109272	0.00238174	0.00385796	-0.0032893	-0.0354825
Actr8	0.54738	0.11789	0.39008	-0.2785	0.040398	0.12803	0.39568	0.072342	0.22366	0.14878	0.46227	0.2796	0.77407	0.18068	-0.0162422	0.0237375	-0.0246365	-0.0144941	-0.032815	0.0282806	0.00783592	0.0148767	-0.00271933	-0.0179291
Acvr1	-0.21796	-0.33545	0.64502	0.12665	0.20033	0.64883	0.15433	0.1765	0.99979	0.096329	0.21128	0.11356	0.44817	0.45987	0.0305847	0.0131987	0.0750339	0.0589104	8.3116e-06	0.0591465	0.0265124	0.0473625	0.0182422	-0.0290201
Acvr1b	-0.18993	0.31659	-0.42872	-0.35885	0.76654	0.099726	0.04104	0.13338	0.0046473	0.14463	0.18267	0.021262	0.97305	0.20702	0.00771226	0.0550148	0.166813	0.054837	0.104317	-0.034206	-0.0223685	-0.0288628	0.000536078	-0.0251846
Acvr1c	0.43082	0.34942	0.43424	0.24924	0.30719	0.17589	0.049553	0.14647	0.74455	0.80265	0.96776	0.32333	0.31762	0.77752	0.0440773	0.0451953	0.11616	0.0851883	-0.0140887	0.0205925	-0.00177608	0.0519478	0.0404736	-0.0209196
Acvr2a	-0.18014	0.20677	-0.29663	0.26901	0.56028	0.7194	0.029889	0.63622	0.14031	0.15691	0.18105	0.11102	0.47301	0.61049	-0.0272474	0.0221387	0.126337	0.0365128	0.0619817	-0.0887712	-0.0583039	-0.090885	0.0251915	0.0376241
Acvr2b	-0.14914	0.16939	0.26616	0.48636	0.88096	0.23859	0.97845	0.28912	0.25028	0.26346	0.25386	0.39349	0.62671	0.87159	0.00604841	-0.0369734	0.00249005	-0.0311307	0.0829489	-0.0454653	-0.0596469	-0.0625972	0.0275579	-0.012546
Acvrl1	0.5624	-0.033117	-0.3366	-0.63527	0.17109	0.74386	0.040197	0.68269	0.015936	0.3373	0.065345	0.15824	0.806	0.51349	0.087778	-0.0167316	-0.0926812	0.0380427	-0.140755	0.0721274	0.0926963	-0.155162	0.0115711	0.0329414
Acy1	0.43726	-0.10224	0.039324	0.062501	0.13101	0.051098	0.05087	0.91725	0.049814	0.46057	0.39606	0.3295	0.15006	0.79443	0.0892314	-0.100124	-0.103317	0.00663477	-0.124343	-0.0346955	0.0302624	0.078043	0.0596549	-0.0103524
Acy3	0.3015	-0.23112	0.30195	0.8329	0.43913	0.95331	0.22	0.1022	0.56954	0.25204	0.078652	0.25842	0.66242	0.073847	0.0550446	0.00445544	-0.0752808	-0.170888	-0.0772872	-0.08795	-0.099598	-0.0837211	0.0232129	0.131285
Acyp1	-0.40047	-0.43307	-0.5889	-0.76914	0.45333	0.79393	0.13249	0.082302	0.1108	0.48948	0.83508	0.17876	0.85338	0.76976	-0.0406386	0.00770489	-0.0708794	0.0547607	-0.100108	0.0182852	-0.00728364	0.0705778	-0.00569798	-0.00911952
Acyp2	-0.016585	-0.14627	-0.13548	-0.16419	0.19682	0.025215	0.54923	0.15418	0.48951	0.4886	0.75133	0.27442	0.55133	0.49369	-0.105648	0.105148	-0.0540642	-0.0748855	-0.04619	-0.0203333	-0.0106241	0.0738256	0.0286357	-0.0254871
Ada	-0.075489	-0.17969	0.22457	0.074816	0.31933	0.75992	0.21398	0.88547	0.98059	0.46563	0.97769	0.93994	0.95566	0.014901	0.198753	-0.0285648	-0.255282	-0.0181385	0.013	-0.237796	0.00606473	-0.0154046	-0.00546416	-0.238188
Adal	0.33904	0.18457	0.50292	0.16144	0.7928	0.52243	0.12258	0.77234	0.28967	0.035129	0.53405	0.52491	0.73052	0.89388	-0.00805145	-0.0253306	0.0810486	-0.0209322	-0.0554367	0.0685504	0.020224	-0.0119718	0.00794358	0.00318151
Adam10	-0.14685	0.36318	-0.26995	-0.14931	0.08169	0.1179	0.012716	0.59307	0.092378	0.76874	0.35235	0.51229	0.11466	0.86984	-0.0339508	0.0487844	0.0850346	0.0306728	0.0501724	-0.00715806	-0.0243492	-0.00954832	0.0196213	0.00428832
Adam11	-0.40855	-0.46715	-0.17453	0.055831	0.21701	0.13511	0.9801	0.80563	0.43313	0.40473	0.28156	0.99259	0.054383	0.82461	0.0368703	-0.0327026	-0.00078776	-0.00581165	0.019062	-0.0424408	-0.0355613	-0.000444473	-0.0573137	0.00973548
Adam12	0.12524	0.36343	0.29968	0.66832	0.69955	0.48489	0.019737	0.52375	0.81831	0.9249	0.059655	0.50094	0.16735	0.2319	-0.0373733	0.0524367	0.244146	0.0420816	0.011676	-0.00606599	-0.119697	0.0573749	0.0691498	0.0743676
Adam15	0.08487	-0.25938	0.37559	0.68455	0.1895	0.064165	0.18396	0.95801	0.1208	0.86323	0.28524	0.46648	0.30244	0.098857	0.0257195	-0.0379615	-0.0502001	-0.0022799	-0.0372991	-0.00459767	0.0152664	-0.015706	0.0161218	0.0276885
Adam17	0.21486	0.41014	-0.10957	0.72942	0.13297	0.76074	0.045532	0.40853	0.10571	0.67082	0.59257	0.82446	0.016149	0.0028266	-0.0563042	-0.00764125	0.106053	-0.0216349	-0.0403105	0.0127201	-0.0144904	0.0061377	0.0569552	0.0875981
Adam18	0.055505	0.1149	-0.50217	-0.29807	0.99488	0.64483	0.45128	0.39397	0.95916	0.8909	0.78807	0.077598	0.077284	0.45343	-0.00271634	0.211226	-0.300319	0.370606	0.00945416	-0.0147749	-0.0786345	0.368582	0.622687	0.253607
Adam19	-0.18107	-0.10714	-0.27593	-0.34369	0.68671	0.094162	0.21209	0.87182	0.41886	0.7998	0.025483	0.59456	0.67772	0.46325	-0.0139421	0.0608962	0.0519666	-0.0103711	0.0402377	-0.00925477	0.110521	0.0247666	-0.0127209	0.0262766
Adam1a	0.39483	0.4719	0.57815	0.82223	0.68019	0.94145	0.032239	0.77436	0.076653	0.96961	0.18345	0.9152	0.99849	0.90755	-0.0225189	-0.00233592	0.119763	0.0140698	-0.0694194	-0.00367816	-0.0907945	-0.0154053	-0.000139062	0.0118505
Adam1b	0.13021	0.31219	0.47172	0.41209	0.33036	0.78657	0.4162	0.7577	0.041795	0.2415	0.34089	0.43659	0.32246	0.83555	0.167283	-0.0771675	0.173978	0.0503459	0.289968	0.076874	0.0119803	-0.0968475	-0.107461	0.0300111
Adam21	0.11657	-0.225	0.31778	0.65703	0.99813	0.49467	0.05076	0.22477	0.19341	0.20474	0.0078503	0.57599	0.37579	0.1405	0.000228101	0.0647132	0.274963	-0.126265	-0.062662	0.15317	-0.266566	-0.0507207	0.0683096	0.120725
Adam22	-0.0014626	0.26385	-0.010812	-0.018311	0.34507	0.22469	0.0080242	0.43832	0.050355	0.41676	0.49347	0.44763	0.18748	0.27688	0.0230461	0.0325778	0.130365	0.0344417	0.0556278	0.0127423	0.00635494	0.0105266	-0.0163072	0.0141832
Adam23	0.071227	0.23548	-0.0028371	-0.015244	0.53115	0.096986	0.056257	0.27716	0.18313	0.87394	0.53346	0.22982	0.10964	0.95852	0.0135845	0.0370607	0.0784896	0.0144348	0.0426192	0.00445197	-0.0248031	0.0316866	-0.0458955	-0.0017386
Adam32	0.015504	0.023451	-0.38395	-0.20722	0.66414	0.80331	0.21469	0.66661	0.97987	0.34463	0.30053	0.07046	0.53285	0.30753	0.0821062	-0.0360631	-0.185848	0.127461	-0.00339527	-0.0655306	0.0915773	0.204658	0.052076	0.106848
Adam33	0.019447	-0.25885	0.55894	0.73698	0.37778	0.045947	0.40181	0.57921	0.41509	0.086426	0.09155	0.1504	0.51261	0.92896	0.0559349	-0.109123	-0.0623563	-0.0736934	-0.0679921	-0.146293	-0.261274	-0.332976	-0.100077	0.0143323
Adam4	0.052598	-0.25743	0.65574	0.81037	0.58831	0.066243	0.44	0.57596	0.51375	0.3965	0.11578	0.53528	0.23047	0.4924	0.187956	0.380981	-0.122799	0.250345	-0.146351	0.126663	-0.24173	0.167137	-0.122691	0.0669034
Adam8	0.39275	0.26589	0.53226	0.78493	0.37228	0.81634	0.54751	0.44347	0.12722	0.26193	0.46524	0.80664	0.2066	0.27098	-0.0593072	-0.0254782	-0.0483581	-0.0780382	-0.0817826	-0.113046	-0.0802472	-0.0374552	-0.140792	0.108922
Adam9	0.15556	0.49401	-0.16525	-0.4464	0.60574	0.0088541	0.034713	0.33752	0.064334	0.74905	0.4546	0.031343	0.74888	0.75935	0.00794697	0.0630983	0.109636	0.0336246	0.0765422	0.00534415	0.0186925	0.0536643	-0.00729054	-0.00782385
Adamts1	0.54388	0.50518	-0.39258	0.12913	0.010786	0.10294	0.028255	0.99751	0.40574	0.84642	0.72742	0.14824	0.10978	0.0003476	0.0837587	0.0942563	0.113607	0.000185966	0.0520207	0.00644655	-0.0153862	0.113573	0.0902502	0.141857
Adamts10	0.005298	-0.33301	0.53801	0.73125	0.057642	0.30082	0.64641	0.25112	0.84968	0.47553	0.32001	0.33459	0.86961	0.77493	0.0433643	-0.0395319	-0.0185959	-0.036586	-0.00657806	-0.037269	-0.0717338	-0.0805239	0.0119231	0.0196602
Adamts12	-0.34567	0.039166	0.37617	0.17999	0.0085515	0.47117	0.05859	0.89751	0.73483	0.052863	0.76591	0.15724	0.28429	0.81451	-0.407547	0.166044	0.454621	-0.0257696	0.0696221	0.277943	-0.0258327	-0.12105	0.131634	-0.0142288
Adamts13	-0.3493	-0.23038	-0.2564	-0.16872	0.6387	0.041601	0.063105	0.53456	0.96761	0.73097	0.42653	0.15195	0.25514	0.66274	-0.0758132	-0.141046	-0.449645	-0.0831439	0.00927944	-0.0660784	0.0576551	-0.0962251	0.0598385	0.0540494
Adamts14	-0.55967	0.044255	-0.15471	0.34727	0.54807	0.41042	0.43	0.09611	0.085924	0.56203	0.67337	0.64119	0.41366	0.17709	0.0453783	-0.126957	-0.0719011	0.25735	0.24001	-0.177831	-0.0558499	-0.0845694	0.172757	0.192233
Adamts15	0.029566	-0.51391	0.3173	0.034583	0.085583	0.90692	0.071149	0.60035	0.21964	0.085905	0.54882	0.063083	0.023567	0.014689	0.0697396	-0.00571761	0.0918388	-0.0360222	-0.0565275	-0.0927572	0.017588	-0.0801435	-0.0742493	-0.124922
Adamts16	-0.38688	-0.26422	0.088479	0.69022	0.80068	0.40198	0.069856	0.46465	0.34989	0.64351	0.19557	0.3808	0.072052	0.15365	-0.0193612	-0.0208556	0.110637	-0.0475555	0.0565783	-0.0369273	-0.116682	-0.0985631	0.211602	0.124311
Adamts17	0.018699	-0.25822	0.48451	0.67387	0.22896	0.41494	0.11166	0.78343	0.76916	0.95495	0.1168	0.59512	0.57096	0.51044	0.0718877	-0.0346395	0.168519	-0.0121748	-0.0161729	-0.00349386	-0.0690934	0.0311166	-0.026185	0.0224716
Adamts18	-0.13053	0.17917	-0.060104	0.46818	0.2459	0.094541	0.2912	0.6483	0.19863	0.88326	0.77641	0.15115	0.55891	0.0048528	0.107162	-0.136876	0.0761901	0.0503169	0.138359	-0.0154811	0.032796	-0.223176	0.0939374	0.193303
Adamts19	-0.21624	-0.3638	0.67549	0.48976	0.77884	0.54684	0.3569	0.41216	0.85141	0.69358	0.47116	0.60709	0.68161	0.049078	0.0876921	0.127913	0.325976	-0.334783	0.0652645	-0.113222	-0.115692	-0.266142	-0.0862885	-0.941892
Adamts2	-0.23718	-0.1592	0.14699	-0.076151	0.56823	0.92645	0.4722	0.84519	0.53357	0.78275	0.95584	0.91135	0.82548	0.35836	0.0331906	0.00764276	0.0634252	0.00692981	0.0503115	0.0205637	-0.00422642	0.00848107	0.0155513	-0.0551302
Adamts20	-0.15151	-0.22609	0.24853	0.61812	0.33032	0.21416	0.3017	0.53958	0.25076	0.76702	0.06932	0.60364	0.7338	0.28783	0.0406443	0.0487117	0.0533066	-0.0415096	0.0646479	-0.0197525	-0.0763089	0.0480314	-0.0159495	0.0621225
Adamts3	0.20217	0.24464	0.25058	0.64172	0.85852	0.77851	0.017129	0.6479	0.90944	0.25275	0.057719	0.7887	0.83359	0.47647	-0.0115296	0.0111143	0.126053	0.0324168	-0.00854846	-0.0521294	-0.0877871	0.0233449	-0.00617827	0.0462478
Adamts4	0.21343	-0.12439	-0.65242	-0.82949	0.93501	0.26802	0.89562	0.14535	0.19876	0.44173	0.86357	0.37649	0.43784	0.50907	0.0144118	-0.243631	0.0211474	-0.279506	-0.225685	0.062097	0.0167124	0.112017	-0.024685	-0.0586773
Adamts5	-0.04272	-0.10919	0.44712	-0.061339	0.63788	0.98249	0.088315	0.95885	0.18102	0.76809	0.38753	0.4271	0.33018	0.031368	-0.0549621	-0.00115027	0.283502	-0.00561679	-0.0696311	0.0386709	-0.0541765	-0.0900873	-0.0569121	-0.237239
Adamts6	-0.035308	0.3774	0.0012465	0.61164	0.37617	0.86138	0.17992	0.26904	0.46705	0.050245	0.53324	0.70273	0.020008	0.29513	-0.0878317	0.013626	0.24469	0.142142	0.0662296	-0.120218	-0.0353224	-0.0366806	0.100257	0.109648
Adamts7	-0.19428	-0.41771	0.32343	0.42538	0.47875	0.27177	0.70047	0.53453	0.64185	0.82918	0.68506	0.59583	0.11004	0.42353	0.185114	-0.240065	0.0995681	-0.102308	-0.0881415	-0.0471446	-0.0581197	-0.0831232	0.207074	-0.130471
Adamts8	-0.40361	-0.21428	-0.15891	-0.46045	0.98547	0.28371	0.43952	0.40274	0.95744	0.16648	0.066145	0.016114	0.095272	0.19813	0.00148104	-0.0562054	-0.0551124	0.0541024	0.00301859	-0.0596036	0.0791103	-0.109834	-0.0828947	-0.0596084
Adamts9	0.35857	0.25015	0.15577	0.47424	0.0030359	0.61335	0.039598	0.85318	0.0094469	0.28117	0.13549	0.83666	0.72285	0.053012	0.220178	0.0639947	0.159771	0.01291	0.169614	0.0943832	-0.176355	0.0406652	0.0308683	0.177368
Adamtsl1	0.27691	0.32686	0.38243	0.48	0.84935	0.83839	0.03561	0.30478	0.79343	0.18431	0.38295	0.76967	0.10213	0.42077	0.0121313	-0.008336	0.198098	0.0532232	-0.0115988	-0.0885955	-0.0566506	-0.0245115	0.0860551	-0.074572
Adamtsl2	-0.59418	-0.62972	-0.40675	-0.12482	0.4119	0.97711	0.004887	0.51485	0.53636	0.64538	0.080791	0.022585	0.14091	0.92237	-0.0436578	-0.00107675	-0.162069	0.0398153	-0.029164	-0.0354234	-0.0721696	-0.0916727	0.0557979	-0.00392453
Adamtsl3	0.043482	0.42217	0.7757	0.73743	0.25884	0.60777	0.23666	0.12972	0.094257	0.0069978	0.054805	0.60335	0.35816	0.025788	0.113329	0.056628	0.201804	0.159112	0.236474	0.14939	-0.241674	0.0886711	0.0785794	-0.167713
Adamtsl4	0.74805	0.29684	-0.42895	-0.091623	0.75023	0.84424	0.52198	0.55475	0.017356	0.20476	0.71471	0.22105	0.35492	0.055556	-0.0112492	-0.0112769	0.039188	-0.0297031	-0.177769	0.0926616	-0.0268526	0.153014	0.0337752	0.181134
Adamtsl5	0.43004	-0.017163	0.16782	-0.01148	0.60123	0.95048	0.29165	0.41929	0.092114	0.18027	0.69978	0.42775	0.32997	0.87081	-0.0240639	-0.00365424	-0.0936082	-0.0339916	-0.137296	0.117032	-0.0266527	0.0719306	-0.0785234	0.017996
Adap1	-0.43362	-0.53394	-0.72221	-0.93924	0.29149	0.046055	0.0021961	0.61311	0.37977	0.031099	0.23014	0.61195	0.031827	0.62023	-0.0296248	-0.0328868	-0.168589	-0.0156862	-0.0268683	0.0238576	0.0221412	-0.0130033	-0.0235777	-0.0152694
Adap2	0.19537	0.12913	0.098255	0.73151	0.21811	0.8823	0.25508	0.41345	0.64023	0.12443	0.2113	0.74191	0.082043	0.00033218	0.063896	-0.00708269	0.116059	0.0472184	0.0220278	0.0758468	-0.081743	-0.0226543	0.0953334	0.208071
Adar	0.42933	0.62158	0.52324	0.60922	0.035535	0.84907	0.040712	0.32457	0.064525	0.044338	0.78361	0.086765	0.31728	0.50909	0.0353496	-0.00284994	0.0706463	0.0074309	0.0202209	-0.0373421	-0.00540785	-0.044509	-0.0165915	-0.00874529
Adarb1	0.022349	0.2656	0.28449	-0.042495	0.98386	0.61856	0.035559	0.51932	0.22689	0.91266	0.78154	0.27989	0.2503	0.38902	-0.000396735	0.00716295	0.112829	0.013025	0.0230645	-0.00251594	0.00528635	0.0328137	-0.0246046	-0.0295214
Adarb2	-0.074846	0.015468	0.71798	0.80061	0.34966	0.5179	0.012907	0.43174	0.20758	0.081915	0.00121	0.577	0.42045	0.4013	0.0679213	0.0550687	0.328274	0.063957	0.104872	0.0485516	-0.107627	0.0349192	0.0267294	-0.0491112
Adat1	0.65849	-0.15544	0.59898	0.67687	0.041107	0.83544	0.094058	0.66283	0.031179	0.50579	0.82872	0.38352	0.33517	0.38037	0.0813628	-0.00728216	0.0872196	-0.0129723	-0.103674	-0.0319616	-0.00448281	-0.0290009	-0.0360574	0.0322514
Adat2	0.10634	0.59731	0.42081	0.056172	0.74834	0.15524	0.48526	0.066868	0.50959	0.51978	0.24244	0.093944	0.0051413	0.61587	-0.00800404	0.113379	0.0404741	0.165606	0.0235277	0.04398	0.033684	-0.0516074	-0.0632599	-0.0242455
Adat3	0.19627	0.27707	0.40552	0.77617	0.39131	0.75076	0.62865	0.80336	0.44991	0.393	0.27999	0.77216	0.56903	0.24705	-0.0606192	0.0202991	-0.0503473	0.0180491	-0.0434504	-0.0410543	-0.0722884	0.0316759	0.0397705	0.0732229
Adc	0.10437	0.055719	-0.079115	-0.7741	0.60526	0.37248	0.0039799	0.51391	0.23502	0.0099827	0.078907	0.80664	0.019593	0.20639	-0.0235657	-0.0372212	-0.138562	-0.0261299	-0.0360472	0.0583131	0.0251351	-0.00815777	-0.0307731	-0.0352453
Adck1	0.11718	0.056301	0.29232	-0.49744	0.71148	0.46985	0.60902	0.94754	0.69013	0.087958	0.52906	0.80311	0.35219	0.13477	-0.0112423	0.0156257	-0.0093148	0.00211385	-0.00848207	0.045155	0.0127084	0.00666657	-0.0133063	-0.0315535
Adck2	-0.18326	0.14778	0.20213	0.093765	0.11459	0.38093	0.32573	0.58148	0.37767	0.33386	0.58846	0.011777	0.36115	0.25802	-0.0340047	-0.0244984	-0.013854	0.0159934	-0.0192784	-0.0233345	0.00727773	-0.0355159	0.0222131	-0.0304846
Adck3	-0.056783	-0.19175	0.48898	-0.11322	0.2491	0.139	0.023701	0.79265	0.15887	0.57288	0.33986	0.089254	0.97549	0.0039006	-0.0239275	-0.0303491	-0.108849	-0.00777585	-0.042763	-0.0105846	-0.0184766	-0.0395785	0.000590236	-0.0754888
Adck4	0.22668	-0.37208	0.53404	0.62149	0.82647	0.51652	0.47687	0.98935	0.010189	0.38594	0.58581	0.081907	0.56965	0.77022	0.00679923	-0.0200674	-0.0372345	-0.000490327	-0.122785	-0.0287882	0.0158493	-0.0511916	0.0165178	0.00804413
Adck5	-0.06923	-0.33575	0.66792	0.70401	0.83687	0.05291	0.0085191	0.69949	0.041259	0.3277	0.93456	0.053818	0.61696	0.7783	0.0103716	-0.0584788	-0.135261	-0.013478	-0.0415611	0.0483705	0.00293237	-0.0548742	0.012474	0.00904798
Adcy1	-0.068896	0.05686	-0.32639	-0.77865	0.2249	0.32273	0.23091	0.93404	0.084169	0.0049251	0.7912	0.4578	0.088359	0.77724	0.0664757	0.0339467	0.0651344	0.00474917	0.110642	0.0996952	0.0105467	0.0258024	-0.0375185	-0.0126968
Adcy10	-0.22821	-0.15159	-0.061539	0.05654	0.47005	0.063324	0.35746	0.00028757	0.93083	0.46749	0.065368	0.27222	0.64549	0.45523	-0.164557	-0.253158	0.225636	-0.425801	0.0208924	-0.182604	-0.158871	-0.0800361	-0.0463683	-0.107764
Adcy2	-0.55046	-0.42476	-0.0062008	-0.11442	0.49256	0.088461	0.82451	0.73667	0.73291	0.99296	0.36087	0.65113	0.51407	0.84337	-0.0234406	0.0227283	0.0049712	0.00823382	0.009779	-0.000358892	0.0224671	-0.0164021	0.0159314	-0.0107664
Adcy3	0.2097	0.24331	-0.12045	-0.31022	0.94754	0.33329	0.18773	0.51734	0.82213	0.95927	0.0093301	0.24204	0.62397	0.5956	0.00131358	0.0221017	0.0586231	0.0223488	-0.00222127	-0.0015059	0.0662369	-0.0518183	0.00709105	0.00972718
Adcy4	0.053587	-0.052724	-0.41344	-0.28386	0.81405	0.87332	0.34377	0.92719	0.73397	0.54013	0.47161	0.14109	0.24224	0.30117	0.0100676	0.023229	0.0564977	0.0099126	-0.0278804	0.052806	0.038108	-0.0968974	0.0746905	0.100922
Adcy5	0.29061	0.30132	0.069046	0.27014	0.95213	0.59883	0.021086	0.55018	0.27031	0.31893	0.31882	0.11007	0.60454	0.63168	-0.00511621	-0.0181631	0.0976556	0.095562	-0.0923327	-0.0637032	0.0492778	-0.0555135	0.0255985	0.0495072
Adcy6	-0.044259	-0.40833	0.35443	0.37329	0.024893	0.9216	0.086968	0.72112	0.17615	0.69714	0.62865	0.26498	0.40617	0.68507	0.0714769	-0.0016214	0.0986705	-0.0115741	0.03659	0.00896483	-0.0103757	-0.0246582	-0.0159076	0.0119364
Adcy7	0.16768	0.2896	0.11617	0.63985	0.20336	0.60807	0.014909	0.52617	0.28529	0.53713	0.86992	0.11005	0.040774	0.0093706	0.0588553	-0.0173889	0.180308	0.0174246	0.0647307	0.0423647	-0.00932966	-0.181999	0.165725	0.181888
Adcy8	0.049012	-0.2102	-0.041961	-0.23336	0.36495	0.69338	0.032076	0.62198	0.72191	0.84292	0.38413	0.51569	0.98521	0.34017	0.04927	0.0196704	0.158963	-0.0437978	0.0202168	0.0256122	-0.0567481	-0.0238683	-0.00141181	-0.0696487
Adcy9	0.015487	0.46409	0.54446	0.14441	0.069477	0.26783	0.087658	0.48128	0.010895	0.20884	0.85421	0.042661	0.01494	0.35946	0.0903534	0.035956	0.223931	0.0283191	0.192501	0.0340216	-0.00259969	0.067851	-0.0549491	-0.0268151
Adcyap1	-0.551	-0.25629	0.12141	-0.42896	0.16933	0.10687	0.64491	0.57588	0.097322	0.28622	0.056954	0.51917	0.018131	0.40677	-0.0862079	0.124528	-0.0441091	0.0593768	0.121821	0.116005	0.132735	-0.0675938	0.170723	-0.0763626
Adcyap1r1	0.3245	0.34983	0.39424	0.41904	0.13221	0.97867	0.010231	0.93576	0.21982	0.63445	0.38099	0.26096	0.26326	0.18772	0.0508157	-0.000714559	0.11595	-0.00248462	0.029869	-0.0185225	-0.0255792	-0.037596	0.0237563	-0.0534804
Add1	-0.063076	0.3501	-0.4354	-0.55486	0.36101	0.1392	0.82234	0.24939	0.67138	0.17288	5.5729e-05	0.641	0.34299	0.87629	-0.0120023	-0.015061	-0.00419111	0.017137	-0.00454199	-0.0185766	0.0332187	-0.00549026	0.00916128	-0.00152563
Add2	0.0039161	0.33837	0.21571	0.55054	0.21746	0.50912	0.028368	0.095133	0.0097756	0.1473	0.26237	0.6996	0.79347	0.72757	0.0453248	0.00851827	0.136881	0.032724	0.0744419	-0.0238481	-0.0147807	0.00575081	-0.00250392	-0.00401219
Add3	-0.029036	0.31976	-0.42833	0.13519	0.3066	0.36799	0.07989	0.48445	0.015727	0.3093	0.052676	0.97668	0.00058645	0.067584	0.0261301	0.0215394	0.0830957	0.0271888	0.0683034	0.0225088	-0.0531145	0.00117202	0.0466591	0.0435606
Adgb	0.24489	-0.13597	0.18048	0.6417	0.46991	0.88028	0.13632	0.60244	0.6084	0.68683	0.014351	0.9963	0.67217	0.18724	0.157855	-0.0215854	0.149956	-0.056941	-0.0789668	-0.10351	-0.397181	0.000691369	0.0957211	0.151609
Adh5	0.028996	-0.24908	0.16278	-0.68752	0.46357	0.93925	0.15951	0.49632	0.0067469	0.0018488	0.49978	0.33216	0.37256	0.0040509	-0.0256803	-0.0013067	-0.0874664	-0.0161906	-0.0590152	0.0485573	0.0170818	0.0287989	0.0166111	-0.0424593
Adhfe1	-0.17252	-0.23261	-0.43456	-0.66252	0.28494	0.26427	0.064173	0.83101	0.039153	0.10998	0.9531	0.46923	0.27904	0.72183	-0.0372741	-0.0645803	0.0797827	-0.00812745	-0.0774006	0.110551	0.00459922	-0.0480763	-0.0798442	-0.0198883
Adi1	0.30669	-0.11273	-0.061287	-0.16269	0.41944	0.83471	0.56035	0.87922	0.010656	0.51202	0.72577	0.97975	0.3163	0.75286	-0.0328365	0.0133436	-0.0217042	-0.0103343	-0.117366	0.0233459	-0.0112902	-0.00108851	-0.0157387	0.0107659
Adipor1	-0.0057607	-0.054056	-0.60675	-0.74662	0.046644	0.0092364	0.48399	0.30188	0.13697	0.057567	0.41716	0.79524	0.1728	0.49549	-0.0286525	0.028063	-0.016118	0.0130243	-0.0232368	0.035009	0.0151904	-0.00557502	0.0177876	0.0133938
Adipor2	0.44544	0.21555	-0.013084	-0.36552	0.009398	0.15344	0.45184	0.5318	0.61869	0.16684	0.3856	0.84501	0.17126	0.70562	0.0633305	-0.0372913	-0.0291207	-0.0258805	0.0224165	0.0362685	-0.028547	-0.00579062	-0.0356541	-0.00836005
Adk	0.041652	0.021421	0.017217	-0.45498	0.032366	0.78801	0.87965	0.016574	0.045306	0.015415	0.31478	0.76522	0.044454	0.6827	-0.05322	0.00704617	0.0041079	-0.0473638	-0.0282367	0.0383547	0.0281021	0.0154678	0.0343889	-0.0138489
Adm	0.10367	-0.0041567	0.33367	-0.28914	0.010349	0.59584	0.88131	0.99323	0.34145	0.45401	0.60743	0.014369	0.26393	0.20723	0.131292	0.0825659	-0.017888	-0.000931481	0.112117	0.071312	0.0323348	0.15546	-0.0934422	-0.120639
Adnp	0.04886	0.41165	0.20121	0.77761	0.88603	0.20591	0.0059011	0.70994	0.055704	0.12805	0.063992	0.86508	0.69698	0.49613	-0.00412739	0.0310611	0.128286	0.0123523	0.0592826	-0.055085	-0.0556194	-0.00707977	0.00509004	0.0243416
Adnp2	0.066534	0.41737	0.20298	0.20792	0.91196	0.072552	0.099251	0.32898	0.025329	0.1405	0.083138	0.69328	0.054892	0.35774	-0.00285069	0.0573343	0.107478	0.0157238	0.0563217	-0.0442343	0.0289049	0.00559553	0.0338064	-0.0126111
Ado	0.29616	0.32987	-0.27444	-0.76818	0.11879	0.050162	0.75644	0.84109	0.54317	0.080241	0.50369	0.3552	0.13947	0.29938	-0.0569769	0.0462652	0.011053	-0.00397361	-0.0106007	0.0293709	0.0219702	0.034522	-0.0369219	-0.0209055
Adora1	-0.059497	-0.28355	-0.55489	-0.80841	0.81785	0.78673	0.096359	0.73735	0.43349	0.56981	0.17266	0.12144	0.14216	0.79718	0.00754647	-0.00837106	-0.0612696	-0.0118773	-0.0263063	0.0206858	0.0479266	0.0536173	-0.050964	-0.00945881
Adora2a	0.14563	0.22104	-0.028769	0.03714	0.57294	0.53049	0.71607	0.55334	0.11407	0.98199	0.57942	0.61047	0.86053	0.70251	-0.0894046	-0.0408208	-0.0232635	0.244818	-0.251648	-0.00661683	0.148155	0.121934	0.0597887	0.157743
Adora2b	0.04639	-0.4021	-0.422	0.20678	0.26433	0.21069	0.44508	0.98252	0.12235	0.16175	0.049081	0.76545	0.59689	0.20426	-0.0604668	0.0732205	-0.0483491	0.0020327	-0.1416	-0.105211	-0.0982406	0.0346511	0.0226755	0.068235
Adora3	-0.242	0.083319	-0.46949	0.83542	0.76151	0.04923	0.16964	0.23386	0.84206	0.57852	0.82548	0.77959	0.0088893	2.2433e-05	-0.0423858	-0.26427	-0.0876709	0.53939	-0.0321653	-0.0334248	0.0142021	0.034346	0.142484	0.445456
Adpgk	0.090382	-0.25401	0.14906	0.30589	0.70241	0.7339	0.44688	0.47597	0.39857	0.36243	0.64027	0.32761	0.7255	0.83556	0.0143687	0.0155099	0.0138861	0.0232188	-0.0513336	-0.0467519	0.01595	-0.0633019	-0.0202728	0.00636236
Adprh	-0.23067	-0.47235	-0.37516	-0.6392	0.15307	0.91603	0.0048616	0.86493	0.16162	0.78166	0.24416	0.2157	0.9643	0.18218	-0.0272164	0.0025272	-0.10618	-0.00500368	-0.0380973	-0.00414615	0.0214273	-0.0278413	-0.000572773	-0.0186797
Adprhl2	-0.01364	-0.098079	0.17693	-0.27608	0.45332	0.41963	0.34237	0.68548	0.094055	0.82913	0.23924	0.21486	0.61409	0.21765	-0.0344607	-0.0267038	-0.0382406	-0.00954024	-0.0555383	0.00710669	0.0274536	-0.040927	0.00888958	-0.0277538
Adprm	-0.059649	-0.0087421	-0.38537	-0.38083	0.64025	0.5699	0.59254	0.91957	0.54834	0.30506	0.29906	0.83715	0.70868	0.68372	0.00660665	0.0177825	0.0233855	0.00427745	0.0207627	0.0261056	0.0207868	-0.00479495	0.00733172	0.0123394
Adra1a	-0.17112	0.037109	0.52139	0.25667	0.057446	0.057107	0.030838	0.31448	0.02954	0.14165	0.33102	0.7603	0.22706	0.25259	0.108915	0.117059	0.278619	0.139134	0.196567	0.0705288	-0.0434103	-0.0139293	0.0436419	-0.0928171
Adra1b	-0.4052	-0.23262	0.033284	-0.47153	0.87905	0.95091	0.066986	0.93978	0.14051	0.14582	0.014702	0.7666	0.77047	0.75985	0.00791171	-0.00345754	-0.102125	0.00385081	0.0661214	0.115695	0.104184	0.0184733	0.0157492	-0.0266643
Adra1d	-0.475	-0.32401	0.21612	-0.51673	0.70585	0.64496	0.36822	0.71451	0.42441	0.035589	0.3264	0.43066	0.0042682	0.18736	0.0217843	0.0242821	-0.0629404	0.0270066	0.0744304	0.113423	0.0453281	0.0428151	-0.0631587	-0.161239
Adra2a	-0.14245	-0.10125	-0.12103	0.28692	0.1261	0.25413	0.39161	0.16077	0.43484	0.14704	0.59182	0.40553	0.5297	0.78872	0.0743885	0.0402796	0.0658441	0.0682655	0.0590178	-0.090807	-0.0214927	-0.0703187	0.0387298	0.0253617
Adra2b	0.4715	0.3142	0.43266	0.12951	0.53445	0.52518	0.76921	0.67672	0.26453	0.1938	0.6985	0.51326	0.6999	0.83329	0.12466	0.0517042	0.0367307	0.0998729	-0.155561	0.330679	-0.07077	0.10862	-0.0731429	-0.0668257
Adra2c	0.26689	0.24371	0.096036	-0.10426	0.29732	0.4693	0.044022	0.9347	0.01031	0.31275	0.24276	0.61311	0.25661	0.43469	-0.0899378	-0.0291389	-0.119798	0.00962605	-0.134741	-0.06545	0.050777	-0.0228686	-0.0449279	-0.0581291
Adrb1	-0.11206	-0.30636	-0.17865	-0.25959	0.12641	0.78993	0.25604	0.44371	0.79143	0.7608	0.5798	0.97974	0.46031	0.98264	0.0650919	0.00454313	-0.0536354	0.0361076	0.0149195	-0.0212787	0.0226943	-0.000636227	-0.0377453	0.000879093
Adrb2	0.34416	0.36274	0.68758	0.57909	0.31454	0.24912	0.24278	0.64376	0.69215	0.32623	0.13498	0.4159	0.5187	0.78318	0.0682439	-0.0535725	0.124536	0.016081	0.0272414	0.0873842	0.0575761	-0.0448731	-0.0255634	0.0141084
Adrb3	-0.47114	-0.53831	0.2681	0.48303	0.93986	0.30995	0.28193	0.054438	0.18444	0.45677	0.13292	0.1842	0.13318	0.52965	0.00528214	0.0479151	0.0677227	-0.142335	0.14685	-0.115066	-0.110171	-0.13148	0.139742	-0.0510757
Adrbk1	-0.36242	-0.14068	-0.41096	-0.82778	0.45532	0.037295	0.016405	0.58627	0.9675	0.16223	0.038221	0.88751	0.37453	0.47367	-0.0170814	-0.0391479	-0.0680344	-0.0130495	-0.000862469	0.0325316	0.0309146	-0.00278612	-0.0103025	-0.0140601
Adrbk2	-0.062239	0.27446	0.26199	0.55784	0.26895	0.039532	0.24214	0.46715	0.0028795	0.32749	0.35493	0.11379	0.71389	0.95631	0.0316628	-0.0339019	0.0425958	-0.0331308	0.0826626	-0.0278356	-0.0329157	-0.0607595	-0.00627703	0.00246561
Adrm1	-0.022721	-0.23933	0.081106	0.11609	0.58297	0.16824	0.067248	0.97847	0.08712	0.88619	0.78562	0.69876	0.93507	0.74136	-0.00757967	-0.0268512	-0.0806953	-0.00138209	-0.0431559	-0.00249262	-0.0033589	-0.00729186	-0.00123743	-0.00446534
Adsl	0.48581	0.087252	0.24572	-0.3381	0.45086	0.087956	0.4258	0.57233	0.0037403	0.10005	0.52275	0.72874	0.73736	0.35438	0.0211218	-0.0555903	-0.0233354	-0.014812	-0.0669636	0.0355873	0.0138992	0.0104927	-0.00422025	-0.0160455
Adss	-0.0017811	0.05369	-0.36094	-0.032388	0.080899	0.71092	0.73244	0.73284	0.053714	0.81764	0.51618	0.16378	0.81032	0.39465	-0.0455227	0.00583355	-0.0082865	-0.012953	-0.0310887	0.00268237	-0.0105201	0.0163308	-0.00209025	0.0183903
Adssl1	0.26428	0.10657	-0.195	-0.0079519	0.4123	0.86134	0.46998	0.4524	0.024477	0.91766	0.23534	0.087508	0.98684	0.14639	-0.0613287	-0.00779212	-0.0689271	0.0284364	-0.110276	0.0057188	0.0797327	0.0798212	0.000626409	0.0915398
Adtrp	-0.04872	-0.10106	-0.020343	-0.11911	0.90055	0.6981	0.8529	0.44655	0.69205	0.48694	0.052361	0.93293	0.90371	0.076573	0.022734	0.0822609	-0.0249523	-0.121597	0.0838976	0.227593	0.413849	-0.0235459	0.0193905	0.247742
Aebp1	0.077288	0.092819	0.47339	0.55601	0.22344	0.99861	0.31105	0.2797	0.64075	0.064963	0.27908	0.75175	0.58488	0.39506	0.105699	0.000174489	0.109607	0.0862286	0.0547355	0.203084	-0.101385	0.064761	0.0516621	0.0462399
Aebp2	0.30422	0.46724	0.28788	-0.099125	0.52857	0.07183	0.030522	0.26544	0.068308	0.90651	0.76589	0.67909	0.1279	0.21675	0.0202987	0.0862642	0.124002	0.0465773	0.0601496	0.00374493	-0.00592314	-0.00766011	-0.0301866	-0.034456
Aen	-0.23106	-0.59394	-0.20002	-0.035763	0.020713	0.23521	0.027872	0.59442	0.75039	0.86665	0.27332	0.63922	0.58315	0.32495	0.0466829	0.0446142	-0.0532218	0.0115724	0.0105765	0.00368965	0.0204549	0.00919752	-0.0135177	0.0249142
Aes	-0.10246	-0.46058	-0.24448	-0.66468	0.19364	0.041179	0.02032	0.64713	0.030409	0.18687	0.40153	0.56939	0.11236	0.10675	-0.0244211	-0.0536966	-0.156785	-0.0236772	-0.0824608	0.0203879	0.0122426	-0.0124196	0.0137008	-0.027849
AF251705	0.053429	0.32833	0.13472	0.83071	0.14994	0.93249	0.25239	0.37134	0.9148	0.58114	0.10186	0.46264	0.0046193	9.2598e-05	-0.14292	-0.00802653	0.177091	-0.0597493	-0.00717489	0.0316355	0.0587741	0.0918073	0.269471	0.357164
AF529169	0.15861	0.18022	0.51025	-0.16083	0.72884	0.086421	0.053506	0.82527	0.52609	0.47193	0.22476	0.13053	0.54635	0.1272	0.0357491	0.128867	0.369385	-0.0198685	0.0593704	0.0534695	0.0357117	0.0311822	-0.0236014	-0.0899751
Afap1	0.35324	-0.019784	0.42051	0.58239	0.12932	0.07251	0.080732	0.41707	0.36863	0.62955	0.012682	0.37589	0.17432	0.71971	0.0628385	0.0789767	0.103687	-0.0291338	0.0246406	0.0197766	-0.0599111	0.0328065	-0.0198237	0.0133576
Afap1l1	-0.24335	-0.26917	-0.045521	-0.50482	0.71073	0.73642	0.15847	0.27046	0.51247	0.35706	0.61709	0.57938	0.037057	0.64686	0.0102512	-0.0160586	-0.0703016	-0.025091	0.00900459	0.0785703	0.0252223	0.0461721	-0.0813008	-0.0430248
Afap1l2	0.13498	0.28182	0.25889	-0.30854	0.92928	0.65721	0.25266	0.98713	0.99521	0.48299	0.3455	0.076663	0.16868	0.17367	-0.00500506	-0.0241312	0.061122	0.000608669	0.000348872	0.0259838	0.0293832	-0.0731686	0.0488507	-0.0717659
Aff1	0.27462	0.36749	0.86257	0.84741	0.0031907	0.20495	0.053352	0.61419	0.010899	0.41951	0.82261	0.29109	0.22003	0.51678	0.205887	-0.0426997	0.190561	0.0255088	0.17987	0.0374722	-0.00622345	0.0534005	-0.0354925	0.0168866
Aff2	-0.034056	0.15558	-0.1684	0.38784	0.43401	0.19642	0.019183	0.57091	0.043015	0.91008	0.97641	0.45356	0.2095	0.040702	0.0801965	0.15505	0.62813	-0.0373281	0.270016	-0.00333956	0.000918546	0.0320434	0.0220214	0.0622978
Aff3	0.1484	0.4236	0.21464	0.66163	0.44526	0.037427	0.063835	0.01852	0.099976	0.20099	0.90702	0.20131	0.082794	0.024427	0.0299161	0.0432993	0.132335	0.0476256	0.0539139	-0.0405091	0.00484342	-0.0515347	0.0684235	0.0348496
Aff4	0.079438	0.37434	0.58348	0.65471	0.89662	0.097103	0.0024906	0.62109	0.05531	0.52444	0.65887	0.63371	0.97201	0.91062	0.00522879	0.0765933	0.230199	0.0326922	0.0924064	-0.011862	-0.00836592	0.0113975	0.000349401	0.00197452
Afg3l1	-0.20446	-0.049318	0.10379	0.2276	0.42765	0.49753	0.28039	0.42679	0.68447	0.57495	0.69428	0.13455	0.21784	0.85036	-0.0218287	-0.0162498	0.0403729	0.021394	-0.0148893	0.0195985	-0.00970105	-0.0385465	0.022779	0.0092731
Afg3l2	-0.21819	-0.53613	0.1788	0.17355	0.095854	0.33258	0.70871	0.52812	0.69613	0.72617	0.5476	0.65698	0.34997	0.61369	0.0190515	0.0158792	0.00680959	0.00719353	0.00601588	-0.00523731	-0.00541358	-0.0102786	-0.0123938	-0.00566956
Afmid	0.0026129	0.018762	-0.031873	0.015161	0.98077	0.90338	0.55675	0.28187	0.61673	0.64719	0.26364	0.10828	0.8186	0.93662	0.00157655	-0.00556222	0.0433797	0.0629023	-0.0274081	-0.0394866	0.0847782	-0.131727	0.0152539	-0.00618001
Aftph	0.21193	0.41592	0.51121	-0.51079	0.19523	0.25877	0.63737	0.71509	0.65842	0.0017799	0.25059	0.051894	0.28523	0.016229	-0.0181675	0.0152329	0.013829	0.0112158	0.0125553	0.0440097	0.0193555	0.0265281	-0.0167854	-0.0227435
Aga	0.20084	0.0067277	-0.12279	-0.14841	0.50017	0.098512	0.12106	0.17973	0.11419	0.22523	0.56802	0.14707	0.80762	0.51283	-0.0467064	0.123125	0.0766671	0.154474	-0.146082	0.052241	-0.0213603	0.0876245	0.00949241	0.0375886
Agap1	0.28927	0.47529	0.15348	-0.062987	0.13646	0.8827	0.021917	0.90604	0.29088	0.65314	0.99632	0.46493	0.65924	0.75468	0.0366327	0.00259151	0.13418	-0.00201241	0.0235037	0.0119644	-0.000133947	0.0175823	0.0032631	-0.0153271
Agap2	-0.28506	-0.3034	-0.14873	-0.42391	0.019314	0.0041812	0.82741	0.83688	0.56185	0.79811	0.7066	0.18815	0.32019	0.36484	0.0287158	-0.0538925	0.00914268	0.00842508	0.0124268	-0.00719703	0.00981877	-0.0319209	0.0238351	-0.0173004
Agap3	-0.21076	-0.31165	-0.20521	-0.29452	0.97607	0.038787	0.021189	0.64986	0.23873	0.84997	0.56197	0.029754	0.96253	0.36222	-0.000420239	-0.0616125	-0.101409	-0.0210743	-0.0293023	-0.00406249	-0.00796402	-0.0412712	-0.000714411	-0.0145192
Agbl1	0.27866	-0.015628	-0.21673	0.27901	0.32195	0.93917	0.64159	0.10528	0.30673	0.39261	0.31789	0.32055	0.67538	0.41185	0.330479	-0.0193222	-0.144691	-0.42375	0.214257	-0.0840358	-0.0700931	-0.0747173	-0.026697	0.10274
Agbl2	-0.032151	0.079134	0.39303	0.484	0.76238	0.4175	0.18407	0.31317	0.80347	0.15784	0.0016988	0.32186	0.56975	0.062482	-0.0504527	-0.0599929	0.103621	-0.104936	0.0205035	-0.230809	-0.384382	-0.170137	-0.056442	-0.274084
Agbl3	0.35844	-0.24632	0.087514	-0.20496	0.22688	0.65728	0.085992	0.62517	0.47499	0.20841	0.90278	0.99063	0.66174	0.49877	0.0825711	0.0246219	0.0963754	-0.0234318	-0.0567689	0.0629381	-0.00483845	-0.000578134	0.00666291	-0.0282494
Agbl4	-0.15015	0.20563	0.25745	0.6958	0.77345	0.586	0.1767	0.51963	0.21887	0.10765	0.62816	0.030087	0.74542	0.19427	-0.012818	0.0204347	0.0815165	0.0362412	0.0507402	-0.0540906	-0.0191766	-0.0841781	0.0112778	0.0497271
Agbl5	-0.028945	-0.16806	0.37013	0.77255	0.58374	0.22097	0.036021	0.94221	0.022692	0.85233	0.03727	0.38476	0.89982	0.19716	-0.0239024	-0.0391477	0.0995293	-0.00283962	-0.0632506	0.0061543	-0.0600422	-0.0450495	-0.00275608	0.071123
Ager	-0.1949	-0.2339	0.15002	0.52836	0.99694	0.11216	0.53636	0.47139	0.3289	0.80984	0.063869	0.61139	0.35287	0.22126	0.00053398	-0.171064	-0.0703864	0.131957	-0.14918	-0.0928317	-0.260824	-0.161325	0.206338	0.147975
Agfg1	-0.16139	0.18062	-0.34745	0.093998	0.95731	0.18142	0.0064098	0.75254	0.034314	0.32841	0.92757	0.66714	0.45328	0.44364	-0.00175306	0.0346027	0.157926	0.0249608	0.0729487	-0.0170439	0.00133598	0.0063943	0.0122704	0.0172376
Agfg2	0.36766	0.072417	0.13507	0.45342	0.059404	0.67605	0.45308	0.67198	0.86823	0.12583	0.15198	0.021577	0.049653	0.0058917	0.0723136	-0.00749299	0.0127981	0.0246704	-0.00487398	0.0446467	0.0410484	0.0632581	0.0374324	0.0897099
Aggf1	-0.089395	0.25142	-0.23401	-0.6728	0.059644	0.014611	0.3696	0.14331	0.46498	0.41095	0.082563	0.53056	0.20026	0.56963	-0.0434278	0.0399289	-0.0125092	0.0366856	-0.0131448	0.0128332	0.0260777	0.0104809	-0.0173953	-0.00771079
Agk	-0.0077401	0.24459	-0.261	-0.56097	0.022542	0.22153	0.40258	0.86626	0.37681	0.46093	0.42491	0.05186	0.12807	0.94283	-0.0568612	0.0290993	0.014832	0.00296017	-0.0177418	0.0177935	0.0141836	0.0378945	0.0135786	0.00140009
Agl	0.15682	-0.035606	-0.045043	-0.022518	0.57371	0.40564	0.025425	0.80866	0.68668	0.029549	0.0068193	0.79486	0.75677	0.37926	0.0193858	0.0279188	0.104784	0.0104272	-0.00729745	0.0703348	-0.0499351	0.00570816	0.00555851	0.0163567
Agmat	0.65486	0.13022	0.28662	0.1704	0.98851	0.73029	0.1471	0.094304	0.061189	0.12074	0.32514	0.95644	0.071572	0.34076	0.0020109	-0.029971	-0.289719	-0.191611	-0.117986	-0.275956	0.0840514	-0.0101007	-0.185171	-0.138747
Agmo	0.41478	0.089288	0.52207	-0.06454	0.83965	0.87665	0.1619	0.41932	0.23122	0.10242	0.82667	0.53468	0.89939	0.10655	-0.00964367	0.00757321	-0.0704124	-0.0378517	-0.0659376	0.114212	0.0119618	-0.0519739	0.00621748	-0.0907263
Agpat1	-0.12535	-0.28559	-0.48591	-0.28659	0.15961	0.68681	0.037076	0.60568	0.065485	0.11138	0.0061048	0.46662	0.1118	0.30371	-0.0179762	-0.00649569	-0.0661507	0.0216031	-0.0487006	-0.0171246	0.0278311	-0.016835	0.0276919	0.0160499
Agpat2	0.32583	0.13136	0.53904	0.67052	0.36138	0.59461	0.45507	0.46098	0.79085	0.030142	0.23522	0.098675	0.73083	0.080783	0.128535	0.0833062	0.0793258	0.128719	-0.0480609	1.05542	-0.0936023	0.146629	0.0226852	0.141955
Agpat3	0.034921	0.50782	0.052416	-0.58422	0.91744	0.82979	0.24973	0.64663	0.044292	0.024022	0.94521	0.20891	0.10366	0.24334	-0.00149644	-0.0015127	0.0445049	-0.0045399	0.0289305	0.0294936	-0.0010693	0.0244109	-0.0297457	-0.0175812
Agpat4	0.016722	-0.3568	-0.41956	-0.64773	0.9463	0.63451	0.27156	0.3294	0.090284	0.32199	0.19718	0.62349	0.30719	0.93971	-0.00291024	-0.0102633	-0.0552728	0.0108356	-0.0869727	0.0440022	0.050891	-0.0422321	0.0334422	-0.00164408
Agpat5	-0.0046789	-0.12146	-0.6509	-0.50274	0.2073	0.95962	0.13683	0.68977	0.01768	0.46922	0.05625	0.11705	0.61559	0.71441	-0.0587745	0.00161333	-0.0546074	0.0228628	-0.0890376	-0.0137281	-0.0475707	0.0467645	0.0074457	-0.00703598
Agpat6	-0.26381	-0.18922	-0.41409	-0.79234	0.9437	0.78074	0.11761	0.12751	0.69421	0.97704	0.068295	0.76096	0.092215	0.36976	0.00157018	0.00270253	-0.0359822	0.0395135	-0.00561817	0.000311764	0.0281488	-0.00564602	-0.0206811	-0.012108
Agpat9	0.52402	0.60713	0.20254	-0.33435	0.65285	0.097426	0.1824	0.87256	0.63901	0.14696	0.84948	0.087842	0.39303	0.90648	0.0320191	-0.0720563	0.105398	-0.00702533	-0.0253039	0.208414	-0.0145632	0.135449	-0.0601814	-0.00445543
Agphd1	-0.028284	0.42436	0.56154	0.80562	0.5028	0.33228	1.0073e-05	0.34181	0.33389	0.43278	0.075959	0.44782	0.0030756	0.27914	-0.0514543	0.058921	0.178018	0.0944073	0.0656752	0.062108	-0.078147	0.0557855	0.0829091	0.0482975
Agps	-0.05634	0.077317	-0.31528	0.049785	0.72665	0.73076	0.035222	0.88525	0.52463	0.91501	0.16517	0.27888	0.55694	0.4179	-0.00496069	0.00930882	0.0940598	0.00783356	0.0161984	0.00212407	-0.0214558	0.0230168	0.0148761	0.0206302
Agrn	0.036231	-0.079581	0.48158	0.79081	0.1136	0.31978	0.11182	0.82872	0.43	0.12875	0.11027	0.21345	0.81348	0.58768	0.0498359	-0.0245847	0.08461	0.00479563	0.0199183	-0.0264028	-0.0409365	-0.0494149	0.00634997	0.015873
Agt	0.49441	0.11765	-0.067731	-0.19434	0.42661	0.64692	0.015288	0.76488	0.35866	0.86611	0.77751	0.59735	0.99144	0.74048	0.0966271	0.0957646	0.330402	-0.0592608	-0.202868	0.031067	-0.0258604	0.109717	-0.000869292	-0.042312
Agtpbp1	0.018558	0.38112	-0.45708	-0.80277	0.88621	0.055844	0.041466	0.60234	0.074443	0.013964	0.01726	0.0029755	0.41427	0.43874	-0.00336702	0.0657366	0.0964825	0.0179208	0.0646249	0.0393617	0.0328768	0.0432783	0.008652	0.0154957
Agtr1a	0.1803	0.13055	0.33023	-0.36807	0.61197	0.90263	0.46267	0.47324	0.61734	0.29344	0.001138	0.37656	0.64637	0.26237	0.118995	0.0123934	0.0499687	0.157301	-0.05485	0.30878	0.176981	-0.154609	-0.0412144	-0.184659
Agtr2	0.29833	-0.057245	0.55084	0.57485	0.16367	0.17112	0.25968	0.91245	0.50217	0.63444	0.39032	0.020263	0.24851	0.63377	0.353917	0.217168	0.224624	-0.0125809	0.135589	-0.148527	-0.116951	0.15243	0.107798	-0.0720441
Agtrap	0.57152	0.30395	0.35282	0.3409	0.59134	0.70142	0.51872	0.86761	0.11697	0.2257	0.1773	0.80983	0.64449	0.70837	-0.0187147	-0.0181946	0.0400928	0.00533531	-0.0596489	0.0740785	-0.0520462	0.0174881	0.019928	-0.012587
Agxt2l1	0.29209	-0.20048	0.48821	-0.13312	0.012289	0.67185	0.16747	0.67104	0.97956	0.51212	0.13506	0.7325	0.026934	0.0023831	0.478857	-0.075858	0.320578	-0.0755416	-0.00659764	-0.179706	-0.274633	-0.116073	-0.3308	-0.697309
Agxt2l2	0.02355	0.064282	0.19634	0.47655	0.38973	0.15135	0.012885	0.73678	0.30291	0.66884	0.41811	0.21511	0.17172	0.21152	0.044671	-0.0733129	0.0687703	-0.0179697	0.0213551	0.0337264	-0.0506473	0.076796	0.0404787	0.0417578
Ahctf1	0.26158	0.43932	0.77742	0.82082	0.94131	0.37952	0.0055241	0.99416	0.54459	0.34512	0.3843	0.89892	0.13821	0.84201	-0.00206263	0.0224277	0.109672	0.000360311	0.0229358	-0.0180533	-0.0129477	0.00411647	-0.0317644	-0.00261396
Ahcy	0.055127	-0.33149	0.33792	-0.37799	0.62737	0.91337	0.26848	0.65987	0.084811	0.47255	0.11779	0.80206	0.7359	0.053677	-0.0142636	-0.00416065	-0.0480522	-0.0178142	-0.0709731	0.0236145	0.0460381	-0.00586584	-0.00705793	-0.0479767
Ahcyl1	0.60723	0.33111	0.19057	0.1491	0.83969	0.57222	0.31908	0.48455	0.5513	0.50035	0.022145	0.31402	0.10431	0.11615	-0.00361781	0.00830352	0.0241149	-0.0158286	-0.0143244	-0.0172701	-0.0456845	0.0275562	-0.0350599	-0.0233325
Ahcyl2	0.25969	0.41382	0.22563	-0.18137	0.045744	0.17765	0.014935	0.79908	0.1262	0.01826	0.0041777	0.14133	0.86949	0.025907	0.0273829	0.0275045	0.113585	0.00911845	0.0447969	0.0405361	-0.0860761	0.0511984	-0.00228251	-0.0474871
Ahdc1	0.11165	0.14252	0.28362	0.51808	0.066635	0.35797	0.43499	0.34659	0.33007	0.13589	0.9682	0.024827	0.59411	0.83744	0.0627798	-0.0214417	0.0489639	0.0391596	0.0321341	-0.0479274	0.00152281	-0.0509073	-0.0145842	-0.0053723
Ahi1	0.48698	0.35215	0.50121	0.82631	0.9541	0.11864	0.96118	0.026169	0.3329	0.37039	0.41675	0.20341	0.41205	0.4864	-0.00207705	-0.0581261	-0.00319854	-0.0735666	-0.0501733	-0.0335341	-0.0390789	-0.112346	0.038879	0.030906
Ahnak	0.14722	0.043457	0.63177	0.39325	0.0025879	0.13707	0.040517	0.54205	0.091027	0.0016347	0.39725	0.80349	0.92354	0.26636	0.145872	-0.0382117	0.167501	0.0253516	0.0787859	0.204233	-0.0438986	0.0277934	0.00440354	-0.0696717
Ahr	-0.34194	-0.26053	-0.55258	-0.41786	0.47212	0.25139	0.10986	0.35128	0.040747	0.74848	0.40423	0.78415	0.60764	0.67104	0.029615	0.0464548	0.0360391	-0.0480976	0.115925	0.00921809	-0.0315601	-0.0120771	0.0117875	0.0125003
Ahrr	-0.21809	0.23121	-0.14966	0.49293	0.19117	0.50892	0.011242	0.45752	0.092263	0.64229	0.28652	0.8916	0.23434	0.005571	0.0967269	-0.066072	0.159329	0.229492	0.238292	-0.0363237	0.0556229	-0.0116587	0.100515	0.152238
Ahsa1	0.02601	-0.12326	-0.3568	-0.76758	0.13461	0.54756	0.080539	0.079702	0.0043378	0.62105	0.019214	0.28532	0.0065255	0.54519	-0.0402553	0.0181531	-0.0743959	0.0363856	-0.0682318	0.0126465	0.0649808	0.0194559	0.0337891	-0.0157507
Ahsa2	0.12717	0.17826	0.021566	-0.15382	0.054399	0.22752	0.020208	0.63361	0.049475	0.68719	0.12847	0.56376	0.60724	0.87013	-0.0710399	-0.0344638	-0.136818	-0.0142342	-0.0736288	-0.0160543	0.0577817	-0.0150046	-0.00871328	-0.00530103
AI115009	-0.53022	-0.38901	0.18855	0.53785	0.21093	0.20626	0.3245	0.20747	0.39517	0.17134	0.71887	0.015013	0.055316	0.79539	-0.04813	0.107691	0.0689539	0.204965	0.0922263	-0.12435	0.0221996	-0.156101	0.0814287	-0.0195869
AI118078	-0.33244	-0.52149	0.77574	0.13221	0.49544	0.60091	0.03742	0.63292	0.16612	0.84409	0.83937	0.031682	0.72139	0.00032572	-0.029706	-0.0228427	-0.0903531	-0.0123672	-0.0506131	0.00899678	-0.00424179	-0.107894	0.0103054	-0.137322
AI197445	0.28983	0.055205	0.54881	0.72722	0.087618	0.46131	0.8792	0.4169	0.38264	0.68204	0.21177	0.96285	0.57286	0.23995	0.135928	0.0850948	0.0227873	0.178419	-0.106206	-0.0787735	0.138044	0.00826732	0.0511833	0.109676
AI314180	0.28147	0.22599	0.72039	0.46265	0.83051	0.5742	0.16912	0.98911	0.90206	0.01785	0.12143	0.22099	0.18881	0.74294	0.00489125	0.00919157	0.0368811	-0.000510967	-0.00366748	0.0382485	-0.0191533	0.0240781	-0.0190205	-0.00395223
AI314976	0.036073	-0.18579	-0.20601	-0.3347	0.23398	0.26245	0.29303	0.96073	0.11044	0.065625	0.14778	0.2613	0.90071	0.65642	-0.045672	-0.0169872	-0.0908226	0.00266304	-0.101426	0.0437492	-0.0454094	-0.0487618	-0.00426776	-0.0127894
AI316807	-0.035345	0.066771	0.080555	-0.2643	0.82036	0.20205	0.19324	0.82774	0.88231	0.00026187	0.5452	0.81087	0.46156	0.71158	0.00351889	-0.0438619	-0.070723	0.00479342	-0.00477801	0.0802937	-0.0260447	-0.0152838	-0.0145753	-0.00946346
AI317395	-0.025381	0.39269	0.2599	0.55428	0.93727	0.17668	0.74167	0.55555	0.42694	0.70442	0.76829	0.059535	0.54092	0.22346	-0.0242651	-0.195776	0.0402008	0.245558	0.0860779	-0.0578852	-0.0175413	0.159114	0.0697013	0.104335
AI413582	-0.1245	-0.56565	-0.69998	-0.28923	0.59303	0.20793	0.023533	0.60749	0.13143	0.44298	0.066316	0.74885	0.00098829	0.129	-0.0197581	0.033464	-0.148472	-0.024993	-0.0776995	-0.0113713	0.0443022	-0.0158399	0.0930436	0.0824332
AI414108	0.54027	0.32601	0.43001	0.47767	0.10501	0.16335	0.33002	0.91028	0.56888	0.47115	0.74171	0.33069	0.21926	0.57292	0.0837067	-0.0419217	0.0344132	-0.00388341	0.0196923	0.0395826	-0.0228668	0.0672565	-0.0625136	0.0350849
AI429214	-0.43545	-0.39435	-0.038363	-0.3015	0.50201	0.061336	0.32575	0.45778	0.41453	0.28545	0.44536	0.60225	0.42009	0.9736	0.0590661	-0.103751	0.0726109	0.0809115	0.0404354	0.0583566	0.0258738	0.0262143	0.0256117	-0.00166433
AI450353	-0.16307	0.29698	0.55364	0.76585	0.40669	0.68663	0.67794	0.70205	0.45214	0.21786	0.52116	0.4363	0.32427	0.46572	-0.0517675	-0.0219799	-0.0330492	0.0218438	0.0535205	-0.119045	-0.0656881	-0.114792	-0.102142	0.0462118
AI462493	-0.079009	-0.47181	-0.34078	-0.74907	0.72393	0.52399	0.022764	0.97092	0.40282	0.15792	0.55962	0.46531	0.69904	0.093175	0.0102407	0.0125627	-0.180143	-0.00173837	-0.0441463	0.026525	0.0149882	-0.02234	0.0100881	-0.0348257
AI464131	0.17629	-0.35982	-0.24331	-0.79927	0.67728	0.031671	0.12003	0.014405	0.037196	0.73866	0.11389	0.33404	0.020384	0.00034818	0.0137657	-0.0472558	0.0809719	-0.0963352	-0.0510727	-0.00994161	-0.0376375	-0.0323011	-0.0584708	-0.0970212
AI467606	0.32778	-0.16653	-0.17624	0.25424	0.72529	0.1454	0.75383	0.40092	0.045816	0.96196	0.0015033	0.32251	0.41366	0.0023724	-0.0409307	0.103496	-0.0335698	-0.0827352	-0.179089	-0.00564763	0.19967	0.0297382	0.103717	0.240215
AI480653	0.35109	0.39377	-0.10735	-0.31398	0.47482	0.027666	0.18855	0.63539	0.71403	0.91863	0.1895	0.4595	0.15152	0.84058	-0.0196508	0.075015	0.0497755	0.0129052	0.0111856	-0.00503551	0.0278227	0.0143811	-0.0212013	0.00403716
AI504432	-0.16988	0.31309	0.15784	0.63148	0.074822	0.35229	0.15901	0.99218	0.099718	0.28896	0.54841	0.1651	0.085011	0.71877	-0.0672099	0.0403536	0.0693884	0.000854231	0.0546622	-0.0445971	-0.0298172	-0.0607508	0.0695614	0.0134754
AI506816	0.048176	-0.24685	-0.10238	0.15172	0.20122	0.50888	0.26223	0.15237	0.70931	0.56704	0.71803	0.040498	0.76109	0.28764	0.847906	0.239393	-0.433721	0.675302	0.122173	0.27452	-0.137084	-0.682729	-0.107809	0.471977
AI593442	0.083045	0.17822	-0.094155	-0.065793	0.94826	0.13911	0.091724	0.28572	0.35333	0.58331	0.1174	0.024849	0.43755	0.69719	-0.00415569	0.0738827	0.0858828	0.0369073	0.0422852	0.0384921	-0.0818749	0.163064	-0.035781	0.022175
AI597468	0.21531	0.094202	-0.14401	0.43858	0.96721	0.46558	0.87064	0.77684	0.74618	0.21324	0.030917	0.95277	0.67867	0.50006	-0.00194955	0.0204925	-0.00927309	-0.0103235	-0.0111143	-0.0337025	-0.0388259	-0.00200431	0.00920639	0.0165872
AI597479	0.14745	0.20638	-0.35502	-0.4086	0.16877	0.76197	0.013999	0.76943	0.81858	0.8823	0.35872	0.93189	0.93458	0.54026	-0.0222121	-0.0114485	0.0893165	-0.0236419	-0.0103646	0.00267802	-0.0156044	0.00203859	0.00169785	-0.0108936
AI606473	0.38843	0.35258	0.088432	0.50807	0.70115	0.42163	0.20313	0.51798	0.28094	0.24244	0.64054	0.43659	0.25166	0.43125	0.130137	0.145808	0.472823	0.242655	-0.205368	-0.195147	-0.0423037	-0.149698	-0.165383	0.218534
AI607873	0.014368	0.44913	0.32701	0.65749	0.54378	0.71516	0.020308	0.020144	0.10499	0.387	0.14133	0.038299	0.10534	0.0094318	0.141191	0.0746069	0.346425	0.690641	0.239807	0.147395	-0.250023	0.501586	0.515311	0.483481
AI661453	-0.20192	0.44111	0.21685	0.15065	0.22002	0.28856	0.0354	0.38075	0.31225	0.23958	0.91254	0.28784	0.1606	0.88127	-0.0625838	-0.135346	-0.166997	0.119303	0.12693	0.3093	0.0125576	-0.15612	0.215165	0.0390001
AI836003	0.41109	-0.3222	-0.27766	-0.73049	0.44129	0.50126	0.050904	0.08346	0.030559	0.52372	0.57568	0.71377	0.070138	0.24946	0.0493336	-0.0187081	-0.0771655	-0.0503382	-0.052576	0.0282814	0.0252574	0.0132036	-0.0806694	-0.0471497
AI837181	-0.21358	-0.59395	0.24463	-0.093513	0.53019	0.74019	0.012255	0.93941	0.18386	0.38537	0.80652	0.43826	0.64921	0.4071	-0.0130978	-0.00680518	-0.146519	-0.00402976	-0.0366985	0.0143536	0.00370393	-0.024863	0.0104012	-0.0159241
AI846148	0.13387	-0.38418	0.34681	0.32816	0.44057	0.10547	0.37471	0.81779	0.47829	0.92923	0.3991	0.020107	0.36643	0.86255	0.0384299	0.0550344	-0.0332821	-0.0131577	-0.0220996	-0.00280083	0.0149019	-0.0599417	-0.0190547	0.00567725
AI847159	-0.06799	-0.16515	0.27819	-0.06243	0.7686	0.53968	0.10343	0.65781	0.99868	0.77252	0.16494	0.90529	0.037103	0.10935	0.0496312	-0.0474382	0.206394	-0.092062	0.000276491	-0.0387014	-0.19767	0.0139723	0.15603	-0.352099
AI848285	-0.21088	-0.25823	0.60446	0.20477	0.43746	0.65206	0.43908	0.93713	0.44856	0.1775	0.1566	0.22418	0.63439	0.023083	-0.131819	0.0886943	0.149948	0.0136352	-0.0805687	0.132136	-0.145949	-0.254153	0.0464028	-0.541033
AI854517	-0.26173	-0.2882	0.57097	0.42312	0.36656	0.12571	0.38249	0.22422	0.18729	0.78417	0.082923	0.55779	0.0034703	0.18198	0.0413085	-0.0546406	-0.0489992	-0.0456336	0.0397267	-0.00890937	-0.0799405	0.0281826	-0.082761	-0.0660358
AI854703	0.39274	-0.36214	0.078213	-0.67801	0.9684	0.64893	0.22172	0.039753	0.0099083	0.18191	0.36424	0.49033	0.23315	0.061934	0.0014994	0.00986543	-0.0373915	-0.0710821	-0.0542456	0.0503533	0.0270984	0.0177796	-0.0287435	-0.0491145
AI987944	0.44261	0.3084	0.051718	-0.19826	0.53043	0.74753	0.70506	0.24647	0.60956	0.037967	0.32147	0.57124	0.34705	0.73702	-0.0318637	0.0118682	0.0206378	-0.0642768	-0.0342992	0.0498645	0.0226677	0.0221678	0.0202714	0.012303
Aida	-0.07967	0.047427	-0.30773	-0.61008	0.50269	0.47623	0.78356	0.5014	0.68586	0.84432	0.86841	0.3606	0.38192	0.05882	-0.0182871	0.0145486	-0.00766858	0.0300231	-0.00749595	-0.0038184	-0.00188138	-0.0256134	0.0165784	-0.0333829
Aif1	-0.080874	0.28739	-0.27085	0.6446	0.081784	0.90631	0.40877	0.28105	0.45474	0.17449	0.087104	0.85774	0.014423	0.00012852	-0.182604	-0.00630039	-0.0583775	-0.0493989	-0.0475446	0.108668	0.0917341	-0.0206967	0.199583	0.331242
Aif1l	0.39405	0.7079	-0.25571	-0.65075	0.0012973	0.17456	0.49709	0.22255	0.52478	0.0046475	0.8746	0.66881	0.67723	0.41076	-0.181054	0.0447468	-0.0609564	-0.0716738	-0.0330708	0.127183	-0.0122533	-0.0422894	-0.0166053	-0.0449678
Aifm1	-0.10889	0.055847	0.077185	-0.2217	0.096798	0.83754	0.22282	0.2863	0.40783	0.18995	0.88896	0.57813	0.012721	0.10352	-0.0469465	0.00717052	-0.0442735	0.0423031	-0.0366759	-0.028547	0.00596512	0.0283517	-0.0669208	-0.0396989
Aifm2	0.60678	0.26476	0.08711	-0.092793	0.60693	0.14165	0.69648	0.027152	0.64812	0.87842	0.75097	0.10463	0.79065	0.36306	-0.0138528	0.0765108	-0.00824329	-0.125532	-0.0137165	0.00904465	-0.00655028	-0.053955	-0.00850333	-0.0314001
Aifm3	0.35822	-0.21159	0.26658	0.27975	0.18143	0.20265	0.20503	0.38555	0.26184	0.02761	0.028399	0.65508	0.20348	0.79776	0.0475524	-0.0329968	-0.0522674	-0.0326578	-0.0434721	0.081535	-0.101942	0.0189285	-0.0515863	0.0136836
Aig1	0.30809	-0.044966	-0.20855	-0.86004	0.9742	0.047675	0.57796	0.88308	0.51565	0.040783	0.02267	0.55	0.62584	0.040423	-0.00110667	0.0708499	-0.0156228	-0.00334278	-0.0213129	0.0671333	0.0597451	0.0170308	-0.00669935	-0.0319272
Aim1	-0.17888	-0.033337	0.73469	0.52156	0.31115	0.95085	0.09742	0.301	0.046143	0.01066	0.028583	0.85933	0.68435	0.017281	0.140552	-0.0051879	0.378212	0.199868	0.149285	0.248391	-0.169295	-0.0338618	-0.0364401	-0.253496
Aim1l	0.54866	-0.04055	-0.12139	0.18446	0.17208	0.74303	0.85846	0.82514	0.00028393	0.49811	0.75854	0.43196	0.83443	0.43983	0.272248	-0.0437407	0.0148271	0.0273267	-0.171801	-0.226944	-0.0185262	-0.0726311	-0.0148237	0.0756138
Aim2	0.31142	-0.14281	0.251	0.76422	0.35773	0.25324	0.95552	0.67952	0.57571	0.33219	0.47033	0.67116	0.058675	0.0011042	0.0673121	0.0839078	-0.00626217	-0.0325553	-0.0299844	-0.150943	-0.0556137	0.0665983	0.2258	0.242954
Aimp1	0.2045	-0.12725	-0.26066	-0.74517	0.083923	0.039246	0.048344	0.028543	0.043618	0.12271	0.46552	0.64034	0.032674	0.29964	-0.0607787	-0.0330315	-0.119694	-0.0577537	-0.107598	0.0342709	0.01244	0.0173276	0.0170493	-0.0230412
Aimp2	-0.17699	-0.48726	-0.22833	-0.57951	0.32228	0.65854	0.062851	0.74034	0.095693	0.41049	0.31993	0.31447	0.64626	0.89512	-0.0377395	0.010702	-0.122404	-0.0112117	-0.0637495	0.0290775	0.0189222	0.0345226	0.00528609	-0.00293796
Aip	-0.23516	-0.61863	-0.51887	-0.7148	0.47157	0.061127	0.044159	0.43361	0.030026	0.70038	0.035894	0.86274	0.036605	0.74583	-0.014442	-0.0284237	-0.141599	0.0209712	-0.079356	0.0107233	0.0284769	-0.00512529	0.0336506	-0.00752264
Airn	-0.050172	-0.045006	0.60583	-0.045132	0.62543	0.5218	0.36904	0.37616	0.65531	0.16774	0.30449	0.14245	0.36059	0.0027855	0.0604402	0.223257	0.158566	0.213722	0.0980834	0.645874	-0.129083	0.225243	-0.131746	-0.504209
Ajap1	-0.48515	-0.30506	0.58071	0.51651	0.8286	0.94169	0.41762	0.20922	0.10038	0.93989	0.59868	0.12584	0.96891	0.06305	0.00700483	-0.00132017	0.0300397	0.0335407	0.0348305	0.00412987	-0.0164045	-0.048272	0.000958802	-0.0452117
AK010878	0.51895	0.29331	0.26138	-0.088732	0.41609	0.1122	0.24007	0.081964	0.9969	0.74531	0.92415	0.037342	0.29919	0.050034	0.0409646	-0.0600654	-0.0918739	-0.114726	-0.000188612	-0.0205692	0.00362699	0.0468562	-0.0240585	-0.0548382
Ak1	-0.4247	-0.76296	-0.28225	-0.77074	0.14832	0.18097	0.023859	0.3793	0.032746	0.10088	0.48525	0.62384	0.5093	0.010388	-0.0272792	-0.0152333	-0.0888456	-0.0214314	-0.0419494	0.0284391	0.0134525	-0.0151543	0.0100802	-0.0531261
AK129341	0.27897	0.40783	0.28765	0.35895	0.39922	0.30218	0.040928	0.83467	0.98407	0.13615	0.09527	0.0041594	0.59252	0.028346	-0.0449922	0.0616574	0.095066	-0.0139224	-0.000677494	0.0316886	0.0309317	0.0848413	-0.010885	0.0527829
Ak2	-0.124	-0.25092	0.097721	0.39385	0.49681	0.58764	0.34458	0.52364	0.52361	0.75784	0.74194	0.456	0.86292	0.35712	-0.00876026	0.0194488	-0.0322118	0.0155073	-0.0187311	0.00794191	0.0066103	-0.0260617	0.00265115	0.0282773
Ak3	0.16149	0.14987	-0.35587	-0.79869	0.54262	0.14726	0.88219	0.64555	0.62553	0.077263	0.78953	0.94118	0.97104	0.080312	0.0103299	-0.0316571	-0.00343814	0.00825135	-0.0162789	0.0318528	0.00676659	0.00235054	0.000563445	-0.0415734
Ak4	-0.39497	-0.067944	-0.35031	-0.38067	0.73359	0.28962	0.82993	0.74625	0.056293	0.39733	0.21682	0.8318	0.27825	0.83785	-0.0208959	0.0250484	-0.00670661	0.0127887	0.0568818	-0.0213833	0.0401435	-0.0113511	-0.0263442	0.0120299
Ak5	-0.56246	-0.0134	0.12216	0.59442	0.43785	0.63138	0.84971	0.533	0.14306	0.0078967	0.70984	0.19997	0.60367	0.62854	-0.0322975	-0.00783024	-0.00717742	0.0201436	0.0481298	-0.0927209	0.0158624	-0.075994	0.0219066	0.0204936
Ak7	0.47756	-0.21272	-0.35698	-0.29997	0.62589	0.67909	0.70497	0.3063	0.1348	0.70959	0.5216	0.30039	0.45463	0.68629	0.0535133	0.0353932	-0.0430213	-0.162795	-0.654383	-0.137686	-0.183029	0.269631	0.222425	0.0674878
Ak8	-0.28227	0.013944	-0.15848	0.19132	0.48744	0.20898	0.20116	0.64776	0.9334	0.854	0.11588	0.1361	0.0035621	0.28447	-0.031266	-0.0870503	-0.123941	0.0403218	0.00639909	0.0193709	-0.102631	-0.0937529	-0.0992274	0.0727771
Akap1	0.10772	0.40934	-0.025909	0.33134	0.27235	0.54496	0.36728	0.32386	0.78771	0.22251	0.19787	0.79179	0.057282	0.4804	-0.0333509	-0.00710025	0.0149704	0.026841	-0.00780203	-0.0254919	-0.0257872	-0.00687147	0.02873	-0.00776231
Akap10	0.080874	0.39964	0.49893	0.28598	0.56467	0.060772	0.068392	0.99527	0.02292	0.38036	0.22512	0.040771	0.11256	0.50911	-0.0237567	0.0755937	0.201618	-0.000436404	0.0909338	0.0258063	-0.0199064	0.0345489	-0.0234291	-0.00952119
Akap11	0.062405	0.29318	-0.0082645	0.48889	0.83515	0.20165	0.0026239	0.58975	0.18033	0.071033	0.041851	0.91031	0.56309	0.62637	0.00757421	0.0516406	0.169291	0.0368551	0.0609314	-0.0174388	-0.0260345	-0.0022578	-0.00437795	0.0092031
Akap12	0.35951	0.13669	0.27146	-0.60548	0.0039135	0.014642	0.01536	0.4042	0.053889	0.0014669	0.84777	0.31149	0.44924	0.088829	0.133797	0.102432	0.195002	0.0428576	0.0715416	0.151242	0.0100043	0.0696462	-0.0286971	-0.0693934
Akap13	0.081433	-0.047464	0.71541	0.87801	0.038959	0.56652	0.097104	0.97691	0.086922	0.80409	0.64596	0.95639	0.51209	0.30679	0.0967059	0.0167078	0.129371	0.00102459	0.0761408	0.0099525	-0.0284423	0.00402915	0.032215	0.0535941
Akap17b	0.1849	0.26548	0.53413	0.81841	0.25868	0.49189	0.8027	0.45703	0.82505	0.30708	0.66889	0.67315	0.96	0.20425	-0.0255296	-0.018822	-0.0159317	-0.0293869	-0.0092734	-0.0263033	-0.0108599	-0.0193492	0.00091342	0.0386841
Akap2	0.078012	0.35651	0.30775	0.65897	0.3554	0.075711	0.0067057	0.89333	0.030785	0.39468	0.023821	0.88738	0.045892	0.95811	0.0235437	0.0469	0.124015	0.00493591	0.0705978	-0.0275248	-0.0487887	0.00259188	-0.0383835	0.00110928
Akap5	0.25673	0.49598	-0.20726	0.72988	0.71011	0.43459	0.0026594	0.44195	0.54144	0.0030787	0.41993	0.68405	0.29328	0.045607	0.0171244	0.0174882	0.149922	0.0477317	0.0281589	-0.0793728	-0.0222316	-0.0177816	0.0145072	0.0655754
Akap6	0.09398	0.41571	0.036143	-0.047365	0.89451	0.0085451	0.010572	0.64042	0.023321	0.96016	0.11707	0.24137	0.60328	0.32395	0.00401793	0.0928585	0.191966	0.0220766	0.0856179	-0.00106517	0.0187661	0.0252356	-0.00748772	0.0121019
Akap7	-0.32663	-0.26812	-0.46828	-0.56235	0.39352	0.27428	0.42366	0.72034	0.65889	0.33971	0.94786	0.10676	0.22173	0.94954	-0.0246044	0.0219058	-0.0240913	-0.0156925	0.011058	0.0427162	-0.00092416	0.0492753	0.0358299	0.00281414
Akap8	0.61779	0.49758	0.69386	0.86852	0.40939	0.13211	0.11881	0.31645	0.25006	0.47353	0.10438	0.78503	0.42524	0.61241	0.0177558	-0.0212418	0.0490287	-0.0200951	-0.0233324	-0.0174616	-0.0573059	-0.0121604	-0.0213673	0.0200937
Akap8l	0.1834	-0.48189	0.57492	0.86289	0.04642	0.021813	0.13558	0.33813	0.047244	0.34672	0.56587	0.14399	0.41648	0.059637	0.0312816	-0.0606484	-0.0511582	-0.0166034	-0.0609086	-0.0337634	-0.0266378	-0.0832795	0.0337913	0.079775
Akap9	0.22463	0.27943	0.46853	0.69756	0.55821	0.14129	0.010843	0.7182	0.89117	0.041072	0.43654	0.17899	0.94597	0.69897	-0.0347266	0.0593971	0.164689	0.0243504	-0.00728359	-0.0346186	-0.0138897	-0.0444386	-0.000933404	0.015975
Akip1	-0.37571	-0.15605	0.0031133	0.27285	0.00020218	0.93014	0.20361	0.15362	0.5434	0.7465	0.71269	0.51775	0.051806	0.20436	-0.197049	-0.00535381	-0.102674	-0.0749785	-0.0798745	0.0288439	-0.0179431	-0.0611843	0.120797	0.0479407
Akirin1	0.25827	0.44113	-0.35926	-0.43721	0.11206	0.0098944	0.51359	0.38591	0.84825	0.98571	0.036119	0.096473	0.46159	0.50975	-0.04043	0.0413761	0.0126891	0.0162866	-0.00335694	0.000278612	0.0419944	0.0387922	-0.0122292	0.0185424
Akirin2	-0.12078	-0.016246	0.012275	-0.08569	0.15175	0.6344	0.88003	0.65713	0.32427	0.65182	0.032625	0.20503	0.74509	0.68743	-0.0374768	0.0101308	0.00347911	-0.0104207	-0.0161184	-0.00998695	0.0270672	-0.0200043	0.00677508	-0.00881345
Akna	0.050569	0.18636	0.38558	0.86629	0.26886	0.15741	0.43626	0.80758	0.51066	0.53191	0.20179	0.55278	0.52237	0.040737	0.0558534	-0.0941795	0.0623772	0.0111138	0.0296618	0.0355879	-0.0689204	-0.0257001	0.0656004	0.152325
Akr1a1	-0.083013	-0.37159	-0.13006	-0.55953	0.54337	0.63059	0.024738	0.76053	0.17927	0.65768	0.20271	0.93897	0.95033	0.51484	-0.0100312	-0.00740434	-0.138416	0.00652966	-0.0382454	0.00578095	0.0262301	0.00194879	-0.00059685	-0.0147925
Akr1b10	0.080438	-0.0038269	0.39819	0.22818	0.26451	0.19879	0.00034822	0.74191	0.16725	0.4042	0.39579	0.3949	0.051644	0.76136	-0.049442	-0.0315522	-0.0791196	-0.0123068	-0.0726388	0.0295631	0.0248198	0.0232016	0.0433049	-0.0116767
Akr1b3	-0.10534	0.052807	0.282	-0.52195	0.20049	0.25325	0.50448	0.58496	0.40011	0.00090225	0.90259	0.34251	0.32195	0.4063	-0.851853	0.165166	-0.448708	0.398757	-0.58567	0.367409	-0.00638824	-0.113199	0.0493689	-0.0633373
Akr1b8	0.33838	-0.19855	0.22034	0.48474	0.11037	0.58617	0.025231	0.064109	0.98104	0.45934	0.71161	0.22109	0.28193	0.005293	0.204348	0.0587228	-0.177491	-0.211565	0.00403345	0.10778	0.0279084	0.156617	0.12244	0.168483
Akr1c14	0.034474	-0.48061	-0.099199	-0.49001	0.86472	0.84806	0.093092	0.61114	0.014295	0.43017	0.036766	0.96194	0.5877	0.28987	0.0106774	0.0154073	0.42582	0.0728691	-0.336764	0.272223	0.256729	0.00875477	0.0785851	0.148348
Akr1c18	0.42991	-0.34209	0.17756	-0.60355	0.043931	0.41133	0.46738	0.084943	0.26147	0.052368	0.11403	0.051544	0.38498	0.15644	0.282572	-0.121393	0.0915651	-0.234393	-0.150308	0.338868	0.167307	0.413697	-0.144194	-0.217655
Akr1e1	-0.48808	-0.28221	0.23305	0.089764	0.16784	0.59464	0.35217	0.14661	0.54989	0.73047	0.95659	0.71721	0.70457	0.58141	-0.135756	0.0713617	0.108682	0.206848	-0.0812983	0.0517938	0.008198	-0.0365963	0.0438532	-0.0546469
Akr7a5	0.093537	-0.2977	-0.40812	-0.5007	0.99128	0.4568	0.020959	0.99233	0.081989	0.76294	0.7032	0.38414	0.52069	0.95184	0.000287479	-0.0226024	-0.12353	0.000652153	-0.0929697	0.00551075	-0.00769416	-0.0310227	0.00986766	-0.00148179
Akt1	0.11672	-0.056653	0.16391	-0.513	0.18757	0.10579	0.071973	0.58579	0.012952	0.1538	0.81462	0.45864	0.025469	0.049823	-0.019515	-0.022814	-0.075951	-0.0165481	-0.0417828	0.0261461	0.00429945	-0.0154256	-0.0247811	-0.0229358
Akt1s1	-0.18106	-0.28021	-0.12414	-0.53775	0.001468	0.10799	0.014054	0.71153	0.16368	0.030283	0.25079	0.94373	0.99971	0.64833	-0.0558842	-0.0302589	-0.150815	-0.0211607	-0.0620219	0.0415599	0.0232935	0.00211452	7.57439e-06	-0.0120753
Akt2	-0.094245	-0.22995	-0.36238	-0.63065	0.045757	0.59272	0.046966	0.65467	0.0074647	0.3495	0.68691	0.6428	0.44441	0.76659	-0.0873685	0.0193457	-0.0662435	0.0186054	-0.105118	0.0401847	0.00928327	-0.0140064	-0.0136271	0.01097
Akt3	-0.097124	0.44292	-0.38485	-0.83596	0.3526	0.10213	0.019853	0.90112	0.090223	0.00010148	0.46714	0.039762	0.39888	0.82743	-0.0291657	0.0326485	0.11256	0.00569396	0.0597583	0.0365173	0.00929945	0.0369178	-0.0110534	-0.00424335
Aktip	0.41889	0.62787	-0.26437	-0.70599	0.1526	0.49548	0.22394	0.65825	0.2036	0.55446	0.38506	0.98884	0.43456	0.25649	-0.0470064	-0.0170391	-0.0547859	-0.00915271	-0.0401591	0.00985302	0.013796	0.000398628	0.00916088	-0.0318522
Alad	0.51656	0.43357	0.22189	0.023911	0.86858	0.44154	0.99709	0.78534	0.15396	0.18513	0.038568	0.6044	0.78281	0.39639	0.0201134	-0.103958	-0.000598863	-0.0195139	-0.0919622	0.15436	-0.209065	-0.0471267	-0.0275201	-0.0695898
Alas1	-0.0943	-0.081617	0.064401	-0.023601	0.29405	0.63435	0.69738	0.88183	0.63071	0.14304	0.41918	0.27749	0.36258	0.56121	0.0194563	-0.00841822	-0.00914475	0.00266428	0.0159504	0.0262657	0.0114658	0.027203	0.0199033	0.0103238
Alas2	-0.068719	0.20627	0.057404	0.37879	0.91106	0.40149	0.68497	0.72122	0.171	0.72926	0.9429	0.52736	0.31534	0.18677	-0.00445972	0.0991075	-0.0582778	0.0501915	0.143094	0.0339868	-0.00551292	0.0977533	-0.217402	0.189479
Alcam	0.09172	0.37911	0.027508	0.69269	0.39852	0.2683	0.073926	0.42345	0.81047	0.082918	0.11537	0.89507	0.0017053	0.20084	-0.0390401	0.0323811	0.0785267	0.0462515	0.00849421	-0.0635469	-0.0612075	-0.00432964	0.0859832	0.0483825
Aldh16a1	-0.075215	-0.055337	0.2295	-0.044953	0.51261	0.70801	0.046386	0.30042	0.15376	0.035151	0.18001	0.55122	0.82951	0.080779	-0.0360402	-0.0101938	-0.13288	0.0667873	-0.0702995	0.118362	0.0316887	0.0238871	-0.00892594	0.0495313
Aldh18a1	0.13675	0.063225	-0.24826	-0.14447	0.73451	0.91292	0.56276	0.76453	0.65079	0.10985	0.34713	0.31831	0.14467	0.53756	0.00743627	-0.00334159	0.0200099	0.0098315	-0.0110043	-0.0354667	0.013546	-0.0311085	0.0191349	-0.0116163
Aldh1a1	-0.10277	-0.44437	-0.20924	-0.65982	0.56255	0.3796	0.38825	0.62986	0.204	0.13325	0.42758	0.27322	0.25661	0.91831	0.0365934	0.089518	-0.0855662	0.0375544	-0.0965906	0.0858354	0.0773183	0.194817	-0.0805003	-0.00710187
Aldh1a2	-0.012869	0.1248	0.32599	0.56357	0.2497	0.62284	0.33535	0.055634	0.75757	0.051549	0.66349	0.92505	0.58361	0.15416	0.114784	-0.0683629	0.116831	0.190811	0.0481496	0.196151	-0.0550144	0.0229131	0.0704686	0.092986
Aldh1a3	-0.33747	-0.16187	0.11375	-0.071487	0.60565	0.45415	0.94758	0.17387	0.75787	0.6986	0.46643	0.70275	0.63601	0.21875	-0.0748331	0.112808	-0.00898824	0.30578	0.0349125	0.0743248	-0.137181	-0.0849462	0.0708641	-0.171857
Aldh1a7	-0.3914	0.045658	0.074725	0.16211	0.35681	0.42918	0.34187	0.79401	0.084768	0.78071	0.90921	0.64935	0.26645	0.92364	-0.0815085	0.0796577	-0.149179	-0.0314074	0.243655	0.0443275	0.0173416	-0.0383121	0.14424	0.0121922
Aldh1b1	-0.56992	-0.66574	-0.47965	-0.36403	0.05618	0.48754	0.7594	0.78354	0.15131	0.83597	0.018228	0.99156	0.24191	0.15357	-0.0512571	0.0224091	-0.0123822	0.0206102	-0.0482266	-0.0112335	0.129724	0.000705131	0.0691758	0.089423
Aldh1l1	0.020945	-0.66288	-0.46557	-0.75846	0.13162	0.032768	0.015043	0.039654	0.014608	0.09805	0.93722	0.68466	0.51055	0.54605	0.0374222	-0.064631	-0.0901806	-0.0510096	-0.0915024	0.0605698	0.00170762	0.0264826	-0.0209631	0.025624
Aldh1l2	0.065759	0.22861	0.10238	0.74201	0.93563	0.26477	0.016134	0.55476	0.025618	0.32692	0.59061	0.58371	0.0017933	0.0010447	-0.00421436	0.0527466	0.122012	-0.0455551	0.0649781	0.0784259	0.0259025	0.0593888	0.247498	0.219308
Aldh2	0.24426	-0.4569	-0.2508	-0.75466	0.39057	0.13626	0.003335	0.63745	0.020918	0.29175	0.29955	0.46774	0.65564	0.0031501	0.00981029	-0.0336927	-0.0456137	0.0117686	-0.099571	0.0321846	-0.0254251	-0.0339517	0.0137895	-0.0628294
Aldh3a1	-0.06376	-0.1726	-0.31407	-0.63941	0.4919	0.78366	0.10597	0.5481	0.70962	0.24809	0.54008	0.42784	0.91897	0.60863	0.107959	-0.0325074	-0.286657	0.304032	-0.080494	0.19354	-0.0530281	-0.08442	-0.0106099	-0.0895265
Aldh3a2	-0.037983	0.47051	0.19312	-0.15727	0.097774	0.80874	0.043281	0.1696	0.699	0.96965	0.49837	0.43054	0.32865	0.17292	-0.0341186	0.00357529	0.0205888	0.0368176	-0.00780149	-0.00095727	0.0103581	-0.012431	0.0101723	-0.0217396
Aldh3b1	-0.38134	-0.53902	-0.076624	0.70527	0.78791	0.10009	0.77545	0.68314	0.85709	0.35546	0.073158	0.15215	0.0544	0.06565	-0.0162967	0.0808313	-0.0342648	0.0328436	0.0158603	-0.0699801	-0.10665	-0.130185	0.147093	0.0934268
Aldh3b2	-0.42285	-0.41505	0.077101	-0.034235	0.0017907	0.58119	0.71338	0.1312	0.69325	0.85946	0.50566	0.027268	0.033572	0.13772	-0.101747	-0.0645272	-0.0233725	-0.137851	-0.0499755	-0.029002	-0.0578058	-0.274635	0.213176	-0.187647
Aldh4a1	-0.16438	-0.2885	0.22207	-0.0084749	0.16143	0.79082	0.98638	0.86764	0.14103	0.00054589	0.44332	0.19757	0.19114	0.99933	-0.0346674	-0.0124493	-0.000966842	0.011126	-0.0750307	0.0764656	-0.0216042	-0.0509275	0.0238865	2.43038e-05
Aldh5a1	0.28884	0.46216	0.15765	-0.47543	0.28159	0.16167	0.0026757	0.9561	0.24	0.055124	0.1172	0.96223	0.21995	0.10986	0.0266309	0.0306475	0.165597	0.00216018	0.0392534	0.0403074	-0.0272022	-0.0010092	-0.0163774	-0.033184
Aldh6a1	0.26916	0.18714	-0.072999	-0.35407	0.2108	0.58775	0.0024903	0.93533	0.68584	0.025879	0.028932	0.95547	0.66661	0.13566	0.0478034	-0.0212273	0.0947978	0.00446415	0.0122633	0.0598374	-0.077086	-0.00260768	-0.00674064	-0.025017
Aldh7a1	-0.10446	0.074207	-0.041258	-0.25403	0.55199	0.646	0.57022	0.84716	0.80502	0.33411	0.82462	0.80325	0.25099	0.091973	-0.0304798	-0.036041	-0.0625144	-0.0135196	0.0203838	-0.0438739	-0.0118306	-0.0249668	0.067278	-0.0918692
Aldh9a1	0.45611	0.29346	0.31351	0.69663	0.84557	0.23167	0.19405	0.85266	0.12163	0.12967	0.16927	0.31067	0.042243	0.0094953	0.00371679	-0.0443496	0.0267851	-0.0037152	-0.047904	0.0437897	-0.0299521	-0.0254062	0.0368603	0.0717473
Aldoa	-0.2377	-0.27698	-0.34321	-0.63609	0.74221	0.96567	0.050081	0.67909	0.84318	0.72353	0.0057919	0.8501	0.089647	0.50873	-0.00517856	-0.00049939	-0.0705999	0.0100956	-0.00539552	-0.0044375	0.0567089	-0.00634078	0.0302192	-0.0112195
Aldob	-0.13733	-0.12629	0.61624	0.751	0.66057	0.058567	0.54227	0.20492	0.53999	0.87541	0.10169	0.57015	0.91922	0.42196	0.0358982	-0.148696	-0.0319979	-0.116632	0.0261167	-0.0271365	-0.211624	-0.147334	0.0117354	0.060989
Aldoc	0.26972	-0.1715	-0.31785	-0.76528	0.31284	0.010618	0.076961	0.31452	0.17035	0.15603	0.74563	0.066745	0.58817	0.43744	0.0229547	-0.0678236	-0.0497549	-0.0455935	-0.0536691	0.0444995	-0.014507	-0.0389924	0.011836	-0.0375278
Alg1	0.17213	0.037821	0.056057	-0.37719	0.38463	0.23908	0.1693	0.90079	0.12446	0.81277	0.17366	0.072821	0.3909	0.058622	-0.0192623	-0.0221506	-0.0689301	0.00426998	-0.0576624	0.00836247	0.0270676	-0.0510004	0.0202803	-0.0326361
Alg10b	-0.025692	0.28859	0.0097189	0.08204	0.73538	0.11784	0.014618	0.28844	0.087792	0.7701	0.57481	0.069984	0.69349	0.9317	0.0265246	0.115202	0.358597	0.0758091	0.15112	0.00556378	-0.00951148	-0.00990024	-0.00427266	0.00143886
Alg11	0.063003	0.36209	-0.45102	-0.34263	0.31465	0.20624	0.022305	0.18407	0.97399	0.3141	0.72185	0.38259	0.37895	0.46208	-0.0278759	0.0377896	0.0690268	0.0772123	0.000950244	-0.0237974	-0.00776035	0.0138768	0.0153644	-0.0121306
Alg12	0.21342	-0.22283	-0.28344	-0.38275	0.64756	0.57258	0.14897	0.015488	0.17784	0.15083	0.1889	0.83754	0.49355	0.55202	-0.0168191	-0.0203858	-0.0338606	-0.0854913	-0.0545948	0.0205137	0.029107	-0.00838397	0.0130232	0.0131078
Alg13	-0.031841	0.18299	0.061766	0.64531	0.76342	0.36342	0.55294	0.84278	0.015643	0.81549	0.0044754	0.71782	0.36853	0.065454	0.0147777	0.0272136	0.0500472	-0.00977511	0.087559	-0.0100323	-0.0742917	-0.0150489	0.0326539	0.070302
Alg14	0.47007	-0.29415	-0.48297	-0.48529	0.27921	0.019638	0.64346	0.70262	0.28576	0.16004	0.54665	0.38778	0.71252	0.20329	0.0549244	0.0892939	-0.0254246	-0.0102241	-0.0409321	0.0654774	0.0105584	0.0327403	0.00861628	0.040095
Alg2	-0.16596	0.022465	-0.36868	-0.58628	0.40801	0.15789	0.048834	0.60072	0.33467	0.70092	0.23554	0.93677	0.66042	0.48403	-0.010042	0.0257385	0.0489663	0.0120771	0.0139788	-0.00866896	0.0139365	-0.00159016	0.00656148	-0.0120443
Alg3	-0.040243	-0.24068	-0.1131	-0.43725	0.79918	0.21782	0.10579	0.75005	0.10153	0.8862	0.70138	0.72712	0.96566	0.30927	-0.00934309	-0.052278	-0.053261	0.0167836	-0.0813595	0.00477522	0.00663008	0.00789879	-0.00103175	-0.038815
Alg5	-0.022859	-0.37015	0.07605	-0.29567	0.77148	0.68517	0.19517	0.59838	0.22576	0.058801	0.96013	0.89108	0.24504	0.14047	0.00607841	-0.00868824	-0.0586109	0.0183298	-0.047314	0.0530164	-0.00187256	0.00634879	0.0227288	-0.0304461
Alg6	0.028545	-0.13081	0.047575	0.1953	0.24459	0.57774	0.87478	0.70482	0.64613	0.78141	0.0010489	0.70228	0.94932	0.81392	0.0312368	-0.0163456	0.010771	0.0233228	-0.0218326	0.0119026	-0.0672987	0.0135154	0.00162136	-0.00707736
Alg8	0.49808	-0.41808	0.14442	0.28165	0.22236	0.32784	0.90875	0.10843	0.031454	0.47992	0.82301	0.17377	0.69647	0.4003	0.0496554	0.0312316	-0.00458878	-0.0594791	-0.0580463	-0.0426522	-0.00897236	-0.050205	0.0170053	-0.0193642
Alg9	-0.47847	0.36394	0.22994	0.3325	0.023908	0.7961	0.65983	0.047553	0.50133	0.36718	0.66336	0.24994	0.97755	0.51419	-0.0954868	0.0112298	0.0112694	0.0885341	0.0274097	-0.0285005	-0.00910201	-0.0245737	-0.000640183	-0.0123947
Alk	0.22896	0.29748	0.60343	0.84027	0.36654	0.16019	0.0074465	0.20011	0.83973	0.1004	0.91105	0.19182	0.016736	0.73988	0.028978	0.0549966	0.201864	0.070551	0.00638164	-0.0671235	0.00524137	-0.0434771	0.103988	0.0202854
Alkbh1	0.10647	0.21805	0.48466	0.70349	0.3952	0.20875	0.97495	0.87921	0.57353	0.12933	0.55403	0.55964	0.87031	0.7908	-0.0212704	0.0383776	0.00102847	-0.0071672	0.0108536	-0.0540973	-0.0104154	-0.0309325	0.00296394	0.00769874
Alkbh2	0.17516	-0.12434	0.298	0.48232	0.77011	0.1941	0.27065	0.14852	0.021144	0.33167	0.84268	6.1122e-06	0.15353	0.14936	0.0359069	0.0486697	-0.126174	0.0820433	-0.095448	0.0711258	0.00901804	-0.113057	0.0849027	0.0597945
Alkbh3	0.29622	0.029664	0.65528	0.64723	0.40891	0.027975	0.010957	0.66189	0.054707	0.15017	0.25388	0.8691	0.094899	0.8677	0.0301949	-0.12527	-0.0708517	-0.0181574	-0.0778814	0.0597085	-0.0449176	-0.00786334	0.0420095	-0.00457539
Alkbh4	-0.16636	-0.40035	-0.067263	0.23419	0.15317	0.68869	0.039248	0.15549	0.56525	0.67568	0.27892	0.886	0.29465	0.34303	0.058054	-0.0132495	-0.14712	0.0749099	-0.0320612	-0.012933	0.0184207	-0.00720035	-0.0410967	0.0409631
Alkbh5	0.41435	0.25648	0.085495	-0.1139	0.053138	0.041624	0.022163	0.20902	0.011663	0.11921	0.5698	0.014727	0.13212	0.64724	0.074122	0.0384023	0.0787645	0.0254953	0.0607823	0.0188358	-0.0107837	0.0277783	-0.027932	0.00598311
Alkbh6	0.020405	0.11754	0.16092	-0.22626	0.058472	0.041777	0.015004	0.44054	0.016781	0.86498	0.035891	0.97266	0.018018	0.29374	-0.0483457	-0.0545907	-0.127873	-0.0360143	-0.0443954	0.00440161	0.0252742	0.000632456	0.0484116	-0.0240856
Alkbh7	0.13761	-0.1781	-0.47694	-0.58027	0.32576	0.8555	0.014262	0.50346	0.051032	0.70917	0.68531	0.64725	0.77603	0.31796	-0.0471471	-0.00499313	-0.102813	0.0132753	-0.127101	-0.0144651	0.0120171	0.0133274	0.00597944	-0.0321141
Alkbh8	-0.0087667	0.079389	0.081596	0.32194	0.15388	0.019613	0.020946	0.40158	0.28374	0.77894	0.75369	0.65017	0.23978	0.28964	0.0765334	0.168358	0.281508	0.103045	0.139887	-0.0104885	0.00605299	0.0163293	-0.0192119	0.023027
Allc	-0.28655	-0.3451	0.0078326	0.35156	0.87169	0.49172	0.26366	0.088247	0.34474	0.09005	0.22304	0.86173	0.15732	0.99593	0.0128809	0.0832712	-0.259722	0.293946	-0.100676	-0.342767	-0.189667	0.0337867	-0.249169	0.000891488
Alms1	0.23103	0.23701	0.73219	0.82687	0.86392	0.22253	0.015107	0.85417	0.97962	0.8052	0.002667	0.99732	0.51722	0.46343	0.00692079	0.030752	0.142458	-0.0115142	-0.00101509	0.0118272	-0.0664875	0.000193427	-0.013595	-0.0287677
Alms1-ps2	0.045195	-0.16064	0.32987	0.1997	0.82445	0.37057	0.11065	0.33318	0.26453	0.82864	0.92489	0.047524	0.23002	0.84616	0.0188852	-0.138417	-0.180339	-0.0572385	-0.11752	0.0669441	0.0186109	-0.463224	-0.250614	-0.055832
Alox12	-0.10625	0.1157	0.24431	0.035991	0.52889	0.065044	0.81501	0.25791	0.34803	0.34045	0.43888	0.96777	0.56207	0.3081	-0.0758522	-0.117459	-0.0156784	0.105058	-0.0838423	0.192362	-0.0913267	-0.0137873	0.238394	-0.201367
Alox12b	0.5254	0.37838	0.42132	0.20769	0.3266	0.092477	0.046737	0.15627	0.94437	0.38713	0.067463	0.83373	0.57657	0.081741	0.0929342	-0.1335	-0.115	-0.0973075	-0.00863754	-0.0979824	-0.166951	-0.0179837	-0.0238003	-0.178591
Alox5	0.3709	-0.019894	0.086438	0.60091	0.23204	0.88878	0.41482	0.6525	0.13237	0.12782	0.58659	0.51808	0.68151	0.002536	0.111475	-0.0161071	0.0876914	0.0541007	-0.158027	0.162997	0.0633651	0.10731	0.0666236	0.382669
Alox5ap	0.46149	0.25896	0.20016	0.45799	0.55884	0.4112	0.44699	0.66737	0.64918	0.81666	0.054065	0.46616	0.56014	0.032367	0.0657919	-0.0501527	-0.0616151	-0.030792	0.0246029	0.0178486	0.059944	0.0393666	0.0459454	0.125734
Alox8	0.73516	0.55859	0.57212	0.31757	0.23406	0.80712	0.59877	0.92731	0.39618	0.36087	0.57402	0.11578	0.95933	0.69576	0.0947553	0.014218	0.0298048	0.0051036	0.0341683	0.054178	0.0187152	0.105419	0.00180213	-0.0268519
Aloxe3	0.26072	-0.065864	-0.20172	0.086794	0.14563	0.1193	0.64313	0.8281	0.23479	0.78186	0.093872	0.27172	0.97455	0.65289	0.0856978	-0.0995964	0.0339043	0.0122179	-0.0578335	0.029224	-0.137076	-0.121733	0.00283077	0.0369728
Alpk1	0.073284	0.092174	0.21994	0.53682	0.13137	0.62881	0.11318	0.42827	0.38072	0.55577	0.14988	0.35746	0.68184	0.018083	0.105798	-0.0283684	0.2226	0.0609766	0.0566095	0.0674222	0.165484	0.152003	0.0723717	0.313588
Alpk2	0.24867	-0.38034	0.2623	-0.088497	0.17022	0.43447	0.91631	0.60367	0.84066	0.80298	0.60959	0.28638	0.42153	0.39206	0.323222	0.0789772	0.00924656	-0.0862907	-0.0251961	0.0279821	0.0761419	0.138475	0.14023	-0.142942
Alpk3	-0.14557	-0.35426	0.1796	0.21336	0.22413	0.26447	0.19188	0.77465	0.86726	0.44176	0.060732	0.85412	0.87415	0.86459	0.208603	-0.0897405	0.192533	0.0412009	-0.0180565	0.0935045	-0.187272	-0.0325555	0.0167647	-0.0273029
Alpl	0.073526	0.16803	0.50198	-0.17272	0.025366	0.64829	0.33609	0.83331	0.41807	0.080342	0.64779	0.29259	0.53865	0.079135	-0.0900192	0.0168603	0.0544006	-0.0125678	-0.0561082	0.139836	0.0258812	-0.111733	0.0293622	-0.135188
Als2	-0.0982	0.081331	0.066399	0.2533	0.86649	0.057492	0.054175	0.42395	0.26572	0.57655	0.33819	0.39323	0.7733	0.67277	0.00426226	0.0391544	0.0828908	0.0288676	0.0337695	-0.00893705	0.0160477	-0.0275771	0.00360769	0.0125199
Als2cl	0.23943	-0.11345	0.28615	0.48528	0.14927	0.1335	0.46288	0.17571	0.27596	0.08506	0.027739	0.76557	0.14773	0.11098	0.044936	-0.0898919	0.0374115	-0.0754239	-0.0481608	0.0706125	-0.103564	-0.0201769	-0.0589074	0.0710506
Alx3	0.063404	-0.1475	0.47349	0.52313	0.15473	0.96834	0.98882	0.24139	0.78526	0.077239	0.58577	0.78025	0.55008	0.5129	0.242461	-0.00768309	-0.00288147	0.117893	0.0291174	0.16867	-0.072681	-0.0794548	0.0868122	-0.0737031
Alx4	-0.41154	-0.060422	0.65439	0.69274	0.43821	0.79888	0.16901	0.035454	0.18393	0.019605	0.089485	0.60151	0.59324	0.042984	0.0811161	-0.037584	0.205312	0.187575	0.132657	0.222926	-0.18889	0.148004	0.0411655	-0.151184
Alyref	-0.23822	-0.4038	-0.16539	-0.67735	0.52897	0.48024	0.083417	0.25052	0.18073	0.48632	0.28517	0.56293	0.91051	0.12881	-0.0282058	-0.0261428	-0.101229	0.0217089	-0.0736333	0.0197597	0.0202564	-0.0121267	0.00173768	-0.0306464
Alyref2	0.1586	0.058132	0.21994	-0.44828	0.23949	0.55319	0.93533	0.36828	0.23206	0.14815	0.023001	0.88365	0.35314	0.1776	-0.109458	0.0489838	0.0035982	-0.050751	-0.0954989	0.0627365	0.077719	-0.00595784	0.0616612	-0.0852962
Amacr	-0.34447	-0.27554	-0.02237	0.15495	0.76372	0.38766	0.1813	0.65236	0.91504	0.53112	0.97187	0.43142	0.93329	0.96483	-0.0144988	0.0258749	-0.0567854	-0.0133494	-0.00449999	-0.0275907	-0.00072774	-0.0137583	0.00147188	0.00104773
Ambra1	0.23439	-0.024731	0.59737	0.73905	0.13114	0.84703	0.21435	0.82073	0.75707	0.11976	0.81845	0.31699	0.33642	0.92385	0.023956	-0.00260149	0.038877	0.00265424	-0.00434537	-0.0184297	-0.00321396	-0.0168036	-0.0115834	-0.00197456
Amd1	0.45419	0.24224	-0.14822	-0.29712	0.98298	0.41905	0.45622	0.9705	0.30452	0.9788	0.68758	0.32489	0.32969	0.98464	0.00101715	0.0274603	0.0251596	-0.00152615	-0.0257839	-0.000553286	-0.0139679	0.0254238	-0.0242517	-0.000595235
Amd2	0.43127	0.20324	0.0046117	-0.26249	0.57461	0.82113	0.089471	0.60708	0.049856	0.42258	0.40601	0.084648	0.62341	0.67761	-0.0206543	0.00552645	0.0471883	0.0174795	-0.0694435	0.0197684	0.0205699	0.056742	-0.00972946	0.0114425
Amdhd1	-0.47944	-0.00088763	-0.24385	-0.61855	0.5855	0.4075	0.12291	0.84453	0.045979	0.74128	0.068177	0.16891	0.59785	0.96587	0.123486	-0.316546	-0.453456	-0.0365936	0.594573	0.100672	0.289692	-0.230289	0.0987741	0.00726768
Amdhd2	-0.0022278	-0.33445	-0.013347	0.30013	0.66063	0.77578	0.047849	0.39854	0.1421	0.94609	0.23087	0.73409	0.93173	0.35481	0.0233211	0.00911	-0.118709	0.0527678	-0.0555352	0.00353762	-0.0507219	-0.0156261	0.00433352	0.032115
Amfr	-0.062231	0.228	-0.25529	-0.72576	0.11634	0.66553	0.87542	0.48602	0.40402	0.17523	0.66152	0.66648	0.93031	0.10811	-0.0286003	0.0033465	-0.00323257	0.0165454	-0.0119877	0.0235976	0.00664017	0.010352	0.000938683	-0.0226808
Amh	0.24198	-0.55195	0.36236	0.6887	0.61564	0.58335	0.38515	0.071616	0.0069844	0.57665	0.021277	0.77265	0.98453	0.88562	0.0562736	-0.0908919	-0.117492	-0.260283	-0.289019	-0.0867837	-0.316848	-0.0315814	-0.00207234	0.0150302
Amhr2	0.17246	-0.38597	0.33432	0.3353	0.38759	0.96062	0.014264	0.40717	0.26497	0.75389	0.38015	0.65255	0.80186	0.99136	0.090516	0.00550269	-0.280544	-0.0921166	-0.174746	0.0492062	-0.0824239	-0.108287	-0.0278849	0.00127815
Amica1	0.33037	0.35656	0.24633	0.28428	0.49487	0.60417	0.4218	0.64375	0.66992	0.29506	0.94688	0.7826	0.17325	0.39922	0.0914465	-0.0361949	-0.116129	0.0646135	0.0593134	-0.130171	0.0104806	-0.055606	-0.181875	-0.093185
Amigo1	-0.037024	-0.19107	0.54957	0.018305	0.93531	0.12663	0.044304	0.93374	0.71237	0.27755	0.87462	0.50241	0.014749	0.031078	0.00116285	0.0324853	0.0590975	0.0020346	0.00520399	-0.0183149	0.00279197	-0.00749927	-0.0345888	-0.0587825
Amigo2	0.16261	0.026664	0.47315	-0.13489	0.91476	0.96161	0.0093256	0.65739	0.58265	0.2074	0.20928	0.43355	0.44782	0.030697	-0.00623182	0.00414215	0.107164	-0.0412799	-0.0326836	0.0900552	-0.0460039	-0.153004	0.047591	-0.256119
Amigo3	0.22219	0.068035	0.13077	0.14353	0.50935	0.6351	0.33955	0.0099855	0.21669	0.41908	0.89652	0.037782	0.32856	0.40402	0.0250399	-0.0360404	0.0784793	0.0742792	-0.0802566	0.0911421	0.00795714	0.130001	0.0609203	0.0469984
Ammecr1	0.053081	0.20984	0.026136	0.6967	0.90738	0.78375	0.00022157	0.31248	0.10193	0.02926	0.039628	0.94227	0.24912	0.38206	0.0109907	0.018283	0.224029	-0.0877072	0.110539	-0.171329	-0.0853062	-0.00334267	-0.0686884	0.0401563
Ammecr1l	0.027734	0.38246	0.27965	0.73432	0.57071	0.63992	0.020942	0.61953	0.23729	0.5603	0.11099	0.91841	0.63101	0.22899	-0.0136157	0.0131798	0.115007	0.0162959	0.0350749	-0.0231848	-0.0455161	0.00461647	-0.00984147	0.0415304
Amn	-0.272	-0.29225	-0.5157	-0.68447	0.0011818	0.35696	0.10942	0.061469	0.34	0.31715	0.93316	0.4062	0.90323	0.46786	-0.141385	0.0578833	-0.134693	-0.0803454	-0.0610377	0.106496	0.00558953	-0.0572224	-0.00767668	0.0537032
Amn1	-0.26976	-0.30218	-0.40549	-0.76711	0.20748	0.74418	0.9913	0.99679	0.22065	0.54074	0.15607	0.99276	0.50234	0.043977	-0.0562458	0.0152093	-0.00063214	-0.000334739	-0.0463676	-0.0175717	0.0359124	0.00038634	0.0149429	-0.0639862
Amot	0.37991	0.23317	0.12856	-0.092298	0.27321	0.335	0.014952	0.34289	0.5274	0.72786	0.031744	0.37759	0.64168	0.12312	0.0378122	0.0399595	0.202544	-0.0348435	0.0149079	-0.0113764	-0.0717963	-0.047138	-0.0104676	-0.0732562
Amotl1	0.54356	0.57775	0.41447	0.35435	0.76088	0.56641	0.0086487	0.9259	0.74408	0.089861	0.87988	0.70157	0.82605	0.98117	0.0177602	0.0183716	0.107125	-0.00309178	-0.0142125	0.104348	0.00680521	0.038937	0.0141263	0.00199575
Amotl2	0.24106	0.23335	0.088535	0.083985	0.74698	0.97588	0.17746	0.63736	0.96858	0.42345	0.12773	0.67384	0.7891	0.75632	0.0126624	0.00124241	0.0460149	0.00757104	-0.00173856	0.0302032	-0.0569177	-0.0219957	-0.00825651	-0.00877694
Ampd2	0.23071	-0.14724	0.73893	0.79831	0.77894	0.90197	0.05581	0.52588	0.1258	0.59342	0.47135	0.55195	0.85517	0.078429	0.0115874	0.00483875	0.0932271	-0.0224654	-0.0427728	0.0101931	0.0157702	-0.0178326	-0.00225729	-0.103066
Ampd3	0.279	0.4647	0.63763	0.81536	0.26496	0.82865	0.0062894	0.58215	0.3212	0.054496	0.084914	0.26745	0.59021	0.3951	0.0492104	0.00569637	0.090897	0.0127779	0.0478451	0.0475375	-0.0438282	-0.0221699	0.0157341	0.033357
Amph	-0.43451	0.13465	0.18814	-0.35827	0.71207	0.5841	0.25503	0.32	0.00054433	0.56936	0.14027	0.46248	0.42755	0.17674	0.0088444	0.00721274	0.0344391	0.0412575	0.0654363	0.0124501	0.0373682	-0.0161427	-0.00625182	-0.0231517
Amt	-0.019189	-0.36586	-0.23119	-0.37933	0.63751	0.014493	0.069607	0.66243	0.035182	0.78472	0.25445	0.28582	0.16103	0.7467	0.0116665	-0.0605372	0.0498557	-0.0149308	-0.047773	-0.0178352	0.045189	-0.0466158	0.0503468	-0.0145092
Amy1	0.30798	-0.0085429	0.61456	0.69939	0.62106	0.037673	0.66592	0.027918	0.27742	0.37292	0.70797	0.46254	0.87826	0.83215	0.0225287	-0.12315	0.0332032	-0.125191	-0.06173	-0.0601565	-0.0466556	-0.0806904	0.00951492	-0.0171453
Amz1	0.16649	0.34901	0.11216	0.69636	0.73597	0.07147	0.32704	0.52853	0.18831	0.29178	0.63003	0.0051232	0.47016	0.049113	-0.0124278	-0.0587424	-0.0433468	0.0558978	-0.0424472	-0.124842	-0.0441077	-0.236402	0.0749874	0.135891
Amz2	-0.32222	0.027533	-0.23381	-0.40005	0.036954	0.30821	0.49124	0.59487	0.70726	0.96249	0.11752	0.49683	0.402	0.90557	-0.054968	0.0162081	-0.0186016	0.0092105	-0.00835402	0.00101366	0.0307782	-0.010018	-0.00889728	0.00210498
Anapc1	-0.10229	0.19878	0.54658	0.65222	0.88064	0.26907	0.0031832	0.49201	0.10011	0.92634	0.10749	0.26603	0.98774	0.70248	-0.00320184	0.0190396	0.146582	0.0147173	0.0431897	-0.00144412	-0.0199594	0.0246347	-0.000181474	-0.00488356
Anapc10	-0.13965	-0.053446	0.27021	0.43432	0.080539	0.92309	0.72784	0.82521	0.27135	0.57398	0.59115	0.23356	0.6887	0.88494	-0.0807922	-0.00259654	-0.0225934	-0.0139807	-0.0490823	-0.021443	-0.0133455	0.0355977	0.0152937	0.00491201
Anapc11	0.0027481	-0.51908	-0.51789	-0.73989	0.10727	0.94313	0.0091683	0.90335	0.024857	0.70595	0.37577	0.3411	0.0055021	0.033013	-0.0403791	0.00207971	-0.160439	0.00504568	-0.107438	-0.00495473	0.0151837	-0.0164336	0.0323106	-0.0351531
Anapc13	-0.035564	-0.51248	-0.22895	0.084543	0.15257	0.43524	0.025322	0.65275	0.062443	0.57886	0.73701	0.50791	0.40327	0.47537	-0.0416493	-0.0315551	-0.159692	-0.016724	-0.184186	-0.0390425	-0.0101375	0.0420969	0.0309035	0.031396
Anapc15	0.0078991	-0.1471	-0.15385	-0.21356	0.064964	0.095214	0.36442	0.59491	0.11141	0.94781	0.1744	0.20894	0.030948	0.91828	-0.0608054	-0.045649	-0.0775183	-0.0228176	-0.100703	0.00264952	0.0564715	-0.0168781	0.0651886	0.00248575
Anapc16	0.13803	-0.3348	0.29988	0.18925	0.78035	0.41282	0.10396	0.85849	0.05711	0.78185	0.05149	0.38415	0.17545	0.76763	-0.00401756	-0.0178912	-0.076677	-0.00523674	-0.0749312	0.00809341	0.042257	-0.0133665	0.0263728	0.00541808
Anapc2	0.13271	-0.065772	0.072841	0.42578	0.30655	0.63959	0.060319	0.6959	0.14066	0.13344	0.55465	0.017678	0.63399	0.79862	-0.0118095	0.00783619	-0.0478338	0.00987273	-0.0323105	-0.0551846	-0.0148668	-0.0654029	-0.0112533	0.0102017
Anapc4	0.35524	-0.02017	-0.01621	-0.16379	0.47599	0.61931	0.57795	0.080306	0.28659	0.16622	0.95141	0.88894	0.96598	0.89788	-0.0147775	0.00872969	-0.016029	-0.0401417	-0.031137	0.032136	0.000924686	0.00218973	-0.00065416	0.00197663
Anapc5	0.016624	-0.19599	0.048182	0.38454	0.22565	0.0039441	0.092948	0.9664	0.047731	0.923	0.31896	0.010194	0.40133	0.096857	-0.0144559	-0.0366062	-0.0451766	0.000565478	-0.0478035	0.00199171	0.0133117	-0.0456142	0.0149156	0.024655
Anapc7	-0.31275	0.024974	0.2148	0.026434	0.051663	0.83872	0.23864	0.12418	0.72593	0.58957	0.80189	0.69433	0.87328	0.00081449	-0.0446436	-0.00621564	-0.0484447	0.0459319	-0.0101518	-0.0208218	-0.00422605	-0.014478	0.00194106	-0.0368678
Ang	0.10207	-0.10967	-0.016438	0.47167	0.084019	0.21837	0.012558	0.61675	0.29727	0.7085	0.10398	0.05645	0.024332	0.079095	0.356243	0.362095	-0.388713	-0.0555955	0.342565	-0.157712	-0.246843	-0.728701	0.293975	0.404266
Angel1	-0.28313	-0.17963	0.10685	0.57502	0.52598	0.77949	0.24137	0.9907	0.77175	0.11373	0.46784	0.76861	0.70868	0.85511	-0.0227683	0.00921894	-0.0381875	-0.000343856	-0.00620233	-0.0727295	-0.0352416	-0.0115878	0.0141561	0.00420881
Angel2	0.064515	-0.012632	0.45903	0.60619	0.93666	0.23416	0.19805	0.54471	0.70133	0.31682	0.04445	0.41617	0.3732	0.8051	-0.00158065	-0.015621	-0.062936	-0.0108291	-0.0143096	0.0165945	-0.0307109	0.0166764	0.0114252	0.00374313
Angpt1	-0.33708	0.15505	-0.19835	0.56944	0.14766	0.093347	0.17261	0.71834	0.56381	0.24187	0.43777	0.030027	0.099396	0.056863	-0.0930566	-0.0825082	0.105573	-0.0290542	0.0381393	-0.20376	-0.0845807	-0.270005	0.162109	0.139817
Angpt2	0.39601	0.16221	0.0995	0.0081757	0.26671	0.021103	0.36021	0.52823	0.60271	0.2762	0.35567	0.91691	0.79393	0.92099	0.123701	-0.169586	0.0610155	-0.0675751	-0.0382416	0.130123	-0.0688901	-0.0200187	-0.0326512	-0.00734648
Angptl1	0.026668	0.066468	-0.10728	0.16965	0.95029	0.48501	0.97254	0.4035	0.38569	0.067838	0.53715	0.17438	0.62353	0.75484	0.0112516	-0.0859269	-0.00397126	0.150128	-0.0940468	-0.181243	-0.0463564	-0.088553	-0.0491047	-0.0335568
Angptl2	-0.23564	-0.22619	-0.43671	0.064399	0.71263	0.69333	0.22262	0.31583	0.90064	0.30473	0.0038785	0.62629	0.89911	0.36003	0.0371186	0.0428394	0.117463	0.111932	0.00747994	0.0469128	-0.378585	-0.0650158	-0.00897529	0.0842075
Angptl4	-0.43027	-0.69481	0.285	-0.32872	0.049644	0.28497	0.087139	0.1574	0.88091	0.096831	0.88223	0.46869	0.23556	0.025049	0.241161	-0.0606301	0.148429	0.181941	0.0115612	0.158087	-0.00809863	-0.075803	0.142715	-0.166067
Angptl6	-0.11484	-0.10745	-0.29968	-0.14259	0.032366	0.64931	0.072183	0.88328	0.097789	0.65971	0.37798	0.54115	0.012776	0.67743	-0.112036	-0.024441	-0.174496	0.00832974	-0.122017	-0.0217546	0.0263072	-0.0400126	0.0718218	0.0128597
Angptl7	0.3356	0.24715	0.087961	0.4303	0.3849	0.10753	0.20657	0.3929	0.28939	0.51569	0.32888	0.15917	0.72979	0.20105	0.333614	-0.365946	-0.432006	-0.288956	0.167813	-0.0846116	-0.169488	0.0997916	0.113087	0.155962
Ank	0.11459	0.4781	-0.38547	-0.63224	0.73846	0.042049	0.56972	0.81165	0.064222	0.1089	0.21081	0.13845	0.32844	0.20665	-0.00429477	0.0190179	0.0121958	0.00305811	0.0244474	0.0182528	0.0216276	0.033626	-0.0148397	0.0229327
Ank1	0.55128	0.36902	0.48081	-0.13416	0.0034052	0.12389	0.098651	0.45059	0.85116	0.22946	0.87479	0.23129	0.050213	0.03298	0.0822446	0.0223255	0.089742	-0.0247557	0.0052425	0.0502315	0.00794159	0.0748894	-0.102853	-0.085616
Ank2	-0.097427	0.34791	-0.18626	0.49327	0.51357	0.13433	0.019708	0.69118	0.0037951	0.0054334	0.84653	0.13497	0.79738	0.2682	0.0124722	0.027702	0.120182	0.0133743	0.0659156	-0.0371921	-0.00358019	-0.036407	0.00344638	0.0255797
Ank3	0.41334	0.17821	0.10154	0.39624	0.5181	0.49407	0.85626	0.29531	0.17006	0.66394	0.1977	0.47172	0.13825	0.54341	0.0151481	-0.0128272	0.00655602	-0.0138734	-0.0297069	-0.0176242	-0.0406751	0.0316998	-0.0272629	0.021583
Ankdd1b	0.14119	-0.0047554	0.30966	0.088424	0.99203	0.31582	0.47408	0.45288	0.43967	0.3107	0.91148	0.62711	0.057087	0.088716	0.000323107	-0.03357	-0.0389773	-0.0211672	-0.033367	-0.284238	0.0212594	-0.0624761	-0.219316	-0.327316
Ankfn1	0.090909	0.23942	0.30215	0.48771	0.34747	0.3589	0.00040218	0.95786	0.12823	0.49558	0.35231	0.088689	0.46162	0.79392	0.152825	0.186405	0.504857	0.0131706	0.287675	-0.149817	-0.121845	-0.321405	-0.0766737	-0.0377888
Ankfy1	0.13142	0.59797	0.59899	0.83951	0.62901	0.58728	0.0059724	0.28606	0.26328	0.97492	0.41698	0.26175	0.23167	0.23697	-0.0128159	0.00499866	0.124357	0.0334924	0.0246067	0.000396353	-0.009968	-0.0230047	0.012191	0.0229219
Ankhd1	0.12863	0.3255	0.70942	0.86859	0.19693	0.87088	0.057584	0.67448	0.035457	0.59244	0.048885	0.41269	0.12599	0.3802	0.0240602	-0.00326938	0.0955637	-0.015997	0.0426634	0.0133591	-0.034164	0.0280842	-0.0207645	0.0195448
Ankib1	0.017508	0.35077	-0.22487	-0.77589	0.40993	0.40282	0.0047572	0.84641	0.18101	0.011654	0.20345	0.35898	0.49095	0.26058	-0.0196836	0.0289349	0.148763	-0.0104924	0.0430522	0.0299747	0.017331	0.0252502	-0.00998189	-0.019071
Ankk1	0.35931	0.23033	0.27985	0.29414	0.92612	0.6385	0.93352	0.87111	0.47476	1	0.34089	0.26274	0.13862	0.9462	-0.039622	-0.0478438	0.0162431	0.0415353	-0.158782	-Inf	-0.0101163	-0.0732306	0.0157691	-0.00449121
Ankle1	-0.1175	-0.11782	0.074283	0.36699	0.18646	0.30315	0.58997	0.20215	0.29452	0.76527	0.29166	0.41196	0.30712	0.49135	0.150844	-0.255746	-0.14052	0.31938	-0.175177	-0.0762346	-0.238928	-0.195299	-0.309259	0.115637
Ankle2	0.25401	0.54182	0.51121	-0.20926	0.084987	0.52851	0.0045969	0.37711	0.64514	0.058204	0.40004	0.46624	0.31732	0.034218	-0.0320522	-0.00773064	0.0609867	0.0197057	-0.0117689	0.020615	0.0104454	0.0141392	0.00850125	-0.0199366
Ankmy2	-0.034001	-0.20026	-0.16512	0.0934	0.39849	0.18813	0.22772	0.27728	0.33455	0.32756	0.70959	0.48088	0.18345	0.16306	-0.0162763	0.0215724	-0.0358292	0.0190876	-0.0336635	0.0193074	0.00663841	0.0125871	0.0208788	0.0264845
Ankra2	-0.23291	-0.13582	-0.32524	-0.73446	0.79401	0.55838	0.67043	0.84041	0.27497	0.57013	0.36315	0.65063	0.0054875	0.038926	-0.00879645	0.0112408	0.0192962	0.00653223	0.0206531	0.00867574	0.0202422	0.00742118	0.0421414	-0.0427393
Ankrd10	0.4606	0.047669	0.65749	0.86125	0.11568	0.61901	0.75233	0.6183	0.47746	0.24536	0.074824	0.44039	0.92848	0.6606	0.0405498	-0.0125584	0.0115338	-0.0142497	-0.0200415	-0.0445452	-0.0623225	-0.0567455	-0.00374916	0.027803
Ankrd11	0.088142	-0.04987	0.064565	0.53554	0.011554	0.00062914	0.64137	0.5093	0.78926	0.031474	0.14146	0.065668	0.023492	0.60621	0.0405798	-0.0687786	-0.0247471	-0.0184812	-0.00370176	-0.0229843	-0.0319318	-0.0354244	-0.0351943	0.0110222
Ankrd12	-0.021582	-0.37386	0.23756	-0.23743	0.77763	0.012217	0.39581	0.069863	0.06615	0.013239	0.71666	0.87046	0.070687	0.27757	-0.00628585	-0.0639769	-0.0434192	-0.0426464	-0.0634735	0.027396	-0.00427334	-0.00254294	0.0235644	-0.0180248
Ankrd13a	0.49124	-0.082653	0.15125	0.35514	0.02552	0.05435	0.0068931	0.55002	0.27107	0.1493	0.77959	0.96107	0.41129	0.11946	0.0539027	-0.0518422	-0.0445644	-0.0219227	-0.0499621	0.0458937	0.00911677	0.00146558	-0.0180823	0.0511424
Ankrd13b	-0.332	-0.57121	-0.064208	0.52063	0.67143	0.035739	0.0079647	0.76284	0.040957	0.13623	0.49552	0.015926	0.77892	0.26543	0.00796653	-0.0634587	-0.0917735	-0.0178959	-0.0613523	-0.0381899	-0.0206339	-0.0818162	-0.00856464	0.0248
Ankrd13c	-0.15958	0.28168	-0.72599	-0.71188	0.56291	0.16486	0.048239	0.63943	0.051154	0.76278	0.1385	0.81259	0.55253	0.68676	-0.0172284	0.0534467	0.130589	0.0177571	0.0838896	-0.00356865	0.0216487	0.00275638	0.00573853	-0.00766295
Ankrd13d	-0.079926	-0.27364	0.27251	0.41511	0.74414	0.35094	0.014195	0.5303	0.13154	0.67263	0.3403	0.037695	0.17569	0.36971	-0.00541953	-0.0155358	-0.0657551	0.00953265	-0.0355413	0.00882037	0.016263	-0.0350299	0.0275862	0.025913
Ankrd16	0.22871	-0.36356	0.72706	0.85516	0.12227	0.097926	0.77539	0.27192	0.54078	0.87401	0.011109	0.69745	0.66522	0.66939	0.0709245	-0.0389224	-0.0115319	-0.0395573	-0.0231907	-0.00672436	-0.078497	-0.0214295	-0.0162087	0.0197156
Ankrd17	0.37774	0.59896	0.11602	0.52322	0.06535	0.3198	0.052352	0.31334	0.063986	0.2014	0.24379	0.76445	0.043505	0.67349	0.0243659	0.00987418	0.0707224	-0.0150441	0.0245427	-0.0228193	-0.0220985	0.00548763	-0.0221381	0.00720579
Ankrd23	0.45024	-0.35258	0.59321	0.61277	0.41574	0.016032	0.011182	0.10011	0.065721	0.34574	0.47976	0.23248	0.29028	0.47315	0.0802626	-0.06378	-0.134262	-0.0762327	-0.149981	0.125796	-0.0502127	-0.147179	-0.0763049	0.0699652
Ankrd24	0.27246	-0.36817	0.59744	0.49275	0.17634	0.0056322	0.82465	0.6682	0.015028	0.26086	0.23968	0.81432	0.85645	0.71684	0.0437812	-0.0594299	0.00735113	-0.0132921	-0.0648969	0.0380887	-0.0366809	-0.00921839	-0.00746009	0.0136905
Ankrd26	0.042017	0.39108	0.37969	0.59534	0.66679	0.2682	0.012079	0.6374	0.12441	0.18495	0.181	0.25118	0.15614	0.51643	-0.0206582	0.0440386	0.161171	-0.0296812	0.085514	-0.0329134	-0.0222919	-0.0254551	-0.0222454	-0.0147944
Ankrd27	0.007641	-0.033734	-0.26615	0.19494	0.35826	0.89659	0.61231	0.87309	0.096454	0.53756	0.67695	0.65606	0.10827	0.055243	0.0310833	0.00224002	-0.0128776	0.00709816	0.0237904	0.022345	-0.00599584	-0.00913309	-0.0357864	0.056636
Ankrd28	-0.13482	0.42109	0.392	0.73021	0.21089	0.81609	0.017132	0.7325	0.015471	0.49904	0.025327	0.34489	0.7486	0.16915	-0.0374604	0.00823587	0.167799	0.0208567	0.0686648	-0.0146034	-0.0691833	0.0274608	0.00654173	0.0350029
Ankrd29	-0.060692	-0.20884	0.21744	-0.37763	0.0067194	0.3883	0.5227	0.6884	0.0050987	0.53614	0.59066	0.067012	0.033611	0.11612	-0.0661153	-0.0208466	-0.0374379	-0.0256567	-0.0803822	0.0225224	0.0249513	0.0909606	0.0663164	-0.0908531
Ankrd32	0.019495	0.14039	-0.16828	-0.078266	0.25885	0.4894	0.49756	0.94356	0.87546	0.51562	0.42398	0.64608	0.58465	0.74968	-0.0350245	0.0346827	-0.0277196	-0.00700943	0.00700133	-0.0383632	-0.0264256	-0.0205072	0.0313606	-0.012411
Ankrd33b	0.15395	0.23973	0.49065	0.096589	0.13865	0.97251	0.26876	0.48543	0.020393	0.091226	0.661	0.43341	0.04961	0.53401	0.0843274	0.000779787	0.0611845	0.0347557	0.0883164	0.0628033	-0.00934837	0.0190805	-0.0930544	-0.0249151
Ankrd34a	-0.33919	-0.1711	-0.045549	-0.075891	0.36416	0.2627	0.6012	0.40075	0.68596	0.83586	0.56633	0.56273	0.95835	0.83344	-0.0117487	-0.0178119	-0.0133155	0.0377878	-0.00791386	-0.00419092	0.00991728	-0.00789283	0.000972428	-0.00398147
Ankrd34b	0.34867	0.3856	0.093092	0.25973	0.13243	0.032838	0.003181	0.70342	0.90232	0.73991	0.87188	0.59441	0.47675	0.68567	-0.0849811	0.100617	0.108434	-0.0198251	-0.00517055	-0.0178062	-0.00579252	0.0181757	-0.0207572	0.0155043
Ankrd34c	-0.36118	-0.12057	0.27353	0.29889	0.66415	0.083945	0.11826	0.83439	0.056649	0.55427	0.33672	0.51973	0.82943	0.54425	-0.0477309	0.117497	0.180819	-0.0192639	0.139172	0.0307381	-0.0590609	0.0528086	-0.00808601	-0.0364835
Ankrd35	0.5564	0.3695	0.35037	0.25447	0.49702	0.48781	0.93412	0.64346	0.021521	0.95726	0.68688	0.96228	0.84515	0.67871	0.0340273	-0.0271219	-0.00345593	0.0140813	-0.0652279	0.00380211	0.0109531	-0.00174169	-0.00422665	-0.0166162
Ankrd37	0.15704	-0.16242	0.12259	0.31544	0.3302	0.58482	0.86923	0.066971	0.058543	0.27932	0.81527	0.45763	0.29966	0.41379	-0.096209	0.0445332	-0.0123065	-0.082849	-0.143374	0.0326783	-0.010169	-0.0294781	0.0341761	0.0458433
Ankrd39	-0.079848	-0.32593	0.249	0.13505	0.94307	0.94205	0.46781	0.53109	0.11353	0.2335	0.10044	0.79404	0.3092	0.98898	-0.00379883	0.00291042	-0.0287881	0.0214061	-0.0441602	0.072505	-0.0589883	0.00381144	-0.0250701	-0.000392852
Ankrd40	0.11127	0.095786	-0.41414	-0.76103	0.41233	0.20814	0.62477	0.48373	0.847	0.10567	0.46859	0.59111	0.87957	0.12937	-0.0148233	0.0184997	-0.0150115	-0.010033	-0.00350227	0.0304236	-0.0142738	0.0160126	0.00318433	-0.0298718
Ankrd42	-0.23307	-0.0073922	0.5877	0.59848	0.16941	0.057482	0.21584	0.74258	0.4627	0.38806	0.16918	0.0047321	0.21376	0.86619	-0.041756	0.0624413	0.0781163	0.0107065	0.0328807	0.0259114	-0.0284112	-0.0647047	-0.0282804	0.00342373
Ankrd44	-0.086804	-0.0271	-0.015695	0.48754	0.44378	0.090568	0.10478	0.56452	0.0472	0.9907	0.028116	0.9602	0.64682	0.30567	0.0207414	0.0517944	0.0975972	-0.0365603	0.0795578	0.000474921	-0.0799163	-0.000890946	0.0225646	0.0379354
Ankrd45	0.18634	0.60714	0.55847	0.26831	0.96716	0.19097	0.009318	0.45827	0.079771	0.99991	0.63707	0.90497	0.24883	0.24731	-0.000953397	0.0312891	0.154576	0.0487052	0.0531185	3.36263e-06	0.01193	0.0024473	-0.0215316	-0.0409547
Ankrd46	-0.1381	0.11801	0.0041355	-0.12158	0.24082	0.59485	0.060158	0.63782	0.53309	0.41311	0.93389	0.179	0.33247	0.32097	-0.0245634	-0.00798282	-0.0332805	0.0136386	-0.012415	-0.0133308	0.0011181	-0.0187106	-0.0102529	-0.0162367
Ankrd49	-0.19232	0.26933	-0.34586	0.19676	0.030466	0.94074	0.413	0.87787	0.9085	0.28506	0.52594	0.49417	0.41253	0.13865	-0.0904774	0.00234326	-0.0253129	-0.00618818	-0.00483249	-0.0203824	-0.0113396	0.0113981	0.0235544	0.0323413
Ankrd5	-0.21023	0.25977	0.28618	-0.35603	0.69514	0.6943	0.52594	0.40102	0.13238	0.25709	0.94086	0.85397	0.54217	0.056049	-0.0672328	-0.0667943	0.101154	0.334332	0.137394	0.100309	-0.00442232	0.0137454	0.0321987	-0.101885
Ankrd50	0.2264	0.39676	0.3773	-0.073021	0.57347	0.6187	0.016587	0.63887	0.18528	0.85031	0.28134	0.9247	0.61014	0.25318	0.0256976	0.0124403	0.124795	0.0167019	0.038308	0.00398484	0.0253107	-0.00353336	-0.0108081	-0.0325975
Ankrd52	0.14065	0.4636	0.12183	0.6813	0.047045	0.07253	0.054262	0.33159	0.065478	0.054352	0.88465	0.73805	0.151	0.16674	0.0577654	0.0407751	0.190054	0.0210754	0.083619	-0.0681631	-0.0061437	-0.01657	-0.0372569	0.0577847
Ankrd53	0.072633	-0.01376	0.091648	NaN	0.87429	0.48869	0.85138	0.39055	0.84326	1	1	1	0.14495	1	0.0330531	0.082474	-0.0289604	-0.052943	0.0401598	-Inf	-Inf	-Inf	-0.0835375	-Inf
Ankrd54	-0.096975	-0.23482	0.22357	-0.44563	0.036109	0.70476	0.017058	0.22282	0.19692	0.79898	0.54346	0.093594	0.54104	0.0040526	-0.0521085	-0.0158313	-0.157303	-0.0525308	-0.0428036	-0.00594302	0.0160222	-0.063436	-0.0177407	-0.0719371
Ankrd55	0.77911	-0.16617	0.52152	0.25419	0.58183	0.016363	0.81778	0.012785	0.06725	0.15604	0.65568	0.040621	0.96522	0.55288	0.0382114	0.152387	0.0109556	-0.187956	-0.145905	0.118704	0.023025	0.0795443	-0.00347332	-0.0252301
Ankrd6	0.32082	0.45802	0.72273	0.62056	0.83355	0.90495	0.013436	0.3911	0.92255	0.93995	0.46947	0.21946	0.96677	0.17866	-0.00919973	0.00360268	0.143268	-0.0351997	-0.00206873	-0.00294594	-0.0332873	-0.0664442	-0.00221118	-0.0694089
Ankrd61	-0.03238	0.084282	0.26408	0.19729	0.6682	0.88742	0.24291	0.42712	0.49335	0.065318	0.95251	0.66425	0.36948	0.19424	0.0707687	0.0238486	0.193221	0.134802	0.0963321	0.516584	0.0109305	0.101479	-0.250021	0.310249
Ankrd63	0.20076	0.45069	0.49523	0.73775	0.647	0.20276	0.0039112	0.46712	0.6467	0.017793	0.34862	0.05556	0.7117	0.95827	-0.0419006	-0.0213163	0.127638	0.0906763	-0.0271392	-0.214904	-0.0718333	-0.150182	-0.0314561	-0.00480658
Ankrd9	-0.1421	-0.46309	0.12307	-0.39988	0.82061	0.18154	0.020572	0.090018	0.90078	0.31734	0.42853	0.19372	0.20752	0.51995	-0.0149579	0.0487105	-0.111347	-0.0948954	0.00606271	0.0418876	0.0206682	0.0475836	-0.0425695	-0.0266304
Anks1	0.46741	0.19514	0.19187	0.07274	0.1545	0.12912	0.49001	0.040913	0.4956	0.15522	0.37378	0.79518	0.92072	0.17025	0.0311576	-0.0270686	0.0229207	-0.0251243	-0.0125198	0.0704299	0.0164009	0.011211	0.00181839	0.0399654
Anks1b	-0.019098	0.36017	0.090677	0.45876	0.62315	0.037996	0.010774	0.46998	0.10268	0.10501	0.38218	0.59824	0.067961	0.98549	-0.00784081	0.0372971	0.0814928	0.0131012	0.0397584	-0.0124659	-0.0137243	-0.0109991	0.0281213	-0.000398746
Anks3	0.29475	-0.24282	0.67972	0.83107	0.067053	0.084972	0.38954	0.083151	0.069934	0.9073	0.74018	0.11314	0.36839	0.22985	0.0507383	-0.0468171	-0.041979	0.0259719	-0.067815	0.00335499	0.00900718	-0.035191	0.0189939	0.0281042
Anks6	0.19634	0.18385	0.48449	0.77017	0.2719	0.006935	0.52675	0.61754	0.34902	0.64172	0.78848	0.91754	0.69962	0.22686	0.0209417	-0.0715728	-0.0166396	0.00951883	-0.0282924	-0.0401168	0.0159493	0.0066736	-0.0198928	0.0732218
Ankzf1	-0.26663	-0.22514	0.38211	0.69311	0.88101	0.002603	0.57015	0.63597	0.29119	0.65269	0.26044	0.30439	0.49008	0.26207	0.00371247	-0.0853393	-0.0136701	-0.0101128	-0.0292907	-0.0204911	-0.0522414	-0.0637015	0.0308351	0.0464319
Anln	0.61865	0.44121	-0.03193	-0.55071	0.82529	0.81183	0.67026	0.010619	0.80621	0.082849	0.55796	0.39386	0.51946	0.51876	-0.00695311	0.0123925	0.0219761	-0.129319	-0.0116045	0.157248	0.0622625	0.124303	-0.0409512	-0.0694653
Ano1	0.35907	0.29765	0.31175	0.36834	0.53508	0.32107	0.015704	0.55958	0.30336	0.52796	0.9249	0.084059	0.62273	0.8636	0.0380209	0.0488328	0.192777	-0.0433802	0.054125	0.0543206	-0.00284436	-0.233258	0.0428268	0.0117557
Ano10	-0.058206	-0.34993	0.010034	0.30092	0.97937	0.44098	0.66073	0.96929	0.18203	0.97772	0.064093	0.036983	0.56976	0.99869	-0.000663844	0.0164886	-0.0122087	0.00130522	-0.0400304	0.000557755	-0.0630643	-0.0390908	0.0166367	-4.51675e-05
Ano2	0.23916	0.3648	0.16574	0.428	0.60511	0.99295	0.20523	0.44049	0.59948	0.46825	0.41059	0.4317	0.42044	0.95344	0.0785164	0.000561165	0.0926545	0.23092	-0.0483534	-0.246255	-0.200674	-0.19075	0.179525	0.0121638
Ano3	0.15928	0.38472	0.31702	-0.0083939	0.64517	0.078465	0.019944	0.7593	0.26375	0.41844	0.0912	0.083533	0.96098	0.91276	-0.035053	0.105852	0.316771	0.017996	0.088457	0.0498823	0.0906165	0.079926	0.00239107	0.00694822
Ano4	0.27108	0.01517	0.29113	-0.38973	0.64794	0.10689	0.024639	0.38107	0.59445	0.27257	0.68669	0.13398	0.70028	0.19195	-0.0159951	0.0651467	0.109743	-0.0413778	-0.0123292	0.0480068	0.0119758	0.0561713	0.00840315	-0.0795776
Ano5	0.32136	-0.216	0.2945	0.35311	0.063711	0.34247	0.10517	0.93007	0.49367	0.15981	0.52325	0.50982	0.21011	0.43684	0.226865	0.0595535	0.191332	0.00547592	0.0304299	0.189764	-0.0519602	-0.0969551	0.101707	0.0666292
Ano6	0.28034	0.096277	0.69608	0.83477	0.075858	0.029114	0.18652	0.45956	0.81564	0.77083	0.040731	0.32778	0.67424	0.98889	0.0471731	-0.0646464	0.0549421	-0.0149607	-0.010373	0.0144688	-0.0776939	-0.0415402	0.0135005	0.000560195
Ano7	0.19258	0.17269	0.073792	0.3194	0.35258	0.22817	0.049715	0.45661	0.64981	0.56976	0.77828	0.87975	0.83403	0.67977	0.205515	0.172185	0.158061	0.238293	0.0697861	-0.0809674	0.0292657	0.0316152	0.022132	0.0759658
Ano8	0.040226	-0.32524	-0.15637	-0.016268	0.84197	0.30971	0.59814	0.88223	0.02342	0.68202	0.38388	0.085022	0.69656	0.33231	0.00390147	-0.0278354	-0.0157578	-0.00642713	-0.0545394	0.0112253	0.0131554	-0.0265413	-0.00797608	0.0159775
Anp32a	-0.050218	-0.27091	-0.043449	-0.6139	0.57019	0.5372	0.25826	0.66556	0.014641	0.041374	0.6708	0.65647	0.76901	0.044482	-0.0213423	-0.0139397	-0.0410602	0.0102778	-0.0634551	0.0568369	0.0103279	-0.016642	0.00573054	-0.0473561
Anp32b	-0.096628	-0.068498	-0.21187	-0.12096	0.0059106	0.0658	0.13873	0.42535	0.023619	0.89636	0.15812	0.25233	0.58243	0.98307	-0.0733883	-0.0642084	-0.106994	-0.0275564	-0.0754905	0.00437233	-0.0379673	-0.0466245	-0.0240517	-0.00154412
Anp32e	-0.027851	0.035711	0.26073	-0.4332	0.69141	0.31222	0.3411	0.9788	0.59213	0.56942	0.070352	0.87104	0.51422	0.0095025	-0.0115313	0.0272269	0.043135	0.0013445	0.0112447	0.0138298	-0.0353422	-0.00388519	-0.0123394	-0.070163
Anpep	-0.054858	0.24401	0.4261	0.53078	0.31098	0.97676	0.24319	0.0099016	0.087682	0.22044	0.13212	0.5795	0.87333	0.64724	0.0856645	0.00289698	0.135187	0.0994257	0.138188	0.117538	-0.163019	0.0747045	0.0179265	-0.0334598
Antxr1	0.32001	0.37976	0.23153	0.52917	0.57425	0.42882	0.13195	0.5446	0.056215	0.22583	0.0038823	0.095036	0.56722	0.32359	0.0291067	0.0153658	0.0929213	-0.0324719	0.0498529	0.0448392	-0.151858	0.0827135	-0.0132614	0.0397996
Antxr2	0.31537	-0.080557	0.51157	0.42291	0.015835	0.45765	0.50229	0.20767	0.040827	0.0023178	0.80048	0.52482	0.57182	0.56935	0.186881	0.0710277	0.0785574	-0.170643	0.123268	0.156567	-0.010078	0.0641286	-0.02528	0.0341434
Anxa1	0.2119	0.45455	0.52908	0.4558	0.096606	0.43416	0.86646	0.33856	0.27403	0.99113	0.39822	0.41058	0.56316	0.020322	0.159932	0.089887	-0.0199397	0.189005	0.158617	-0.00166574	-0.099372	0.203918	-0.118926	-0.290675
Anxa11	0.2613	-0.082254	0.37461	0.12993	0.057618	0.79234	0.35117	0.70867	0.76967	0.15694	0.49037	0.049324	0.17562	0.66159	0.0930633	-0.0134394	-0.0383912	0.0128776	0.0149613	0.0631143	0.0283803	0.0724392	-0.0244012	0.02195
Anxa2	0.29775	0.13838	0.56526	0.44948	0.57112	0.57331	0.62235	0.37248	0.36144	0.13957	0.3766	0.50053	0.93473	0.33626	0.0397681	-0.0368041	-0.0282143	0.0670353	-0.0564446	0.150261	-0.0750505	0.0796595	0.00529111	-0.0706798
Anxa3	0.089996	0.23599	0.61208	0.83255	0.38268	0.10459	0.27753	0.41112	0.03273	0.25447	0.58161	0.9672	0.0004427	0.0020481	0.0750887	-0.0992067	-0.0822368	-0.0790079	0.130813	0.0958827	0.0399935	0.00367122	0.202586	0.219026
Anxa4	0.39124	0.25411	0.32051	0.67006	0.38697	0.79248	0.91529	0.48578	0.70742	0.0056593	0.25324	0.3418	0.88673	0.00029112	0.095791	0.00891981	-0.00796168	-0.0283463	0.0320124	0.305285	-0.0412372	0.130078	-0.00732811	0.256802
Anxa5	0.49857	0.26903	0.21761	-0.19528	0.62163	0.90726	0.097834	0.52375	0.022792	0.011405	0.99169	0.29421	0.90549	0.83834	-0.0128838	0.00299533	-0.0437287	-0.0165589	-0.0708844	0.100272	0.000423854	0.0827148	0.00358629	0.00753894
Anxa6	0.081749	0.023697	0.0077912	-0.21684	0.8273	0.96931	0.47426	0.35731	0.238	0.67979	0.34162	0.17559	0.32648	0.60869	-0.00554752	0.00122775	-0.0232808	0.0446493	-0.037657	0.0168763	0.0383412	0.0786153	-0.033485	0.0155196
Anxa7	0.0013289	0.019367	-0.1301	0.18007	0.68906	0.097437	0.20826	0.70029	0.79743	0.57998	0.36972	0.24055	0.1345	0.20961	-0.00626641	0.0281254	-0.0348575	0.00768742	0.00541821	0.0160786	0.0207355	0.024059	0.0236153	0.0476721
Anxa8	0.13041	0.33913	0.11968	0.083267	0.36234	0.59036	0.48482	0.59637	0.33568	0.18019	0.11525	0.11389	0.85673	0.95647	-0.428785	0.0907037	0.229224	0.210602	-0.261916	0.264741	-0.24177	0.530453	0.0373403	-0.00710874
Anxa9	-0.22666	-0.29261	0.28435	0.64918	0.34069	0.20543	0.60447	0.35947	0.7058	0.7885	0.033643	0.042663	0.66158	0.30463	-0.049976	0.0420348	-0.0282475	-0.0720579	-0.0182105	0.029901	-0.198107	-0.382617	0.0877789	0.129312
Aoc2	0.32339	0.0084917	0.58381	0.85551	0.6105	0.32037	0.50955	0.99945	0.05451	0.78469	0.87801	0.91877	0.17605	0.86504	0.0400862	-0.0504495	-0.0374268	-5.39097e-05	-0.0780543	0.0387166	0.011119	-0.0104984	-0.0470024	0.011236
Aoc3	-0.24492	0.20106	0.48131	0.24515	0.48285	0.84621	0.67549	0.004949	0.23485	0.62487	0.65305	0.75425	0.28084	0.054278	0.0691018	0.0305801	0.036531	0.339365	0.139758	-0.127112	0.0572102	-0.055468	-0.215547	-0.230704
Aox1	0.22389	-0.051649	0.56008	0.86795	0.98858	0.39496	0.40988	0.43502	0.49544	0.50699	0.065412	0.80452	0.079676	0.32052	0.00131236	0.0742141	0.101547	-0.0466679	-0.0699484	0.0395786	-0.116262	0.00775628	0.0800872	0.0448688
Aox3	-0.28097	-0.13971	0.38757	0.52898	0.19333	0.62885	0.085503	0.033716	0.51592	0.083161	0.26521	0.87493	0.65519	0.9389	0.139908	-0.0495794	0.145811	0.190318	0.102561	0.177982	-0.0968498	0.0401397	0.0504613	0.0043193
Aox4	-0.16599	-0.27745	-0.20237	-0.092907	0.96287	0.64332	0.75429	0.51576	0.93216	0.98991	0.2519	0.39964	0.53815	0.94488	-0.0104029	0.144717	0.0678788	-0.094833	-0.0272077	-0.00266569	-0.113981	-0.0978946	-0.0664201	-0.00884197
Ap1ar	0.18707	0.38187	0.029026	-0.50399	0.57302	0.19668	0.039924	0.40527	0.80854	0.5446	0.03581	0.13034	0.43354	0.57371	-0.0131646	0.0363464	0.0574592	0.0289318	0.00925987	0.0163084	0.0285664	0.0305696	-0.0138472	-0.0137492
Ap1b1	0.12964	0.20466	-0.053469	-0.10256	0.97795	0.75361	0.20369	0.70424	0.71053	0.43415	0.26932	0.12407	0.91738	0.56693	0.000539544	0.00414839	-0.0149776	-0.00516091	0.00390793	-0.00976586	0.0112338	-0.021057	-0.000843277	-0.00536314
Ap1g1	0.1378	0.58544	0.11615	-0.11119	0.96345	0.087277	0.0013981	0.47415	0.076662	0.69655	0.22859	0.071858	0.44688	0.23592	-0.00117798	0.0359465	0.120134	0.0249905	0.0546076	0.00478666	-0.0132266	0.0203436	-0.00417368	-0.00943816
Ap1g2	0.03323	0.129	0.38913	0.80431	0.88904	0.013687	0.64082	0.44755	0.42282	0.35491	0.040429	0.14124	0.6998	0.16692	0.00814016	-0.144444	-0.0328144	-0.0331913	-0.0270461	-0.104663	-0.20537	-0.210566	-0.0402717	0.161838
Ap1m1	-0.12308	-0.26173	0.3186	0.60111	0.28957	0.54662	0.070302	0.86968	0.10407	0.11406	0.46549	0.064603	0.89471	0.3122	-0.0256435	-0.0101053	-0.0357489	-0.0056132	-0.0365654	-0.0330211	-0.00966068	-0.0412059	-0.00280687	-0.0190548
Ap1m2	0.094811	0.10503	0.025268	0.30693	0.66741	0.35788	0.1684	0.14356	0.91615	0.84023	0.21654	0.17083	0.24812	0.7686	-0.0587939	-0.0660224	-0.196614	-0.165404	0.0216237	-0.0335695	-0.126914	-0.200838	0.148407	-0.0258982
Ap1s1	0.06283	-0.12223	0.27599	-0.26611	0.46011	0.64565	0.068132	0.82482	0.037811	0.7108	0.00032787	0.91148	0.719	0.29767	-0.0270342	-0.00767654	-0.141158	0.0124623	-0.0737549	-0.0113674	0.0659801	-0.00163068	0.00902995	-0.0336628
Ap1s2	0.30758	0.39055	0.16286	0.41922	0.49091	0.11546	0.059511	0.68904	0.89096	0.3968	0.12727	0.10443	0.22047	0.90468	-0.0458508	0.0774447	0.16914	0.0240628	0.0107853	0.038947	-0.114002	0.085456	0.0398871	0.00865527
Ap1s3	0.071025	-0.435	0.68048	0.89408	0.87031	0.0013879	0.12533	0.025067	0.014138	0.95379	0.024121	0.75472	0.64419	0.44012	0.0064821	-0.129113	-0.197271	-0.0508564	-0.153458	0.0071441	-0.222428	0.0613223	-0.0402689	0.0566903
Ap2a1	-0.34057	-0.083063	-0.24535	-0.028022	0.49771	0.50533	0.67967	0.75047	0.22204	0.077226	0.13531	0.086206	0.78986	0.97062	0.0047894	-0.0162042	-0.0132245	0.0087745	0.0298226	-0.0290856	0.0143725	-0.0309988	0.00401104	-0.000328291
Ap2a2	-0.52329	-0.27051	-0.043752	-0.28321	0.40891	0.89272	0.82765	0.17329	0.04949	0.52845	0.061992	0.24395	0.6676	0.34192	0.00878625	0.0018466	0.00539202	0.0267574	0.0330912	-0.0134903	0.0466084	-0.0465724	0.00981576	-0.0172292
Ap2b1	-0.11397	0.26821	-0.17285	0.10137	0.92193	0.10672	0.11777	0.214	0.013865	0.012692	0.028583	0.39786	0.61799	0.92233	0.00171125	0.0201278	0.0462839	0.0116903	0.033071	-0.0393533	0.0255593	-0.0182452	0.00841135	0.00172991
Ap2m1	-0.30104	-0.43168	-0.57384	-0.60273	0.024498	0.62663	0.016189	0.95403	0.23604	0.42483	0.017516	0.24574	0.53803	0.68877	-0.0316459	-0.00474754	-0.10105	0.00131092	-0.0264423	-0.01252	0.032354	-0.028246	0.0100919	0.0069915
Ap2s1	-0.16839	-0.58643	-0.50272	-0.71422	0.38045	0.39448	0.0095606	0.74396	0.13621	0.22642	0.018684	0.72425	0.60526	0.55302	-0.0205385	-0.0139015	-0.20562	-0.0115831	-0.0541237	-0.0219287	0.0490101	-0.0127311	0.00576608	-0.014318
Ap3b1	0.12365	0.33193	0.47768	0.68089	0.21809	0.11648	0.15858	0.78545	0.63975	0.85092	0.44119	0.68709	0.028431	0.79229	-0.0218221	0.0219943	0.0547924	0.00492964	0.0127173	-0.00402532	-0.0143903	0.0075921	0.0154559	-0.00375139
Ap3b2	-0.18408	-0.17285	0.14533	0.29885	0.80809	0.35289	0.74181	0.2409	0.41493	0.68518	0.16378	0.22939	0.31127	0.99537	-0.00300516	-0.0128911	-0.00973276	0.0181424	-0.0163838	-0.00818593	0.015751	-0.015637	0.0138123	-7.04768e-05
Ap3d1	0.12433	0.19548	0.29962	0.67007	0.040569	0.61876	0.1557	0.12383	0.1963	0.61419	0.04995	0.2906	0.12639	0.13062	0.0243405	0.00657848	0.0555511	0.0166222	0.0166593	-0.0081429	0.0239357	-0.0182874	0.0185251	0.0190603
Ap3m1	0.13504	0.17004	0.22879	0.59258	0.31467	0.42394	0.088	0.86653	0.97291	0.25869	0.032508	0.79568	0.52416	0.016058	-0.0172611	0.0184798	0.0611815	-0.00761446	0.00114646	0.0179925	-0.0230611	0.0057293	0.00963532	0.0373608
Ap3m2	-0.24777	0.4716	-0.34145	-0.19807	0.15515	0.023406	0.15618	0.14395	0.21541	0.014976	0.73897	0.66694	0.94624	0.59664	-0.0428556	0.0372304	0.0372385	0.0342636	0.0369705	-0.065261	-0.00916921	0.0112654	0.00157787	-0.0188797
Ap3s1	-0.2856	-0.2659	-0.49018	0.035596	0.090226	0.18637	0.27359	0.84696	0.67915	0.15994	0.099513	0.49139	0.33102	0.35374	-0.0508012	0.027042	-0.0640686	-0.00784508	-0.0118673	-0.049648	-0.0353304	0.0220153	0.0359681	0.0332676
Ap3s2	-0.16205	-0.34555	0.091014	0.15349	0.17224	0.099714	0.73637	0.78061	0.035779	0.85473	0.21008	0.86509	0.028676	0.8186	0.0206861	0.0291834	0.00666639	0.00686358	0.0203523	-0.00206291	-0.0250644	0.00238992	-0.0255339	-0.00482663
Ap4b1	-0.34905	-0.010933	0.29638	-0.070861	0.43357	0.95363	0.68046	0.66161	0.30523	0.29856	0.88902	0.75972	0.4682	0.072763	-0.0163133	-0.00303056	0.0146266	0.0202759	0.0387099	0.0262349	-0.00357528	-0.00919597	0.0155921	-0.0355088
Ap4e1	0.30232	0.25941	0.63903	0.80082	0.48892	0.13518	0.4079	0.12935	0.64508	0.66067	0.0092915	0.67178	0.9881	0.51777	0.018708	-0.0240382	0.0389439	-0.077668	0.0161187	0.0121418	-0.0581699	-0.024115	0.000404998	0.0275106
Ap4m1	-0.0022057	0.061252	0.11628	-0.19473	0.84404	0.74525	0.90733	0.66024	0.80727	0.83021	0.020685	0.98164	0.85675	0.31126	-0.00886009	0.0118933	0.00414504	-0.0108157	0.0116057	-0.0104221	0.0249614	0.000339225	0.00316636	-0.0310242
Ap4s1	-0.12564	0.067894	-0.031809	-0.70568	0.14838	0.90618	0.14266	0.5573	0.72444	0.010301	0.48054	0.71591	0.74758	0.31027	-0.0465641	0.00490634	-0.121375	-0.0240596	0.0139325	0.051544	0.0170151	0.0139098	-0.00695531	-0.0250375
Ap5b1	-0.27892	-0.39674	0.28625	0.43055	0.47771	0.29612	0.87985	0.70398	0.27918	0.29073	0.89064	0.54873	0.23133	0.17469	0.030898	0.0728015	-0.0116697	0.0216569	0.0573512	0.0726496	0.00398279	-0.0255464	0.0571448	0.048485
Ap5m1	0.12009	0.19464	0.074038	-0.036193	0.89289	0.43055	0.15103	0.9421	0.71163	0.71904	0.22689	0.018752	0.33597	0.733	-0.00837782	0.0309799	0.132917	-0.00644055	0.0110979	0.00637362	0.0291777	0.0815421	0.0139165	0.00839847
Ap5s1	-0.038851	-0.26105	0.17741	-0.13312	0.36756	0.50173	0.030438	0.73599	0.065283	0.25054	0.20876	0.19178	0.62597	0.90094	-0.035835	-0.0233807	-0.104372	-0.0166047	-0.0710478	0.0414321	0.037853	0.0127464	0.0159899	0.0040582
Ap5z1	0.039412	-0.23231	0.48752	0.71221	0.59604	0.56196	0.65917	0.2903	0.13911	0.054035	0.78391	0.042416	0.42171	0.019113	-0.0161891	-0.0167277	0.015625	-0.0396312	-0.0390061	0.0313005	0.00767659	-0.0672994	0.0224182	0.0628484
Apaf1	0.1755	0.24108	0.12324	0.35218	0.35584	0.94007	0.02089	0.80452	0.18715	0.64323	0.41553	0.28651	0.86594	0.98891	0.0456925	-0.00513456	0.189639	0.011496	0.0638854	-0.043282	-0.0382322	-0.0920755	-0.00836445	0.00101214
Apba1	-0.1818	-0.025455	-0.1611	-0.020949	0.39635	0.77121	0.16882	0.84887	0.070126	0.72646	0.7871	0.14353	0.1239	0.46848	0.0261641	-0.00267626	0.0633024	-0.00562208	0.0543308	0.010854	-0.00911346	-0.0541146	0.0352364	0.0109727
Apba2	-0.43837	-0.46934	-0.30395	-0.28173	0.87804	0.53291	0.040813	0.6747	0.91924	0.0082215	0.21946	0.91667	0.59982	0.67666	0.00420951	-0.00725861	-0.0526078	-0.00757271	0.00273012	-0.0221011	0.0179985	0.00167177	-0.00534774	0.0120227
Apba3	0.019059	-0.12691	0.29757	0.18684	0.25385	0.93853	0.14119	0.5136	0.15065	0.26871	0.59619	0.078205	0.33081	0.4755	-0.0344061	0.00282635	-0.0881758	-0.0286423	-0.042166	0.0286005	0.0103781	-0.0511544	-0.0266285	0.0205689
Apbb1	-0.31462	-0.32973	-0.42714	-0.79261	0.11553	0.11793	0.01003	0.46091	0.64094	0.865	0.031787	0.41042	0.49061	0.415	-0.037638	-0.0272239	-0.147324	-0.0191948	-0.0137058	0.00271813	0.0337776	-0.0188519	-0.00670272	-0.0184582
Apbb1ip	-0.057311	0.15106	0.36313	0.92698	0.3101	0.27208	0.16444	0.73314	0.022682	0.20706	0.01619	0.29644	0.14363	1.7987e-05	0.0705198	-0.0245314	0.0688218	0.0116755	0.0978108	-0.157859	-0.162346	0.135594	0.140636	0.307078
Apbb2	0.23758	0.33146	0.24152	0.50669	0.17519	0.10022	0.0091146	0.17286	0.027099	0.70812	0.84357	0.20573	0.25309	0.014593	0.0538027	0.0589143	0.122666	0.0440832	0.0632576	0.00984744	0.00459911	0.0492611	-0.0284635	0.0418434
Apbb3	-0.023401	-0.31529	0.35525	0.22827	0.0057737	0.31497	0.071299	0.13395	0.57762	0.6681	0.43095	0.79795	0.62852	0.66045	0.0452361	-0.0214455	-0.0684828	-0.0278906	0.0159998	0.0135653	0.0142671	-0.00596038	-0.00677633	-0.00650849
Apc	-0.16328	-0.1317	-0.010704	-0.31762	0.65863	0.11587	0.052259	0.57476	0.060297	0.71184	0.12017	0.83857	0.82777	0.15701	0.0158452	0.0457797	0.20317	-0.0417431	0.0883485	-0.0126578	-0.043862	0.00795108	-0.00482728	-0.0664851
Apc2	0.13207	0.061166	-0.020716	0.62959	0.14948	0.76214	0.40157	0.7332	0.42429	0.049281	0.4013	0.032519	0.41729	0.31637	0.0313489	-0.00697957	0.0482893	-0.0141375	0.0152556	-0.0606711	-0.0200155	-0.0460176	-0.0158177	0.0248617
Apcdd1	-0.77154	-0.49651	-0.23051	-0.18345	0.43885	0.98629	0.43541	0.066539	0.27678	0.46104	0.11348	0.35808	0.082724	0.35323	-0.0263637	-0.000797801	0.0581789	0.0357246	0.0643637	0.0512766	0.0639132	-0.0788953	0.117436	0.0587066
Apeh	0.45734	-0.16814	0.45954	0.55075	0.15109	0.85187	0.34504	0.85557	0.11853	0.75878	0.88892	0.86158	0.2034	0.56435	0.0504646	-0.00901551	-0.0400154	-0.0103567	-0.0705268	-0.020916	-0.00530923	-0.00787178	0.06834	0.0184557
Apex1	-0.13358	-0.15985	-0.073089	-0.03372	0.13397	0.75836	0.23834	0.78474	0.096462	0.19886	0.085501	0.71279	0.061354	0.38717	-0.0553863	-0.0165053	-0.0693471	-0.0106869	-0.065886	0.0320669	0.0528505	0.0124922	0.0444931	0.0382361
Apex2	0.50407	0.10984	0.53629	0.82312	0.5269	0.38011	0.42437	0.18127	0.37648	0.54532	0.25896	0.88178	0.87584	0.21639	0.0543201	-0.0725268	-0.0426429	-0.067627	-0.0797713	-0.027921	-0.0835855	-0.0156592	-0.0107907	0.0903975
Aph1a	0.00042213	-0.075969	-0.031172	-0.26869	0.66088	0.17982	0.24941	0.53095	0.058415	0.41441	0.7621	0.96557	0.22286	0.76356	-0.00906809	-0.0252778	-0.0466308	0.0224678	-0.0422917	0.0202151	0.00648937	-0.00108673	-0.0199719	-0.00436801
Aph1b	-0.26761	0.36318	0.3849	-0.122	0.073789	0.73147	0.081054	0.64975	0.13765	0.68131	0.46124	0.62869	0.98558	0.063173	-0.0760314	0.0207137	0.10883	0.0319261	0.0834197	0.0153988	0.0145057	0.0122526	-0.000245713	-0.0392047
Aph1c	-0.0019225	0.069605	0.47674	0.36795	0.48084	0.76835	0.020432	0.71129	0.25978	0.3574	0.023543	0.72566	0.99657	0.21727	0.0409022	0.0213018	0.151775	-0.0218369	0.080009	0.0387951	-0.0933148	-0.0105863	-0.000132439	-0.0270702
Api5	-0.042515	0.067675	0.17439	-0.60401	0.17319	0.17979	0.52884	0.76554	0.52694	0.067699	0.47699	0.095291	0.22353	0.11754	-0.0244862	0.0408901	0.0199644	-0.0103561	0.0149365	0.0258661	0.0147056	0.036307	-0.0182673	-0.0313865
Apip	-0.028627	-0.64308	-0.026483	-0.31112	0.83808	0.66264	0.014086	0.55937	0.061461	0.27543	0.011059	0.012335	0.047871	0.34173	0.00994562	-0.0128606	-0.149736	-0.027596	-0.0861831	0.0507173	0.0749394	0.0895647	0.0401208	0.0326708
Apitd1	0.26464	0.11239	0.15284	-0.16717	0.22429	0.26688	0.046752	0.24242	0.91691	0.34313	0.18735	0.38737	0.27753	0.92053	0.0912657	-0.111972	-0.201679	-0.093257	0.00881181	0.0964534	0.0668937	-0.0643974	0.0569817	-0.007316
Aplf	0.10556	-0.092731	0.14306	0.20672	0.81182	0.90407	0.37405	0.44551	0.50406	0.99005	0.028928	0.88532	0.31665	0.54701	-0.0124168	0.00473808	0.0671627	-0.0319812	-0.043074	-0.000435825	-0.0363291	0.00602381	-0.0353396	-0.0119131
Apln	0.2632	-0.042479	-0.46441	-0.76729	0.035467	0.43668	0.65841	0.12718	0.027894	0.86319	0.11414	0.97801	0.22728	0.2585	-0.128756	0.0348911	-0.0345249	-0.0604541	-0.173424	0.00967946	0.108981	0.00198303	-0.0605065	-0.0977431
Aplnr	-0.27418	0.073343	-0.52718	-0.5168	0.0047222	0.46343	0.86726	0.93051	0.7609	0.90707	0.79795	0.76006	0.56737	0.95731	-0.409373	0.125305	-0.068575	0.0181172	0.109292	0.019241	0.0288797	0.040325	-0.0412519	0.00924339
Aplp1	-0.16144	-0.37033	-0.57363	-0.54811	0.12458	0.024785	0.031347	0.58623	0.02465	0.017515	0.59784	0.035121	0.72743	0.41671	-0.0212019	-0.0391551	-0.10704	-0.0258977	-0.0553785	-0.0305921	0.00727634	-0.0465039	-0.00636001	-0.017485
Aplp2	0.16204	0.1648	-0.46136	-0.75776	0.78199	0.038882	0.1541	0.8433	0.20062	0.53217	0.74366	0.5375	0.76891	0.0082872	0.00308239	0.0193622	0.0252401	-0.00308665	0.0122359	-0.0079044	-0.0035224	-0.0129359	-0.00391231	-0.0392232
Apmap	-0.34151	-0.24014	-0.59673	-0.74109	0.75327	0.81663	0.24307	0.96076	0.71147	0.35504	0.40089	0.81061	0.39149	0.20968	-0.00935803	-0.00385652	-0.040448	-0.00183062	0.00866584	0.0187147	-0.0175154	0.00415599	-0.0160521	-0.0243519
Apoa1bp	0.16361	-0.19675	0.34208	-0.46721	0.44011	0.84953	0.033189	0.86017	0.05898	0.31404	0.85846	0.69861	0.65585	0.00085211	-0.0211114	-0.00525855	-0.109029	-0.00852652	-0.0924847	0.0372346	0.00442981	0.0148475	-0.0097782	-0.0542659
Apob	0	0	-0.30672	0.38499	1	1	0.98597	1	1	0.65511	0.021658	0.40035	0.35447	0.1036	-Inf	-Inf	-0.000813289	-Inf	-Inf	0.0666997	-0.342279	0.116966	0.143523	0.366771
Apobec1	0.062526	0.20786	-0.20359	0.66612	0.93127	0.47545	0.58915	0.063239	0.59764	0.023229	0.069397	0.032866	0.010502	0.0010632	0.00643968	0.0345391	-0.0480111	0.222147	-0.0485229	0.236049	-0.120624	0.136836	0.271597	0.512844
Apobec3	0.071898	0.12661	0.28635	0.70372	0.91756	0.4626	0.34076	0.84396	0.65995	0.82891	0.52097	0.76295	0.77821	0.019542	0.00606502	0.0442345	0.123074	0.00873673	0.0391494	0.0330025	-0.0388374	-0.0314834	0.0417085	0.2083
Apobr	0.18926	0.015236	0.14276	0.71464	0.14415	0.38409	0.71836	0.90913	0.99121	0.82903	0.64933	0.27801	0.98019	0.10444	0.136682	-0.0857792	0.0223677	0.0109556	0.00127892	0.0280524	0.0229401	0.113136	0.00336659	0.214054
Apoc1	0.23358	0.14152	-0.13232	-0.11231	0.48747	0.63256	0.88191	0.8344	0.2811	0.99577	0.027987	0.78019	0.41157	0.60455	-0.168503	0.0915384	-0.0233256	-0.0353993	-0.189694	0.000955671	-0.335106	-0.0504792	0.0949007	-0.173989
Apod	0.2618	0.25336	0.42374	0.0049005	0.68471	0.31471	0.10781	0.52741	0.51222	0.05451	0.89133	0.87084	0.92621	0.094774	-0.0199985	-0.0590003	-0.102357	-0.0255165	-0.0653682	0.125143	-0.0140136	0.0269906	-0.00331788	-0.105942
Apoe	-0.014292	-0.39785	-0.26159	-0.05319	0.77132	0.12127	0.1112	0.42564	0.15297	0.17227	0.21884	0.61058	0.0069825	0.23604	-0.0102383	-0.0479549	-0.110846	-0.0409955	-0.0910611	0.0459295	-0.0396388	-0.0318577	0.0330872	0.0386695
Apol7a	-0.30974	-0.18154	-0.43761	-0.050911	0.86496	0.0050429	0.8077	0.88587	0.1463	0.74995	0.54788	0.79927	0.79183	0.20008	-0.0270567	-1.00295	-0.0878694	0.0689821	-0.432851	-0.0722909	-0.105308	-0.0918089	-0.0345885	0.204372
Apol8	-0.097413	0.17821	0.37538	0.084507	0.72688	0.35789	0.81321	0.89188	0.18405	0.89153	0.81417	0.13975	0.55155	0.34286	-0.0232652	0.056932	-0.00870223	0.00778582	0.0698991	-0.00653215	-0.0120584	0.0829572	-0.0218423	-0.0476251
Apol9b	-0.30362	-0.15257	-0.10382	0.1387	0.31024	0.5181	0.56164	0.26714	0.75603	0.52582	0.98182	0.48438	0.51739	0.74422	-0.360527	0.0887318	-0.226486	-0.215491	-0.16981	-0.260369	0.00448118	-0.12126	0.075675	0.108606
Apold1	-0.18323	-0.20868	0.26807	-0.36895	0.6754	0.5514	0.57505	0.33293	0.57521	0.94658	0.89573	0.25419	0.74123	0.063478	0.048639	-0.039035	0.0699634	-0.0945934	0.0471482	0.00427902	-0.00607505	-0.0873299	-0.0260859	-0.192017
Apoo	-0.034157	-0.20898	-0.11551	-0.23978	0.238	0.62056	0.087412	0.13428	0.27693	0.33158	0.58557	0.014124	0.064672	0.99053	-0.0406337	0.010759	-0.0833282	-0.0402946	-0.0411088	0.0281395	-0.0131104	0.0478839	0.0289985	-0.00024259
Apool	0.21102	-0.11703	0.37973	-0.39214	0.29243	0.80349	0.78142	0.41696	0.12566	0.19216	0.25961	0.13669	0.036567	0.089561	-0.0964749	-0.0136933	0.0247624	-0.0901615	-0.192406	0.0743367	0.03823	0.0810168	0.0740899	-0.0659442
Apopt1	-0.23878	-0.24947	-0.079641	-0.30787	0.038083	0.018431	0.00654	0.90224	0.14897	0.94841	0.14441	0.81201	0.11929	0.53762	-0.0532257	-0.0544853	-0.1237	-0.00495122	-0.0538044	0.00204477	0.0287325	0.00761308	0.0328795	-0.00932415
App	-0.057442	0.46906	-0.65037	-0.82424	5.0262e-05	2.9558e-06	0.0015767	7.6516e-05	4.7204e-06	0.48531	0.7092	0.71597	0.72577	0.60303	0.12806	0.165662	0.193385	0.150233	0.175663	0.00812412	0.0034624	-0.00479936	-0.00521245	-0.00866526
Appbp2	-0.035679	0.36168	-0.065803	-0.62344	0.51466	0.075072	0.01114	0.5556	0.0083933	0.19061	0.34831	0.0025459	0.30557	0.099653	0.0336571	0.0854035	0.231371	0.0376309	0.163452	0.0114252	0.0128492	0.0432738	-0.0104379	-0.0179121
Appl1	0.083811	0.1591	-0.23303	0.16759	0.8648	0.065467	0.0024045	0.88093	0.19517	0.48946	0.55547	0.72068	0.22405	0.36235	0.00598344	0.0620021	0.125092	0.00709194	0.0371014	-0.00844025	-0.00795758	0.0050808	0.0199634	0.0114414
Appl2	0.55793	0.39775	0.63456	0.67009	0.1852	0.013148	0.12157	0.57245	0.27633	0.0082442	0.010275	0.69483	0.45094	0.43027	0.033871	-0.0301135	0.0677001	-0.021322	-0.031349	0.0627413	-0.0939019	-0.016777	-0.0140162	0.0265464
Aprt	-0.23009	-0.36777	-0.52718	-0.38634	0.87111	0.26842	0.036722	0.35912	0.18596	0.96861	0.59735	0.98193	0.11935	0.50232	-0.00698907	-0.0659299	-0.196307	0.0257067	-0.0743134	0.000840295	0.0158735	-0.00080425	0.043721	0.0192102
Aptx	0.10867	0.22102	0.74305	0.8212	0.30745	0.92609	0.80681	0.50956	0.35931	0.87939	0.079529	0.39049	0.08644	0.98158	-0.0250577	0.00165453	-0.0066572	0.0151402	-0.0231878	-0.00327774	-0.0304765	-0.00973019	-0.0287026	-0.00034628
Aqp1	-0.38703	-0.23031	0.41255	0.26922	0.135	0.34104	0.97575	0.46219	0.042853	0.034724	0.27733	0.81521	0.42731	0.29247	0.209554	0.239368	0.00840254	0.195371	0.457557	0.709877	-0.472637	0.084112	-0.268216	-0.330126
Aqp11	-0.41318	-0.16568	0.0008174	0.12546	0.21517	0.28727	0.36401	0.39399	0.46119	0.85416	0.022115	0.16067	0.5925	0.90402	-0.0344635	0.038658	-0.0443963	0.0384191	0.0312397	0.0121116	-0.0753264	-0.0545029	-0.0227171	-0.00662626
Aqp4	-0.23059	0.15733	-0.15984	0.70946	0.056711	0.14993	0.13264	0.79962	0.057019	0.56361	0.099018	0.81302	7.697e-06	0.0010512	-0.0586972	0.087839	0.114639	0.0220485	0.0909914	0.0166845	-0.0675862	0.0215853	0.168512	0.186596
Aqp6	-0.013059	0.13032	0.33579	-0.071476	0.65452	0.42913	0.12537	0.084694	0.33326	0.40652	0.18485	0.69875	0.22526	0.12869	-0.0509229	-0.100504	0.24343	-0.311829	0.127217	0.278802	-0.317204	-0.111961	0.236641	-0.427839
Aqp7	0.29827	0.27716	0.16163	0.25377	0.18645	0.72424	0.57961	0.51596	0.026921	0.44426	0.98258	0.92933	0.041843	0.92998	-0.347099	-0.0211591	-0.0945571	-0.100342	-0.255203	-0.130981	0.00274564	-0.0183911	-0.314462	-0.0175203
Aqp9	-0.036305	0.19122	0.16316	-0.089449	0.5477	0.42531	0.17311	0.12772	0.28797	0.089429	0.0012382	0.36185	0.82129	0.52957	-0.0922207	-0.0420865	0.138921	0.192425	-0.102346	0.220708	-0.192581	-0.176801	0.0229446	-0.0888982
Aqr	0.11456	0.13386	0.4142	0.17502	0.84823	0.64302	0.0796	0.74373	0.71567	0.37126	0.4472	0.9139	0.68775	0.96904	-0.00989502	0.0289095	0.10626	-0.015925	0.0192066	0.0300297	0.024307	0.00375851	-0.0126802	-0.000743513
Ar	-0.042922	0.3324	0.55747	0.75242	0.97174	0.15182	0.014751	0.91623	0.014333	0.81644	0.41787	0.69698	0.65267	0.3862	-0.00269077	0.144114	0.447373	0.0116963	0.228469	-0.0117951	-0.0199136	0.0151122	0.00650868	0.0244148
Araf	0.31181	0.19395	-0.080754	-0.35921	0.35699	0.6369	0.99311	0.81504	0.31986	0.65402	0.88282	0.90855	0.085969	0.2265	-0.0217389	0.0101513	0.00029075	0.00660913	-0.0257907	0.00804457	0.00238156	0.00302364	0.0322051	-0.0253167
Arap1	0.39463	0.14427	0.55318	0.71733	0.6582	0.27575	0.080168	0.40989	0.0057491	0.079116	0.024292	0.66534	0.78442	0.25675	-0.020775	-0.0467321	-0.0901876	-0.0316894	-0.0845991	0.0494943	-0.0804465	-0.0184633	-0.0103243	0.0414223
Arap2	-0.15432	0.11631	-0.62545	-0.77667	0.24216	0.18634	0.065735	0.92009	0.23929	0.22719	0.40215	0.78425	0.56026	0.35707	-0.0489059	0.0513426	0.101789	0.00700645	0.0343927	0.0308212	0.017595	0.00491832	0.0116253	0.0168935
Arap3	0.31469	0.15143	0.12119	0.53615	0.13274	0.50366	0.71254	0.7652	0.81308	0.022008	0.38342	0.5886	0.38413	0.0039645	0.0360968	-0.0248627	0.0203742	-0.0129047	-0.00506108	0.113987	0.0449003	-0.0312516	0.0547583	0.178734
Arc	0.58288	0.17458	-0.39902	-0.57007	0.086521	0.036063	0.073395	0.064717	0.20955	0.57338	0.18959	0.52248	0.1095	0.68948	0.132539	-0.165988	-0.248922	-0.227764	-0.0951235	-0.106476	0.2131	0.0564247	-0.267325	0.0435049
Arcn1	0.051999	0.28505	-0.079353	-0.16119	0.09965	0.040483	0.098607	0.73225	0.45752	0.65846	0.72727	0.037131	0.10451	0.90224	-0.0312683	0.0320277	0.0545011	-0.00887879	0.0155807	0.00437663	0.00309943	0.017137	-0.009924	0.00123921
Arf1	-0.27233	-0.021963	0.023827	-0.33563	0.07771	0.51901	0.20001	0.64256	0.84528	0.26567	0.022034	0.60488	0.75617	0.075108	-0.0276282	-0.00693887	-0.0390923	0.0123645	-0.00502376	-0.019282	0.0244071	-0.00668215	-0.00424518	-0.0207269
Arf2	-0.26091	0.0009337	-0.26712	-0.66472	0.014833	0.72942	0.21588	0.19908	0.44449	0.46663	0.24478	0.60793	0.10033	0.12607	-0.0503399	0.00991403	-0.0532089	0.040519	-0.0253927	-0.0138543	0.0251495	-0.0102642	-0.020643	-0.0329302
Arf3	0.015731	0.66789	0.073281	0.46986	0.15824	0.0095105	0.22811	0.22046	0.061098	0.2719	0.85811	0.18647	0.78438	0.76865	0.0144158	-0.023759	0.0300959	0.0230141	0.0266376	-0.0319824	-0.00441103	-0.0278498	0.0055946	-0.00354726
Arf4	0.10905	0.37021	-0.15576	0.41844	0.33217	0.045202	0.57381	0.68729	0.8671	0.0039929	0.11365	0.92622	0.99575	0.86054	-0.0302556	0.0270351	0.0144745	0.0111296	-0.00317994	-0.0393277	-0.0223271	-0.00157759	7.34649e-05	0.00352228
Arf5	-0.30206	-0.60027	-0.48062	-0.87481	0.008925	0.091752	0.012139	0.97803	0.10029	0.60729	0.015274	0.5831	0.23336	0.097817	-0.0550351	-0.032344	-0.202961	-0.00106398	-0.0665994	0.010957	0.0407307	-0.0108337	-0.0206481	-0.0370131
Arf6	0.060928	0.45832	-0.58461	-0.45473	0.032887	0.11025	0.50015	0.34111	0.90475	0.41199	0.6018	0.75532	0.55904	0.67796	-0.0419991	0.0229499	-0.0144595	0.0214778	-0.00280389	-0.0120507	0.00979224	0.00984911	0.0100219	0.00805989
Arfgap1	-0.20612	-0.54419	-0.12013	0.35622	0.68052	0.2406	0.03476	0.93611	0.24871	0.54964	0.666	0.14805	0.87405	0.34599	0.00622613	-0.0208306	-0.065007	-0.00233288	-0.0227975	-0.00902384	-0.00504436	-0.0207808	0.00178665	0.0131474
Arfgap2	0.11399	-0.42125	0.3819	0.038615	0.44022	0.054095	0.027375	0.47274	0.061827	0.71209	0.41443	0.44276	0.80895	0.36307	0.0252423	-0.0267261	-0.0781266	-0.0241128	-0.0454397	0.00922588	0.0101393	-0.0145227	0.00365619	-0.0156265
Arfgap3	-0.43882	-0.56192	0.0090359	-0.33482	0.21689	0.84644	0.40327	0.78036	0.55323	0.0074474	0.66922	0.60545	0.1478	0.91119	0.0392015	-0.0028525	-0.0298992	0.00702513	0.015754	0.0670279	0.0115316	0.0257996	0.0296497	0.00255205
Arfgef1	-0.11641	0.30808	0.10365	0.34795	0.58408	0.088634	0.013125	0.6865	0.038033	0.32119	0.16324	0.41557	0.030496	0.96513	-0.0128851	0.0537836	0.131416	0.0210034	0.0788881	-0.0217409	-0.0245503	0.021493	-0.0223241	-0.000796411
Arfgef2	0.16522	0.66261	0.57639	0.59802	0.00091117	0.10439	0.012762	0.12505	0.016103	0.75761	0.49778	0.32537	0.23531	0.99533	0.0440387	0.0271741	0.130451	0.0429211	0.0758846	0.00556961	-0.0144595	0.00937618	-0.010509	0.000117515
Arfip1	0.23967	0.19234	0.064621	0.031567	0.32716	0.32572	0.69759	0.55473	0.26186	0.36531	0.066144	0.93753	0.24881	0.62867	-0.0524578	0.044799	-0.0197546	0.0339567	-0.0612369	0.0240581	-0.0449743	0.00268133	0.0224114	-0.00927486
Arfip2	-0.26062	-0.46778	0.16969	-0.45825	0.21151	0.5806	0.051663	0.79525	0.011897	0.22876	0.021836	0.026207	0.38811	0.019124	-0.0184625	-0.00883221	-0.0602272	0.00549339	-0.0281797	-0.0113532	0.0290902	-0.025509	0.0110716	-0.0295783
Arfrp1	-0.052648	-0.12697	0.13781	0.58348	0.84241	0.23587	0.74338	0.72227	0.34154	0.077434	0.13819	0.4478	0.66354	0.60854	-0.0055543	-0.0359426	-0.0115377	-0.0130865	-0.0270421	-0.061332	0.0238995	-0.0220187	0.00926081	0.00947508
Arg2	0.4208	-0.03409	0.20587	-0.23845	0.78254	0.22625	0.39249	0.19492	0.39977	0.94263	0.9262	0.6865	0.29127	0.17413	0.0344091	0.101463	0.129277	-0.139386	-0.0796876	0.0143007	0.00741115	0.0310597	0.109905	-0.267266
Arglu1	0.10544	-0.12363	0.64681	0.85332	0.73178	0.13769	0.25608	0.32957	0.12709	0.41294	0.23169	0.4768	0.70012	0.38694	-0.00573786	-0.0303088	-0.0524179	-0.0229228	-0.0340309	0.0176532	-0.0520742	-0.0382069	-0.0120621	0.0385397
Arhgap1	-0.091386	-0.062298	-0.012087	-0.1297	0.17605	0.41997	0.22704	0.49768	0.29272	0.42767	0.58145	0.10431	0.29208	0.89255	0.0215073	0.0110216	0.0321683	0.0144263	0.0233079	0.0233814	0.0093754	-0.0482531	0.0174616	-0.00158757
Arhgap10	0.2839	0.22332	0.23052	-0.25064	0.086994	0.058056	0.0042248	0.63625	0.023457	0.51876	0.45389	0.86275	0.21125	0.46136	-0.0332185	-0.045131	-0.0930582	0.0196791	-0.0849596	0.0519251	0.0231382	0.0114736	-0.0219256	-0.0412956
Arhgap11a	-0.45662	0.1892	-0.039561	0.092464	0.51779	0.37773	0.0041298	0.30976	0.22405	0.26381	0.22204	0.4239	0.33254	0.23552	-0.0475003	-0.083943	0.121235	0.0962641	0.101985	0.0856048	-0.0551522	0.0749179	-0.0794261	0.067925
Arhgap12	0.21156	0.43235	0.24644	-0.24316	0.1469	0.5492	0.060874	0.54	0.97681	0.22808	0.90586	0.36137	0.00083588	0.18566	-0.0498352	0.0220109	0.111271	0.0345542	0.00103732	0.0431183	0.00211777	0.0836127	0.0653591	-0.0506292
Arhgap15	0.013242	-0.19554	0.12715	-0.066843	0.62499	0.99301	0.036112	0.83996	0.60874	0.92072	0.87798	0.14312	0.15754	0.51799	0.0354442	0.000508357	-0.127159	0.0203127	-0.0204268	-0.0127397	-0.00861305	0.104549	-0.0781122	-0.0517761
Arhgap17	0.3141	0.22293	0.61502	0.86424	0.96328	0.0090406	0.46313	0.11207	0.88308	0.62227	0.026058	0.73925	0.37679	0.014206	0.00117395	-0.0530104	0.0249932	-0.0722395	-0.0069144	0.0281026	-0.101805	0.0201889	0.0313319	0.118166
Arhgap18	0.58988	0.43081	0.51942	0.84985	0.38685	0.5273	0.023032	0.9884	0.57168	0.99578	0.027855	0.16818	0.12164	0.0034377	0.0403505	-0.0221795	0.132262	-0.00086458	-0.0459738	-0.000290854	-0.0754017	-0.0547982	0.0537354	0.0957474
Arhgap19	0.2253	0.0055314	0.46386	0.71491	0.11196	0.67446	0.9566	0.34067	0.02787	0.097445	0.6747	0.4864	0.58236	0.3382	0.147593	0.0191768	0.00337683	-0.0498081	0.119573	0.0671741	-0.00865588	0.0421151	-0.0373331	0.043823
Arhgap20	-0.059677	0.35061	-0.14586	-0.20304	0.44372	0.017415	0.018489	0.25647	0.085264	0.55828	0.75568	0.15661	0.78383	0.54236	-0.0350822	0.0866207	0.233848	0.0571431	0.0887146	-0.0176145	0.00532404	0.0434636	0.003959	-0.0101097
Arhgap21	-0.005137	0.17323	0.64046	0.88659	0.011826	0.98897	0.15444	0.60034	0.036609	0.85433	0.067107	0.97422	0.67114	0.14726	0.0603239	0.000220302	0.0935439	-0.0136394	0.0883166	-0.00248332	-0.0429986	0.0014148	-0.00738038	0.0324827
Arhgap22	-0.1572	-0.32771	0.50384	0.50832	0.16716	0.17919	0.84033	0.28067	0.027111	0.79117	0.98503	0.063337	0.17394	0.56092	-0.0685715	-0.0729862	-0.0117517	-0.0726187	-0.114536	0.0166823	0.00109499	0.074284	0.0667661	-0.0596367
Arhgap23	0.54167	0.4164	-0.16684	-0.21102	0.046304	0.055938	0.89992	0.74489	0.51828	0.04233	0.80787	0.574	0.33256	0.35058	0.0293904	-0.032281	-0.00468177	-0.00941676	-0.0136969	0.0282573	0.00570294	-0.0150343	-0.0100572	0.0249474
Arhgap24	0.38753	-0.0057952	0.20164	0.65162	0.58569	0.037221	0.13752	0.39536	0.10719	0.84982	0.35243	0.72709	0.071514	0.16084	-0.0352444	0.113706	0.0666887	-0.0315494	-0.0764125	0.0180465	-0.0212191	0.0170626	0.0574848	0.0635464
Arhgap25	0.24346	0.40702	-0.54029	-0.46884	0.19859	0.73861	0.14927	0.55167	0.70888	0.33314	0.022518	0.55373	0.63362	0.028875	-0.0732208	0.0299021	-0.104805	0.0361058	-0.0215609	0.0426623	0.170334	-0.052208	-0.0253356	0.224728
Arhgap26	-0.044095	0.45973	-0.35694	-0.41781	0.40838	0.045519	0.0042847	0.6467	0.0056046	0.92068	0.90371	0.17106	0.99503	0.74141	0.022561	0.0446604	0.146955	0.0216264	0.101142	0.00237319	-0.00343241	-0.0487172	-0.000155319	0.0101058
Arhgap27	0.52197	0.27683	0.63521	0.61788	0.24653	0.34413	0.27011	0.5625	0.20807	0.67103	0.39711	0.25653	0.51149	0.77033	0.0542768	-0.0382218	-0.0329787	0.0251291	-0.051653	0.0197343	-0.0335275	-0.0388175	-0.0273889	-0.0076394
Arhgap28	0.1317	0.1383	0.15388	0.60494	0.36557	0.76661	0.74254	0.46853	0.64926	0.41944	0.0042653	0.79834	0.54549	0.60052	0.143386	0.0489505	-0.0521759	0.0941291	0.102795	0.0724601	-0.328979	0.0285874	0.0850538	0.0544508
Arhgap29	-0.16206	-0.15504	0.23902	0.52529	0.30447	0.17756	0.074814	0.10407	0.40516	0.036479	0.44233	0.86962	0.1439	0.05367	0.0516822	0.045292	0.137029	0.0958125	0.0360955	0.0778896	-0.0368064	0.0110529	0.0609764	0.0868395
Arhgap30	0.0075621	0.0051533	0.020446	0.83031	0.20697	0.7382	0.21033	0.29102	0.52921	0.099973	0.061851	0.56217	0.18551	3.643e-05	0.069179	-0.0178689	0.10959	0.0651739	0.0271497	0.0574442	0.0728259	-0.030359	0.142659	0.272704
Arhgap31	0.037173	0.12699	0.56603	0.33466	0.029318	0.14135	0.022624	0.92405	0.095205	0.22221	0.40894	0.79224	0.82679	0.96001	0.07243	-0.0382305	0.170712	-0.00432321	0.0629142	0.0515829	0.0316952	-0.0114189	-0.00408661	-0.00188219
Arhgap32	-0.20671	0.28226	-0.0074862	0.41892	0.5578	0.050715	0.026975	0.10515	0.012357	0.67597	0.03424	0.37994	0.92658	0.62976	0.029285	0.0639377	0.200339	0.0566878	0.157846	-0.00909488	-0.0422774	-0.0304875	-0.00146119	0.0119992
Arhgap33	0.047211	-0.19613	-0.16098	0.59511	0.19361	0.073328	0.58179	0.86811	0.31133	0.040324	0.51564	0.14711	0.29486	0.19963	0.0267133	-0.0334596	0.0318876	0.0124009	-0.0434049	-0.0749909	-0.0314278	-0.101289	0.0476197	0.0732097
Arhgap36	0.39208	0.051428	-0.063466	0.13854	0.86352	0.26551	0.018292	0.82773	0.196	0.011334	0.49085	0.1324	0.074151	0.57697	0.0482326	0.189719	0.47853	0.0694983	-0.318472	-0.425641	0.125693	-0.400821	0.230137	-0.137606
Arhgap39	-0.16856	0.07378	0.48076	0.39196	0.067899	0.37419	0.31539	0.63336	0.067786	0.71631	0.89075	0.33091	0.13788	0.83107	0.0359319	-0.0139116	0.0582257	0.0113948	0.0618508	-0.00828323	-0.0035565	0.0381712	-0.0244273	0.00516683
Arhgap4	0.083831	-0.18909	0.51091	0.90706	0.14461	0.13806	0.4969	0.32878	0.021136	0.94196	0.88506	0.36491	0.8115	0.03425	-0.0708144	0.195447	0.0377902	0.113415	-0.140122	0.00995645	-0.0138574	-0.0884029	0.0222182	0.187061
Arhgap42	-0.14547	-0.0094943	0.36221	0.35553	0.040529	0.75979	0.17402	0.78647	0.044446	0.36877	0.3612	0.4522	0.64934	0.65036	0.0732133	0.0138638	0.0869997	0.0150968	0.104302	0.0525952	-0.0438688	0.0405087	-0.020141	0.0205458
Arhgap44	-0.42576	0.27349	-0.55259	-0.58916	0.59007	0.049564	0.40457	0.05387	0.0093851	0.50374	4.0357e-05	0.98253	0.13179	0.1494	-0.0145982	0.0332331	0.037329	0.0436579	0.0685657	-0.00932871	0.0695596	-0.000379235	0.0178727	0.030343
Arhgap5	-0.034102	0.16284	-0.13611	-0.52858	0.31607	0.085687	0.010013	0.96826	0.36434	0.078483	0.27142	0.045428	0.75969	0.98223	-0.0416601	0.100119	0.252371	0.0040742	0.0641319	0.0481171	-0.0221971	0.0637613	0.00753569	0.000408584
Arhgap6	0.22252	0.44078	0.20853	0.64681	0.88895	0.65635	0.012388	0.58325	0.88996	0.0744	0.14911	0.23353	0.42968	0.84009	-0.0164851	-0.0273472	0.222035	0.0791765	0.0123564	-0.244463	-0.135254	-0.204639	0.0752569	0.0335225
Arhgap9	-0.052156	0.078878	-0.076017	0.68092	0.99937	0.282	0.94556	0.84339	0.99806	0.21662	0.21747	0.29811	0.65555	0.00020991	-0.000114148	-0.131332	-0.00466775	0.0311159	0.000254024	0.179281	0.0752529	0.118177	0.0842912	0.47557
Arhgdia	-0.14301	-0.24514	-0.44674	-0.10086	0.015634	0.33475	0.024191	0.81362	0.053873	0.45583	0.034375	0.14149	0.11165	0.06307	-0.0337251	-0.0156474	-0.0944497	-0.0076518	-0.0424962	-0.0164614	0.0367568	-0.0386777	0.042144	0.0338799
Arhgdib	0.3276	0.22924	0.37173	0.75569	0.47381	0.54077	0.18344	0.85925	0.094426	0.56011	0.054828	0.18292	0.33862	0.0297	-0.0572016	-0.0392492	-0.0863454	-0.0200587	-0.147652	0.0359837	0.0915814	0.0757445	0.0965164	0.0923207
Arhgdig	-0.27596	-0.80787	-0.65607	-0.76941	0.7808	0.54989	0.0093105	0.8424	0.022095	0.91947	0.020578	0.67167	0.22421	0.8655	-0.00911235	0.0189086	-0.251299	-0.00465226	-0.101182	-0.00333713	0.0544268	-0.0265351	0.0340014	-0.00811266
Arhgef1	0.12308	-0.068688	0.57781	0.85661	0.32884	0.079569	0.8923	0.18781	0.17907	0.34885	0.11759	0.27931	0.49097	0.39631	0.0224806	-0.0697153	-0.00499945	-0.0400261	-0.0178767	-0.0414804	-0.0728003	-0.0818851	-0.0369068	0.0594847
Arhgef10	0.42228	0.24328	-0.044908	-0.18406	0.032907	0.47033	0.13526	0.23907	0.60252	0.051673	0.65764	0.75811	0.98734	0.60962	0.0405669	-0.0177286	0.0582125	-0.031715	-0.0122276	0.0898367	-0.0239618	0.0224765	-0.000415856	0.0259798
Arhgef10l	-0.34811	-0.31824	-0.24294	-0.61934	0.5102	0.37392	0.074977	0.65332	0.065521	0.15378	0.39819	0.57207	0.9409	0.44508	0.0167246	-0.0190281	-0.0918766	-0.0226572	0.0324898	0.0526858	-0.0226196	-0.0272583	-0.0014521	-0.038044
Arhgef11	0.21305	0.29681	0.53213	-0.18646	0.21582	0.090212	0.048039	0.80114	0.14	0.29837	0.49121	0.39973	0.0014204	0.0030647	0.0298669	0.036803	0.109098	0.00670076	0.0439804	0.0311453	-0.0134957	-0.0177237	-0.0438752	-0.0577162
Arhgef12	0.089599	0.61105	0.25974	0.16701	0.11932	0.12904	0.014878	0.38235	0.003933	0.54261	0.4754	0.68615	0.4028	0.88518	0.0343385	0.0347777	0.183836	0.038552	0.107497	0.0129421	-0.0102841	0.008913	-0.0143824	0.0026662
Arhgef15	0.50664	0.39151	-0.026117	-0.41206	0.090731	0.25793	0.046912	0.80164	0.25472	0.07383	0.083803	0.40347	0.53665	0.41762	0.0372264	-0.0359906	-0.0438027	0.0135117	-0.0435714	0.101967	0.0585612	-0.0336219	0.0175315	0.0304236
Arhgef16	0.40632	0.068115	0.42913	0.57297	0.44876	0.8501	0.0021992	0.24511	0.30199	0.24895	0.10941	0.93194	0.06272	0.50106	0.107511	0.0278576	0.27836	0.103468	-0.194312	0.30767	-0.338667	-0.0342234	0.198783	-0.0784142
Arhgef17	0.10178	0.034546	0.51051	-0.20081	0.15328	0.67227	0.27259	0.8479	0.49922	0.17016	0.38751	0.51044	0.044569	0.036352	0.0247635	-0.00669227	0.0534406	-0.00624437	0.0100539	0.0346502	-0.016815	0.0152291	-0.0319181	-0.0528136
Arhgef18	0.13442	0.31207	0.20151	-0.23812	0.5249	0.97492	0.10202	0.65553	0.020247	0.55422	0.24081	0.24794	0.091206	0.81214	0.0158377	0.000447083	0.0677046	-0.00776933	0.0269598	0.0303597	0.0244617	0.0210538	-0.0260635	-0.00256797
Arhgef19	-0.055632	-0.23427	-0.0065507	-0.11695	0.2443	0.40526	0.5545	0.64654	0.35175	0.40613	0.47319	0.69158	0.38727	0.46167	-0.0567618	0.0800612	-0.0376171	-0.0461317	-0.0450421	0.0442296	0.0356783	0.015361	0.0258323	0.0337395
Arhgef2	0.17039	0.35138	0.35488	0.49602	0.49349	0.50261	0.34339	0.81647	0.63962	0.47454	0.66215	0.13303	0.0215	0.27834	-0.0149814	0.00640196	0.0195625	-0.00386612	0.0103759	0.0122317	0.00772751	0.0378795	-0.0259503	0.0232013
Arhgef25	-0.36702	-0.45506	0.42323	0.30311	0.98842	0.020505	0.0059781	0.59649	0.27955	0.5143	0.35914	0.34363	0.14348	0.83467	-0.000475814	-0.0515394	-0.0949619	0.0173084	-0.042317	0.0388043	0.0227523	0.0557967	0.0649967	-0.0124925
Arhgef26	-0.07756	-0.097368	-0.60858	-0.45622	0.39824	0.61952	0.30294	0.17005	0.75063	0.015377	0.49923	0.48548	0.28958	0.079195	-0.017819	-0.00968255	0.0433812	-0.055813	0.00722092	0.113817	-0.0216999	0.0673303	0.0274935	0.064097
Arhgef3	0.29774	0.26465	0.10355	-0.68821	0.37907	0.56444	0.66048	0.12842	0.76399	0.16662	0.020636	0.11903	0.043777	0.043716	0.0171544	-0.020048	0.0156144	-0.0182635	0.0101332	0.017619	0.0515701	0.047845	-0.0687235	-0.0458413
Arhgef33	0.37353	-0.052834	0.62387	0.33476	0.84548	0.53557	0.3903	0.043095	0.72418	0.1623	0.92977	0.5106	0.98663	0.064713	0.0214594	0.042422	0.0688699	-0.177543	-0.0339616	0.128279	0.00940354	-0.0828984	0.00128197	-0.237732
Arhgef37	0.11497	0.054071	0.44476	0.13927	0.69459	0.55134	0.73187	0.68328	0.9453	0.55662	0.82555	0.45001	0.11105	0.42289	0.0355925	-0.0583224	-0.0409861	-0.0405956	0.00667247	0.042964	0.00890042	0.0660695	-0.0979732	-0.0536636
Arhgef39	0.48593	0.35274	0.42154	0.57582	0.46697	0.89482	0.027501	0.99967	0.88857	0.67358	0.69204	0.7089	0.94943	0.24892	0.161497	0.0116303	0.165643	-7.00173e-05	0.0236664	0.167937	0.0789518	-0.0540794	-0.0202674	0.179891
Arhgef4	0.074472	0.016109	-0.17477	-0.64618	0.08358	0.31183	0.024173	0.85132	0.090313	0.12477	0.051115	0.43651	0.20788	0.64897	-0.0172634	-0.0102156	-0.0916675	0.00442875	-0.0335179	0.0413605	0.041372	0.0188693	-0.0179111	0.0154045
Arhgef40	0.358	0.52015	0.64456	0.77366	0.56985	0.43822	0.044071	0.88432	0.64118	0.15414	0.3395	0.89553	0.0010055	0.30803	0.0251479	-0.0264769	0.0853804	-0.00478971	0.00684951	0.0673243	-0.0252254	-0.00474355	0.0430748	0.0463087
Arhgef5	0.0094893	0.28835	0.21886	0.39733	0.054394	0.79311	0.97403	0.99163	0.00036828	0.022678	0.014302	0.4954	0.045086	0.552	0.104298	-0.0148452	0.00279967	-0.000431939	0.176093	0.193946	-0.168652	-0.0739186	0.0774249	0.032489
Arhgef6	0.14277	0.35493	0.72804	0.7622	0.97731	0.82413	0.055003	0.804	0.29501	0.42606	0.67891	0.4158	0.14676	0.31172	0.00121851	0.00906413	0.16535	0.0211717	0.0414587	0.0455044	-0.0129084	0.0544863	0.0274068	-0.056465
Arhgef7	-0.28361	-0.36194	0.406	0.53362	0.15365	0.75742	0.04859	0.44681	0.35663	0.96879	0.79561	0.53582	0.25708	0.76742	0.0179401	0.00328939	0.066	0.0100151	0.0163147	-0.00071827	0.0064926	-0.0181796	-0.0192727	0.00917536
Arhgef9	-0.017309	0.4514	-0.0092851	0.46715	0.19575	0.53591	0.030772	0.28616	0.26608	0.70124	0.14454	0.36448	0.15414	0.056214	-0.0258697	0.0118466	0.0920353	0.0214558	0.0254957	-0.00991829	-0.0165521	0.020145	-0.0149899	0.0184017
Arid1a	0.23315	0.30483	0.34379	0.78108	0.040506	0.664	0.072908	0.12197	0.23247	0.12043	0.2019	0.45054	0.7419	0.77374	0.0422256	0.00982396	0.0982595	0.0270853	0.0245856	-0.0646494	-0.0605895	-0.0282211	0.00736138	0.0132598
Arid1b	-0.13883	0.21877	0.36454	0.59107	0.39311	0.24575	0.078133	0.0074701	0.0185	0.27589	0.23233	0.97273	0.84328	0.84318	0.0215696	0.024071	0.11914	0.0523588	0.0629167	-0.0255078	-0.0240645	0.0010338	0.00266683	-0.00574677
Arid2	0.12379	0.17007	0.50049	0.54592	0.75787	0.43758	0.076036	0.88957	0.26477	0.82281	0.29156	0.36568	0.098771	0.42688	0.00702587	0.019611	0.0745738	-0.00451368	0.0180621	-0.0082495	-0.0293945	0.0268943	-0.0329443	-0.0278311
Arid3a	-0.20291	-0.095922	0.62275	0.79772	0.45926	0.95807	0.13238	0.25985	0.36677	0.1926	0.88981	0.73438	0.95791	0.76112	0.0496941	-0.00209743	0.0610458	0.0412663	0.0420321	-0.0504162	-0.00398313	0.0128394	-0.00237353	0.0113845
Arid3b	0.55641	0.30369	0.34951	0.63655	0.92937	0.27622	0.8784	0.038957	0.13399	0.83009	0.87437	0.77963	0.19176	0.36931	0.00466312	-0.0556494	-0.00799741	-0.0591671	-0.0747934	-0.0191163	-0.00599594	0.0290158	-0.107991	0.0718403
Arid4a	0.17011	0.091696	0.30783	0.58444	0.22251	0.097027	0.3837	0.055472	0.020815	0.51344	0.20543	0.43264	0.48982	0.82799	-0.0256976	-0.0393493	-0.0493398	-0.0407954	-0.0437155	-0.0103466	-0.0111312	-0.0125785	-0.00938865	0.00363839
Arid4b	0.22051	0.42324	0.28766	0.65193	0.22334	0.60936	0.20088	0.72193	0.63903	0.88822	0.0027718	0.55168	0.50609	0.75825	-0.0307785	-0.0131296	0.054444	-0.0170777	-0.0113148	-0.00346666	-0.0601298	-0.0200617	-0.0145928	0.00959683
Arid5a	0.50002	0.15716	-0.41613	0.044762	0.91936	0.55643	0.060829	0.050893	0.40914	0.91912	0.50692	0.88275	0.56998	0.014134	-0.00643562	-0.0322394	-0.0846557	-0.063142	-0.0359054	0.00736937	0.0318572	0.00677484	-0.0375138	0.142484
Arid5b	0.043957	0.4205	0.31588	0.26836	0.09536	0.19102	0.07217	0.68952	0.0042346	0.47946	0.094993	0.41082	0.27695	0.78029	0.112393	0.0545596	0.304683	0.024265	0.238214	0.0213948	-0.0656634	-0.0271363	-0.0449335	-0.00872676
Arih1	0.19725	0.47178	0.42661	0.27278	0.71502	0.01921	0.017426	0.64368	0.12825	0.67396	0.84396	0.035628	0.54657	0.74421	-0.00797232	0.0582793	0.11161	0.0220732	0.0359007	-0.00501552	0.00277071	0.0337264	-0.00775646	-0.00416035
Arih2	0.3578	0.12018	0.59119	-0.022385	0.18213	0.86221	0.20281	0.57877	0.89706	0.97979	0.42471	0.8856	0.04661	0.057047	0.035248	-0.00433627	-0.0235692	0.018362	-0.001682	-0.00051142	0.00962242	-0.00266832	-0.0281346	-0.0382843
Arl1	-0.15029	0.23789	0.046123	-0.82162	0.17982	0.045764	0.87942	0.14704	0.75511	0.18677	0.16562	0.035063	0.018777	0.050781	-0.0485538	0.0435916	0.00301782	0.05856	-0.00561252	0.030514	0.0311159	0.0380486	-0.0248637	-0.0542643
Arl10	-0.092572	0.27183	0.16577	-0.06186	0.19349	0.66354	0.074479	0.22981	0.73451	0.3173	0.15616	0.25907	0.0081458	0.52492	-0.0817489	0.0245882	0.13034	0.0869409	-0.0191371	0.0855585	0.0432243	-0.0455584	0.0576729	0.0210479
Arl11	-0.16017	0.63367	0.25949	0.76521	0.064606	0.98484	0.48671	0.47151	0.077095	0.5933	0.82679	0.2778	0.0014813	0.00031151	-0.321451	-0.00339984	0.0562149	0.284915	0.211271	0.202483	-0.0263865	0.230797	0.293062	0.761458
Arl13b	-0.20085	0.16748	0.28527	0.18626	0.086993	0.42336	0.78101	0.70121	0.44384	0.15016	0.36871	0.61457	0.47213	0.88202	-0.0832804	0.0440009	0.0123824	-0.020678	0.0310663	0.0408163	-0.0235969	-0.0196046	-0.0160132	-0.00317511
Arl14ep	0.35086	0.22029	-0.13076	0.14688	0.91349	0.764	0.052536	0.24351	0.86056	0.60064	0.062387	0.74189	0.92778	0.96472	0.00252799	0.0104713	0.0854935	-0.0370909	0.00564264	-0.0135203	-0.0372949	0.00982306	-0.00266133	0.00104679
Arl15	0.40896	0.13893	0.23948	0.68542	0.62565	0.61677	0.21953	0.015603	0.84257	0.3345	0.086126	0.12024	0.13897	0.66192	0.032244	0.045978	0.0960225	-0.0801251	-0.00852543	-0.0315609	-0.0491606	0.0794016	0.0332068	0.014031
Arl16	-0.14863	-0.53622	0.19469	-0.10502	0.26854	0.65742	0.14358	0.59586	0.014235	0.21423	0.89293	0.68032	0.044217	0.42156	-0.0405958	-0.0123762	-0.077096	-0.0110785	-0.0943553	0.055496	-0.0037509	-0.0131086	0.058288	-0.0275051
Arl2	-0.10286	-0.48086	0.31036	-0.3772	0.10672	0.41378	0.049351	0.58395	0.028392	0.15809	0.11261	0.6676	0.33921	0.31206	-0.0468808	-0.0208853	-0.147481	-0.0167324	-0.122799	0.0406525	0.0349383	0.0102407	0.0143436	-0.0181468
Arl2bp	-0.17457	-0.14269	-0.6496	-0.50715	0.015915	0.23233	0.13747	0.084156	0.11642	0.63204	0.75124	0.16108	0.072281	0.96261	-0.0229157	0.0119445	-0.0297744	0.0230745	-0.0183272	-0.0071889	-0.0050894	-0.0199995	0.0196039	0.000707885
Arl3	-0.033601	-0.46199	-0.20529	-0.10084	0.18898	0.60905	0.033685	0.7752	0.023979	0.50777	0.33568	0.0029032	0.72175	0.13749	-0.0618219	-0.0203847	-0.122217	-0.0133244	-0.163838	0.0235104	0.0218419	-0.0794768	-0.0121217	0.0355575
Arl4a	-0.44249	-0.08423	-0.080359	0.13828	0.30437	0.76575	0.24617	0.88726	0.27976	0.42459	0.041984	0.024055	0.15516	0.26269	-0.0271043	-0.00892436	0.0529829	-0.00753459	0.0454043	-0.0213475	-0.0984831	-0.045375	0.047045	-0.0387246
Arl4c	0.068769	0.169	-0.34991	-0.50643	0.55899	0.09826	0.33546	0.59657	0.1162	0.12138	0.66049	0.12259	0.50439	0.28666	0.014565	0.0503597	0.0268448	0.021052	0.0350063	0.0642391	0.0134703	0.0625061	0.0296469	0.0456223
Arl4d	0.3218	-0.11217	-0.42241	-0.51099	0.26039	0.12712	0.04499	0.55768	0.34745	0.31904	0.072541	0.47978	0.12669	0.70527	0.104936	-0.0724594	-0.177726	-0.0613842	-0.0695386	-0.101958	0.131425	0.0524109	-0.114101	0.0225828
Arl5a	-0.15981	0.0032432	-0.25199	-0.46235	0.079616	0.17869	0.17861	0.98818	0.6885	0.37534	0.96534	0.31615	0.53047	0.96726	-0.0392806	0.0446352	0.0347603	0.000715179	0.0101686	0.0197466	-0.000612185	0.0162794	0.0115921	0.000670546
Arl5b	0.071928	0.28665	-0.32767	-0.43972	0.98991	0.079132	0.017001	0.85111	0.049898	0.29685	0.5995	0.11174	0.13209	0.88587	0.00115057	0.169347	0.510999	0.0213741	0.177626	-0.0483436	0.0152909	0.0335277	-0.0831037	0.00338613
Arl5c	0.052208	-0.13825	0.28226	0.23792	0.74965	0.37967	0.12534	0.31648	0.0866	0.84979	0.71807	0.86819	0.97769	0.66028	-0.0250431	-0.0683463	-0.14109	-0.102146	-0.0813632	0.022286	-0.0157833	0.0152885	0.00167862	-0.0396
Arl6	0.12572	-0.092246	-0.20619	-0.52895	0.4198	0.16308	0.41465	0.9528	0.39308	0.58056	0.77206	0.93593	0.27395	0.28784	-0.0221874	0.0558957	-0.0496426	-0.00410595	-0.0443054	0.0205775	0.00911808	-0.00266338	0.0297693	-0.024473
Arl6ip1	-0.11448	-0.064863	-0.28965	-0.54894	0.77821	0.90079	0.27354	0.37846	0.7878	0.71832	0.34525	0.54968	0.045889	0.42744	-0.00498107	0.00228454	-0.0475775	0.0353696	-0.00875484	0.0129349	0.038683	0.0141543	0.0675757	-0.0180703
Arl6ip4	-0.18787	-0.35305	-0.11761	-0.43695	0.069149	0.055669	0.057407	0.44313	0.043833	0.49881	0.59203	0.17792	0.45581	0.41771	-0.0417527	-0.066145	-0.159079	-0.0251987	-0.0602877	0.0216758	0.0121027	-0.0378022	-0.0143325	-0.0137302
Arl6ip5	-0.22464	-0.35125	-0.36537	-0.62444	0.38467	0.67531	0.020977	0.1299	0.13198	0.94672	0.50703	0.51461	0.20393	0.91965	-0.0152739	0.00765232	-0.0580402	0.0461387	-0.0387145	-0.00135473	0.0138245	0.0127119	-0.0180286	0.002828
Arl6ip6	-0.013069	0.032009	-0.066091	0.12505	0.51223	0.91411	0.48336	0.73808	0.50965	0.95917	0.10833	0.91456	0.90266	0.89815	0.0378023	-0.00638742	0.0484262	0.0242871	0.0341626	-0.00196772	-0.0357737	-0.00606093	-0.00509798	0.00547437
Arl8a	-0.34741	-0.46998	-0.51244	-0.54727	0.68366	0.81513	0.38386	0.73515	0.54839	0.15203	0.055375	0.45399	0.16361	0.6851	-0.00776766	0.00357523	-0.0306529	-0.00669865	-0.0109402	-0.018757	0.0211565	0.0133292	0.023769	0.0066004
Arl8b	0.037322	0.55266	-0.40957	-0.28597	0.052833	0.087362	0.0057364	0.48345	0.049014	0.71649	0.39752	0.01057	0.12689	0.51245	-0.0329408	0.0424735	0.0844551	0.0241053	0.030506	-0.00405939	0.0121346	0.0143143	0.0167367	0.0153701
Armc1	-0.073464	0.051362	-0.35451	-0.45872	0.12876	0.32349	0.55387	0.65283	0.6446	0.48736	0.2826	0.39998	0.15676	0.16028	-0.0355562	0.0336507	0.0187176	0.0250792	-0.0115291	-0.0211476	-0.0245117	0.0186667	-0.0402219	-0.0261072
Armc10	-0.49187	-0.3203	-0.088984	0.10163	0.2884	0.21393	0.92587	0.20409	0.58372	0.75292	0.99426	0.30165	0.66321	0.7511	-0.0267046	-0.0314764	0.00412923	0.0348249	-0.0140944	-0.00859779	-0.000184769	-0.0447255	0.0110216	0.00764756
Armc2	-0.17956	-0.38918	0.29109	0.59025	0.39577	0.91074	0.054423	0.052241	0.31738	0.27009	0.0087503	0.31912	0.32097	0.73187	0.0463629	-0.00454737	0.0471059	0.0819577	-0.035199	-0.0473814	-0.0772329	-0.0340096	-0.035798	-0.00711967
Armc3	0.23454	-0.22851	-0.36839	-0.24244	0.88596	0.91879	0.16532	0.8023	0.0042996	0.91082	0.63332	0.73287	0.12808	0.60347	0.0274218	-0.012145	-0.12896	-0.0493936	-0.281251	-0.0184158	-0.0883229	-0.0474114	0.15917	0.0878285
Armc4	-0.25128	-0.095428	0.01501	-0.21069	0.63029	0.23483	0.086606	0.48343	0.13019	0.14044	0.046081	0.92879	0.034152	0.63939	-0.0694042	-0.309591	-0.336435	-0.0954742	-0.149661	0.116211	-0.157412	0.00963417	-0.111646	-0.0779521
Armc5	-0.044214	-0.38938	0.10157	0.28647	0.24072	0.92456	0.12697	0.89636	0.56323	0.48424	0.55104	0.76977	0.24017	0.40057	0.0356113	-0.00239787	-0.0535179	-0.00381898	-0.0128562	0.012383	0.0105854	-0.00976863	0.0445123	0.0208546
Armc6	-0.357	-0.37829	-0.3653	-0.65781	0.086149	0.10839	0.064583	0.90405	0.33094	0.46185	0.00083296	0.61888	0.11427	0.6727	-0.0586313	0.0291573	-0.0655988	0.00376192	-0.030403	0.0217444	0.072125	0.0108669	0.0241362	0.0105569
Armc7	-0.45713	-0.19635	0.26764	0.60096	0.28484	0.59677	0.20503	0.19449	0.93538	0.61969	0.70528	0.25435	0.59265	0.45849	-0.0432476	-0.00820919	-0.0277318	-0.0309023	0.00206893	-0.0174572	-0.0124546	-0.0334537	-0.0109058	0.021531
Armc8	-0.39818	0.24351	0.38097	0.31121	0.070407	0.80254	0.39495	0.79989	0.26832	0.29377	0.16324	0.041291	0.3364	0.42357	-0.0319823	0.00533763	0.0193338	0.00555653	0.0250549	0.0179104	-0.0212219	0.022239	0.0119689	-0.0119755
Armc9	0.22765	-0.045342	0.59442	0.77493	0.13539	0.60892	0.95905	0.60642	0.48898	0.7744	0.5913	0.42675	0.79969	0.40836	0.0157237	-0.00754257	-0.00183148	-0.0153455	-0.01856	-0.0078971	0.0161082	-0.0240512	0.0047836	0.0139642
Armcx1	0.046734	0.34247	-0.25803	-0.62707	0.30517	0.37556	0.34246	0.84549	0.32821	0.68562	0.60091	0.022073	0.71285	0.27221	-0.0197369	0.0254786	0.0285912	0.0102076	0.026504	0.00771541	0.012685	0.052011	-0.00698803	-0.0217746
Armcx2	-0.011803	0.4757	-0.34773	-0.26625	0.093918	0.62068	0.032632	0.89275	0.11643	0.70256	0.19514	0.15152	0.80718	0.31514	-0.0247531	0.0086514	0.0518949	0.00131559	0.0141202	0.0102166	0.0206235	-0.0318702	0.00406703	0.0189983
Armcx3	0.032196	0.2602	-0.31834	-0.62702	0.29302	0.28119	0.27653	0.9433	0.31183	0.21438	0.9753	0.043472	0.55765	0.81706	-0.016949	0.0289586	0.0353566	0.00258203	0.024976	0.0321372	-0.000554596	0.0283363	-0.0116333	-0.00439541
Armcx4	-0.018816	0.29119	-0.17172	-0.023753	0.21644	0.21826	0.011755	0.71172	0.021035	0.46995	0.65227	0.40685	0.43722	0.94426	0.0420226	0.033421	0.139173	0.0195397	0.0917871	-0.0344702	-0.0145545	-0.0339324	-0.019207	0.00360507
Armcx5	-0.35167	-0.046023	0.018236	0.18585	0.7977	0.67435	0.17232	0.65927	0.087975	0.38716	0.15818	0.75508	0.11505	0.89501	0.00458101	-0.0178711	0.036029	-0.0173787	0.0437146	0.0228614	-0.0518265	0.00413939	0.0338604	0.00315945
Armcx6	0.56119	0.14229	0.31383	0.46354	0.97204	0.36073	0.68275	0.25546	0.22142	0.70604	0.79989	0.10544	0.03272	0.72381	0.00165815	-0.0253916	-0.0211129	-0.0986145	-0.0618068	-0.021183	0.00853443	-0.0496774	0.0491588	0.0146595
Arnt	0.083128	0.12896	0.63564	0.85586	0.50645	0.95327	0.20153	0.63231	0.7074	0.91575	0.077226	0.97794	0.47369	0.41445	-0.0172754	-0.000884312	0.0465304	-0.0214364	-0.00718006	-0.00459324	-0.0947614	0.00230353	-0.030883	0.0532678
Arnt2	0.20694	-0.12737	-0.054237	-0.48234	0.037585	0.24326	0.077476	0.3268	0.2028	0.35247	0.52423	0.47918	0.36903	0.75619	0.09239	0.0427257	0.117732	0.033377	0.0338037	0.0283555	0.0100437	0.0156864	-0.0137807	-0.00925391
Arntl	0.54564	0.68649	0.1022	0.025905	0.089287	0.23415	0.41345	0.48862	0.97293	0.7237	0.19245	0.47362	0.066698	0.28721	-0.0999206	0.0469297	0.0275327	-0.0176387	-0.000629954	0.0117898	0.0625375	-0.0219862	0.0489833	0.0347799
Arntl2	-0.19591	-0.083487	0.42176	0.65972	0.91196	0.90632	0.0017498	0.66965	0.30731	0.59737	0.3157	0.62865	0.48344	0.53649	-0.00822697	-0.010865	0.237254	-0.0280309	0.0647568	-0.0506591	-0.0605018	0.0604306	-0.0270503	0.0353929
Arpc1a	-0.016485	-0.04465	-0.46628	-0.79397	0.2781	0.1943	0.036522	0.95006	0.15888	0.59308	0.059628	0.41382	0.21064	0.3735	-0.019373	-0.0216915	-0.0982931	-0.00238771	-0.0301018	0.00989302	0.0269157	0.0207378	0.0133115	-0.0156224
Arpc1b	-0.24546	-0.11149	-0.18057	0.49786	0.86161	0.14433	0.0068996	0.7164	0.9503	0.024299	0.56623	0.33863	0.0075103	8.0189e-05	-0.0110475	-0.0659553	-0.13441	-0.0157066	-0.00295557	0.141636	0.0365914	0.0778858	0.157529	0.22946
Arpc2	-0.12817	-0.17532	-0.17884	-0.19536	0.26975	0.21986	0.099184	0.79077	0.10754	0.93709	0.77391	0.0088088	0.085926	0.8168	-0.0193196	-0.0224149	-0.0597636	0.0081143	-0.0320778	-0.001487	0.00391711	0.0356793	0.0212142	0.00485061
Arpc3	-0.20179	-0.38061	-0.35833	-0.67629	0.051376	0.50851	0.052785	0.77747	0.25152	0.66364	0.0056691	0.39431	0.12426	0.92363	-0.0419059	0.0159555	-0.109649	-0.00690299	-0.0363077	-0.00832711	0.0587815	0.0198213	0.0252595	-0.00307445
Arpc4	-0.23223	-0.53226	-0.3003	-0.40123	0.025089	0.30556	0.013669	0.83678	0.054043	0.14746	0.33064	0.54845	0.2383	0.35375	-0.0304623	-0.0174995	-0.140755	0.00864226	-0.0593769	-0.0381537	0.0279888	0.017136	0.0312313	-0.0223223
Arpc5	-0.057096	-0.087556	-0.14966	0.020784	0.95609	0.94938	0.34693	0.52958	0.76078	0.61991	0.10526	0.69793	0.28609	0.46892	0.00212571	0.00122998	-0.0414696	0.0171275	-0.00807783	-0.0152055	0.0437998	0.0199353	0.0274765	0.0292169
Arpc5l	-0.12495	-0.31816	-0.1397	-0.66978	0.084918	0.70081	0.078886	0.27837	0.064049	0.17044	0.1159	0.39022	0.20031	0.57377	-0.0568553	-0.00809328	-0.120276	-0.0264167	-0.063469	0.0385064	0.0271883	0.0193809	0.0143472	-0.0151414
Arpm1	-0.069457	-0.21245	-0.26676	-0.10472	0.62722	0.18326	0.14201	0.93679	0.5639	0.16466	0.46305	0.62018	0.14829	0.27279	-0.0718993	0.147185	0.267251	0.00743078	-0.0756815	-0.210509	-0.0452765	-0.0327129	0.091118	-0.104599
Arpp19	-0.017078	-0.32002	-0.36321	-0.35233	0.40088	0.74619	0.47947	0.7483	0.62044	0.83153	0.55589	0.56593	0.65757	0.50743	0.028161	0.0181931	-0.0296589	0.0147832	-0.0199039	0.0192614	0.0236449	0.042644	0.0120374	0.0476729
Arpp21	0.024911	0.086756	0.048404	0.52137	0.35511	0.11905	0.5087	0.81895	0.32348	0.86758	0.34483	0.89845	0.76825	0.083546	-0.0320836	-0.0316095	0.0157629	0.0120464	-0.0455491	-0.00447607	-0.0232325	-0.00719836	-0.00579485	0.0665336
Arr3	-0.3922	-0.023949	0.255	0.39462	0.77386	0.16803	0.064319	0.84049	0.54618	0.34797	0.31941	0.06846	0.033845	0.76227	-0.0354198	-0.167329	-0.260489	-0.01789	0.0358815	-0.246792	-0.161526	0.294012	-0.249495	-0.0575116
Arrb1	0.18843	0.4439	-0.004981	-0.43734	0.20037	0.10368	0.073579	0.62969	0.17426	0.55552	0.42698	0.37833	0.75616	0.43546	0.0171686	-0.00991933	0.0584552	-0.00565574	0.0158686	0.0107096	0.00879448	-0.0203956	0.00272338	-0.0166022
Arrb2	0.03895	-0.39643	0.53387	0.645	0.86895	0.52252	0.10658	0.35874	0.074767	0.71494	0.36523	0.38771	0.076508	0.82784	0.00388203	-0.0146981	-0.0681139	-0.00906549	-0.0522788	-0.0121978	0.0120064	-0.025741	0.046932	0.00413775
Arrdc1	0.12047	-0.078377	0.46048	0.65584	0.40493	0.67546	0.13455	0.37381	0.12401	0.44566	0.086886	0.26209	0.97593	0.014383	-0.0341266	0.0158231	-0.0957135	-0.0378225	-0.0502114	0.048515	-0.0701704	-0.0767872	0.00210529	0.0978402
Arrdc2	0.077813	-0.21412	0.29845	-0.083299	0.0074747	0.51199	0.14132	0.033765	0.40573	0.02939	0.062701	0.32363	0.975	0.58049	0.141006	-0.0277553	-0.0400902	-0.0900858	0.0869352	0.111013	0.0871064	0.0554787	0.000988977	0.0298141
Arrdc3	0.10555	0.1882	-0.49595	-0.57164	0.46935	0.93119	0.2017	0.15302	0.32587	0.8542	0.18927	0.89896	0.26718	0.98259	-0.023678	0.00270416	0.054634	-0.0724688	0.0265637	0.00482543	-0.0490297	-0.0070609	-0.0365819	-0.000934806
Arrdc4	-0.34682	-0.037977	0.047407	0.296	0.88717	0.21114	0.16686	0.37134	0.43774	0.65628	0.80126	0.60386	0.31665	0.56868	0.0105415	-0.0610591	-0.105173	0.0848277	0.042173	-0.0193974	0.0127101	-0.0284337	0.0450762	0.0340387
Arsa	-0.040989	-0.23262	0.073296	0.42861	0.16828	0.71814	0.32252	0.38245	0.90239	0.88678	0.79462	0.16334	0.015994	0.13714	0.0293976	-0.0085147	0.0226353	0.0161891	-0.00350022	0.00530252	0.0054907	-0.0345682	0.0496	0.0293154
Arsb	-0.068688	0.19158	0.021539	0.3974	0.80744	0.21734	0.12455	0.70485	0.13403	0.3816	0.13288	0.17353	0.22717	0.27217	-0.00540856	0.0313781	0.0982357	-0.00970308	0.0521296	-0.0279829	-0.0850177	0.136206	0.0645812	0.0349269
Arsg	0.62167	0.61423	-0.15759	-0.24033	0.16154	0.050868	0.061356	0.19405	0.022568	0.080835	0.14745	0.45271	0.1082	0.40164	-0.0443779	-0.107571	-0.102158	-0.0268812	-0.104445	0.117332	-0.123497	0.0823784	-0.0700957	0.0492009
Arsi	-0.38251	0.088134	0.41937	0.376	0.32447	0.045919	0.3969	0.74888	0.045633	0.33532	0.87294	0.25966	0.60433	0.82941	-0.140679	0.262841	-0.0422287	0.0402983	0.285394	0.343464	0.0161055	0.181614	-0.0530824	-0.0270799
Arsj	-0.28936	0.36124	0.036496	0.5642	0.73731	0.86047	0.85765	0.051738	0.092048	0.26371	0.15879	0.056773	0.52402	0.4728	-0.0639227	0.0161886	0.0232481	0.159756	0.245388	-0.121028	-0.109586	-0.160466	0.0613448	0.0592932
Arsk	0.056197	0.10421	0.17202	0.48289	0.47507	0.20446	0.43527	0.54684	0.91522	0.25171	0.55567	0.78921	0.37717	0.81936	0.0330181	-0.0650537	0.0349658	0.019505	-0.00423248	-0.034982	-0.0240608	0.0157565	0.034937	0.00639647
Art3	-0.11264	-0.1057	-0.113	0.030907	0.21397	0.17071	0.46497	0.65709	0.82327	0.46414	0.62188	0.60252	0.48863	0.38223	-0.0961717	0.146312	-0.0709304	-0.0325782	-0.0140469	0.064285	-0.0392291	-0.0699671	-0.0613539	0.056453
Artn	-0.18131	-0.59311	0.64374	0.39716	0.63862	0.68407	0.15024	0.7167	0.24877	0.30815	0.82053	0.3701	0.86202	0.014636	0.104088	0.0578986	0.205783	-0.103988	-0.292815	-0.111012	-0.015113	-0.129423	0.0193895	-0.422253
Arv1	0.023039	0.31375	0.38497	0.68467	0.074808	0.029625	0.11855	0.39509	0.56749	0.2523	0.73775	0.11987	0.23097	0.17023	0.0602822	-0.094202	-0.0372587	0.0504653	0.0350739	0.0381943	-0.0122898	0.0854747	0.032631	0.0631374
Arvcf	-0.088218	0.20424	0.35856	0.21418	0.3549	0.68202	0.36837	0.49641	0.69616	0.38744	0.16865	0.014654	0.49007	0.29787	-0.0259843	-0.00879479	0.0152868	0.0101431	-0.0084644	-0.0311799	0.0200554	-0.0486091	-0.0154533	-0.0272182
Arx	0.23727	-0.35148	0.31455	-0.26311	0.23657	0.88073	0.069155	0.80529	0.17749	0.87916	0.27652	0.34139	0.077593	0.13632	0.0498955	0.00256888	0.0681662	0.00865234	-0.0408838	-0.00511298	0.0259531	-0.0454736	-0.052793	-0.0891463
Arxes1	-0.10249	-0.18308	-0.342	-0.57416	0.37863	0.63067	0.39138	0.85881	0.10773	0.76684	0.42272	0.12042	0.19435	0.46177	-0.0346476	-0.010004	0.0438297	0.00653765	-0.0521785	-0.015616	0.0243725	0.0505708	0.0434185	-0.0480577
Arxes2	0.13619	0.049547	-0.49596	-0.55086	0.30881	0.29748	0.98834	0.56553	0.38756	0.62261	0.7634	0.18488	0.39676	0.61203	-0.0252656	0.0318277	-0.000811242	0.0292188	-0.0392852	0.00897138	-0.00760132	-0.041671	0.0274899	-0.0189657
As3mt	0.059921	-0.0095476	-0.14311	-0.17763	0.90806	0.28927	0.44759	0.90501	0.42082	0.076076	0.60711	0.87608	0.005948	0.42972	-0.00326998	-0.0668311	-0.0374711	0.00576668	-0.0544372	0.100193	-0.0256167	-0.00957816	0.0882351	0.0324575
Asah1	0.32846	0.28355	-0.009979	0.4236	0.80937	0.16463	0.85467	0.30005	0.47852	0.82827	0.89258	0.95609	0.18865	0.22394	-0.00830817	0.0379522	-0.00519356	0.0476572	-0.0308944	0.00425358	-0.00219419	-0.00164011	0.0321972	0.0541075
Asah2	0.54133	0.71398	-0.15053	-0.52169	0.75633	0.067368	0.00063015	0.82403	0.10737	0.13361	0.916	0.29504	0.23771	0.64151	0.0185782	0.100256	0.201471	0.0122891	0.0591802	0.0545575	-0.00390764	0.060614	-0.0446905	-0.0188036
Asap1	-0.24419	0.08864	-0.24504	-0.14387	0.9166	0.066581	0.24271	0.62521	0.049696	0.85962	0.78095	0.50988	0.11059	0.58583	-0.00401266	0.059676	0.104338	0.018416	0.103253	-0.00880554	-0.0106442	0.0240553	-0.0332087	0.0195716
Asap2	0.17899	0.4487	0.12658	-0.017449	0.94019	0.0082039	0.10453	0.70586	0.077789	0.61622	0.62434	0.23732	0.35198	0.99041	0.00213783	0.0868477	0.0907902	-0.0147476	0.0941523	-0.0149159	0.0226019	0.0416884	-0.0243715	-0.000583297
Asap3	-0.141	0.3055	0.57668	0.73094	0.1397	0.77995	0.86426	0.16101	0.94684	0.013313	0.35117	0.79765	0.00235	0.0065468	-0.0844483	0.0146438	0.00736227	0.094991	-0.004031	0.181613	-0.0375008	-0.0177261	0.16078	0.169345
Asb1	-0.010923	0.47204	-0.11534	0.24125	0.74876	0.081387	0.022297	0.15854	0.053024	0.74486	0.81497	0.54553	0.58005	0.31876	0.0096	0.0526615	0.0593472	0.0717195	0.0818845	-0.00931924	-0.00370807	-0.00723825	-0.0134901	0.0219169
Asb10	-0.0031801	0.047792	0.18904	0.8718	0.53403	0.035891	0.49837	0.051999	0.47402	0.82388	0.91563	0.21699	0.0015228	2.2202e-06	0.221798	0.260647	-0.228247	0.395265	0.214837	0.0390165	0.02004	0.205348	0.791125	0.938463
Asb11	0.1384	-0.043017	0.069221	-0.39464	0.39347	0.16792	0.16606	0.15746	0.75808	0.89656	0.25882	0.20004	0.25279	0.22955	0.049463	-0.12437	-0.156809	-0.0889212	-0.0348857	0.0133106	0.0648045	0.129127	-0.0664052	-0.0836133
Asb13	0.27731	-0.065678	-0.084259	-0.26549	0.80237	0.68047	0.94443	0.7837	0.071088	0.13209	0.7964	0.43161	0.32765	0.82579	-0.00793102	0.0113667	0.00337959	-0.0045673	-0.0439368	0.0229032	-0.00559967	0.026035	-0.0179703	0.00520476
Asb14	-0.33607	-0.13623	0.10766	0.39363	0.22106	0.82911	0.17343	0.8581	0.048705	0.15486	0.46395	0.015034	0.018352	0.95176	0.141826	0.0123432	0.158526	0.030491	0.245353	-0.417344	0.148325	-0.611112	0.386327	0.0125322
Asb16	-0.035506	0.026329	0.27226	0.065413	0.57084	0.56922	0.81755	0.34521	0.95385	0.066205	0.081431	0.51899	0.35077	0.79591	-0.0578608	-0.0631231	0.0309779	-0.103461	-0.00612248	0.316075	-0.183016	-0.0820489	0.105229	-0.0206836
Asb2	0.21933	-0.23526	0.18119	0.29579	0.1277	0.80058	0.79328	0.43685	0.45995	0.67616	0.20348	0.98835	0.1043	0.93158	0.150481	0.00848538	0.0159082	0.0836799	-0.0351213	-0.0586175	0.0880498	0.00134731	0.11363	0.0113137
Asb3	0.0074286	-0.025569	0.39972	-0.10071	0.65589	0.45559	0.20479	0.79409	0.80705	0.15896	0.80723	0.45632	0.15024	0.1364	-0.0254484	0.0235756	0.0743912	-0.0139554	-0.0149421	0.0218604	-0.00456098	0.0156412	0.0214586	-0.0263387
Asb4	0.47168	0.085811	0.15385	0.14638	0.54163	0.49851	0.37384	0.63773	0.34672	0.48968	0.57943	0.8913	0.47566	0.89521	0.167218	0.118871	0.246	-0.191174	-0.198082	-0.187755	0.0921863	-0.0116803	0.0980714	-0.0187051
Asb5	-0.068893	0.030541	0.19145	-0.22122	0.92391	0.4376	0.55934	0.8421	0.98394	0.38502	0.069093	0.84044	0.37419	0.0092576	-0.0201353	-0.107112	0.151462	0.0266293	-0.00330127	-0.101034	-0.0618606	-0.0145736	-0.123853	-0.216275
Asb6	-0.16866	-0.35397	0.24185	-0.27328	0.81785	0.44465	0.030592	0.78843	0.33327	0.98014	0.0096214	0.71464	0.13	0.33579	-0.00591864	0.0141146	-0.0937029	0.0134843	-0.026673	0.00071132	0.0520626	-0.0130533	-0.019685	-0.0196227
Asb7	0.14818	0.31033	0.20493	0.62128	0.8717	0.026473	0.029718	0.94309	0.11923	0.98753	0.078398	0.72759	0.95006	0.35733	-0.0053239	0.0671126	0.0902544	-0.00239839	0.0543296	-0.000341192	-0.0218433	0.00802233	-0.000884046	0.0142082
Asb8	0.27063	0.47679	0.39311	-0.21522	0.62005	0.90772	0.78415	0.38488	0.51987	0.25251	0.97504	0.29162	0.72098	0.20648	-0.00985797	0.00213538	-0.00393464	-0.015109	0.0166799	0.0149004	0.000378787	0.0161402	-0.00442535	-0.022874
Ascc1	-0.19838	-0.54006	-0.17067	-0.20468	0.20023	0.093235	0.11241	0.43591	0.050555	0.44756	0.46083	0.37223	0.98074	0.4187	-0.0468336	-0.0560249	-0.113464	0.0207642	-0.104593	-0.0216958	-0.0208732	-0.030191	0.000519508	-0.0327652
Ascc2	0.28403	0.52115	0.53514	0.74981	0.83507	0.24693	0.17428	0.69198	0.99169	0.97016	0.17158	0.26141	0.9836	0.45485	-0.00957547	-0.0236651	0.110322	-0.0131024	-0.000323431	0.00186886	-0.0540453	-0.0485461	0.000612647	0.0293147
Ascc3	0.31163	0.4332	0.70369	0.71992	0.78416	0.17059	0.017822	0.66727	0.4788	0.032843	0.89572	0.4824	0.098247	0.25572	-0.00985017	0.0322534	0.117327	0.0160533	0.0231659	0.0338944	0.00218134	0.0184343	0.0254194	0.0174288
Ascl1	-0.37224	-0.48182	-0.45673	-0.17512	0.20994	0.13934	0.87037	0.78402	0.017305	0.69692	0.42551	0.64786	0.91212	0.36609	-0.0733311	0.0494581	0.0117151	0.0147519	-0.10834	-0.0602943	-0.0362131	0.0447477	0.00658338	0.0866792
Asf1a	0.16448	0.10065	0.14174	-0.41176	0.24292	0.035559	0.82335	0.085855	0.98223	0.22957	0.062331	0.39259	0.69526	0.067525	-0.0655311	0.085309	0.0182222	-0.0597787	-0.00121066	0.0436193	-0.0472985	0.03426	-0.00921398	-0.0520014
Asf1b	0.38133	0.22698	0.40984	0.37591	0.70859	0.46374	0.88014	0.2443	0.36241	0.11877	0.80224	0.10939	0.87068	0.36288	-0.0284429	-0.0787927	-0.018026	-0.100401	-0.10153	0.284902	0.0244564	0.149545	0.0209974	0.0702907
Asgr1	0.0064342	-0.030158	0.42222	0.34218	0.63966	0.82015	0.73749	0.020117	0.61106	0.16212	0.45322	0.51218	0.45303	0.31861	0.106311	0.030828	-0.0486347	-0.307427	0.24403	0.330067	-0.108493	0.182925	0.160155	-0.0966998
Ash1l	0.044311	0.50438	0.37413	0.53825	0.69941	0.056806	0.020708	0.77378	0.047449	0.72464	0.14539	0.30833	0.24171	0.66739	0.0154114	0.0430402	0.192775	0.0143664	0.113696	-0.0132176	-0.0410262	0.0399955	-0.0222928	0.0094544
Ash2l	0.38167	0.24847	0.48413	0.5252	0.83018	0.98663	0.042248	0.54656	0.69496	0.11569	0.167	0.54808	0.13299	0.62319	-0.00369281	0.000207835	0.0499565	-0.015313	-0.0120783	0.0238521	0.0188257	-0.0184201	0.0280297	0.00760189
Asl	-0.093755	-0.083967	0.17931	-0.23657	0.83977	0.28764	0.038606	0.79161	0.87954	0.19703	0.051054	0.99728	0.051229	0.95748	0.00456401	-0.044207	-0.118974	-0.00594109	-0.00717494	0.0654572	0.0709793	0.000140348	0.060372	0.00171435
[truncated: 14,126 more rows]
