# Supplementary material for: Human Alzheimer’s disease gene expression signatures and immune profile in APP mouse models: a discrete transcriptomic view of Aβ plaque pathology
Source: J Neuroinflammation. 2018 Sep 6;15:256. doi: 10.1186/s12974-018-1265-7 (PMC6127905; doi:10.1186/s12974-018-1265-7)
Supplement: Supplementary file 4 — Table S2. Age and strain-related pathway analysis in TgCRND8 cortex. Pathways analysis showing data from upregulated network processes in TgCRND8 cortex and plaque-associated tissue. Differentially expressed genes were identified by Pearson correlation or T-test using Matlab R2010b (Mathworks). A p-value cutoff of < 0.001 was used to identify differentially expressed genes. The FDR corresponding to this p-value is given in each of the comparisons to convey relative signature confidence. Set annotation analysis was performed by comparing input sets to GeneGo (www.genego.com), Ingenuity (www.ingenuity.com) and KEGG (www.genome.jp/kegg/) pathway sets. Bonferroni corrected hypergeometric p-values (expectation (e)-values) of less than 0.1 were considered significant overlap between sets. (XLSX 81 kb) [file 12974_2018_1265_MOESM4_ESM.xlsx]

## Sheet: Upregulated in CRND8 Ctx.xls
Table S2: Age and strain-related pathway analysis in TgCRND8 cortex.
Pathway	Source	p-value	e-value	Bkg Set Size (aka. Background Size)	Background Set Size	Input Set Size	Overlap Size	Genes
immune system process	GO_process	5.98138e-54	1.04465e-49	16406	2334 (14.2%)	468	202 (43.2%)	Casp8; Slc11a1; Scg2; A630001G21Rik; Inpp5d; Pdcd1; 5430435G22Rik; Ptprc; Ncf2; Fcgr2b; Fcgr3; Fcer1g; Ly9; Cd48; Cd84; Rps6kc1; Sgpl1; Itgb2; Lif; Ikzf1; Plek; Stk10; Lcp2; Dock2; Havcr2; Cxcl16; Lgals9; Ccl6; Ccl3; Ccl4; Grn; Gm885; AF251705; Cd300lf; Slc16a3; Pik3cg; Actn1; Gpr65; Lgmn; Chga; Pld4; Sox4; Ly86; Ctsl; Naip2; Naip5; Cd180; Itga1; Bap1; Arl11; Clu; Lcp1; Gpr183; Fyb; Stk3; Klf10; …
immune response	GO_process	4.33245e-42	7.56662e-38	16406	1479 ( 9.0%)	468	144 (30.8%)	Casp8; Slc11a1; A630001G21Rik; Inpp5d; Pdcd1; 5430435G22Rik; Ptprc; Ncf2; Fcgr2b; Fcgr3; Fcer1g; Ly9; Cd48; Cd84; Rps6kc1; Itgb2; Lif; Lcp2; Dock2; Havcr2; Cxcl16; Lgals9; Ccl6; Ccl3; Ccl4; Grn; Gm885; AF251705; Cd300lf; Pik3cg; Gpr65; Lgmn; Chga; Ly86; Naip2; Naip5; Cd180; Clu; Lcp1; Gpr183; Fyb; Stk3; Rac2; Nfam1; Nckap1l; Klhl6; Masp1; Parp9; Cd86; Pros1; Samsn1; Tap1; Psmb8; H2-Ob; C4b; Aif1;…
regulation of immune system process	GO_process	1.75914e-38	3.07234e-34	16406	1290 ( 7.9%)	468	129 (27.6%)	Casp8; Slc11a1; Inpp5d; Pdcd1; 5430435G22Rik; Ptprc; Fcgr2b; Fcgr3; Fcer1g; Cd48; Cd84; Rps6kc1; Itgb2; Lif; Stk10; Lcp2; Dock2; Havcr2; Lgals9; Ccl3; Ccl4; Gm885; AF251705; Cd300lf; Lgmn; Cd180; Clu; Gpr183; Fyb; Stk3; Klf10; Dcstamp; Rac2; Nfam1; Nckap1l; Klhl6; Masp1; Parp9; Cd86; Hcls1; Pros1; Samsn1; Runx1; Rasal3; Tap1; Psmb8; H2-Ob; C4b; Aif1; Trem2; Vav1; Cd14; Ticam2; Unc93b1; Lpxn; Cd27…
positive regulation of immune system process	GO_process	7.09499e-33	1.23914e-28	16406	888 ( 5.4%)	468	99 (21.2%)	Casp8; Slc11a1; Inpp5d; Pdcd1; 5430435G22Rik; Ptprc; Fcgr2b; Fcgr3; Fcer1g; Cd84; Rps6kc1; Itgb2; Lif; Lcp2; Havcr2; Lgals9; Ccl3; Ccl4; AF251705; Lgmn; Cd180; Clu; Gpr183; Fyb; Klf10; Dcstamp; Rac2; Nfam1; Nckap1l; Klhl6; Masp1; Cd86; Hcls1; Pros1; Runx1; Rasal3; Tap1; Psmb8; C4b; Aif1; Trem2; Vav1; Cd14; Ticam2; Unc93b1; Lpxn; Cd274; Pik3ap1; Gpam; Card9; Wipf1; B2m; Il1a; Hck; Elf2; Tlr2; Ctss…
regulation of immune response	GO_process	8.98656e-31	1.5695e-26	16406	835 ( 5.1%)	468	93 (19.9%)	Casp8; Slc11a1; Inpp5d; 5430435G22Rik; Ptprc; Fcgr2b; Fcgr3; Fcer1g; Cd48; Cd84; Rps6kc1; Itgb2; Lcp2; Havcr2; Lgals9; AF251705; Cd300lf; Lgmn; Cd180; Clu; Fyb; Stk3; Rac2; Nfam1; Nckap1l; Klhl6; Masp1; Parp9; Cd86; Pros1; Samsn1; Psmb8; C4b; Trem2; Vav1; Cd14; Ticam2; Unc93b1; Lpxn; Pik3ap1; Card9; Wipf1; B2m; Hck; Tlr2; Ctss; Fcgr1; Gbp5; Fgr; C1qb; C1qc; C1qa; Tlr1; Tec; Lat2; Arpc1b; A2m; C3a…
defense response	GO_process	4.23541e-30	7.39714e-26	16406	1450 ( 8.8%)	468	124 (26.5%)	Casp8; Slc11a1; Scg2; Sp140; A630001G21Rik; 5430435G22Rik; Ptprc; Ncf2; Fcer1g; Ly9; Cd48; Cd84; Rps6kc1; Itgb2; Lyz2; Dock2; Havcr2; Cxcl16; Lgals9; Ccl6; Ccl3; Ccl4; Stat3; Grn; AF251705; Lgals3bp; Pik3cg; Lgmn; Chga; Serpina3n; Ly86; Naip2; Naip5; Cd180; Bap1; Clu; Osmr; Nfam1; Masp1; Parp9; Cd86; Pros1; Adamts1; Tap1; Psmb8; C4b; Aif1; Trem2; Vav1; Aqp4; Cd14; Ticam2; Csf1r; Unc93b1; I830012O…
cell activation	GO_process	5.53637e-28	9.66927e-24	16406	871 ( 5.3%)	468	91 (19.4%)	Casp8; Slc11a1; Inpp5d; Pdcd1; Ptprc; Fcer1g; Ly9; Cd48; Cd84; Itgb2; Gna15; Ikzf1; Plek; Lcp2; Dock2; Havcr2; Pik3r5; Lgals9; Ccl3; Gm885; AF251705; Pik3cg; Actn1; Chga; Sox4; Cd180; Clu; Lcp1; Gpr183; Stk3; Dcstamp; Rac2; Nfam1; Nckap1l; Cd86; Samsn1; Rasal3; Aif1; Vav1; Fermt3; Dock8; Cd274; Gpam; Apbb1ip; Sfpi1; Capn3; B2m; Mafb; Elf2; P2ry12; Tlr2; Csf1; Tgfbr1; Fgr; Cnr2; Tlr1; Rhoh; Tec; C…
innate immune response	GO_process	7.10483e-27	1.24086e-22	16406	793 ( 4.8%)	468	85 (18.2%)	Casp8; Slc11a1; A630001G21Rik; 5430435G22Rik; Ncf2; Fcer1g; Ly9; Cd84; Rps6kc1; Itgb2; Havcr2; Cxcl16; Lgals9; Ccl6; Ccl3; Ccl4; Grn; Pik3cg; Lgmn; Chga; Ly86; Naip2; Naip5; Cd180; Clu; Masp1; Parp9; Cd86; Psmb8; C4b; Aif1; Trem2; Vav1; Aqp4; Cd14; Ticam2; Csf1r; Unc93b1; I830012O16Rik; Pik3ap1; Card9; B2m; Hck; Tlr2; Ctss; Fcgr1; Csf1; Gbp5; Fgr; C1qb; C1qc; C1qa; Tlr1; Tec; Ncf1; Irf5; Clec5a; …
immune effector process	GO_process	1.9568e-26	3.41754e-22	16406	666 ( 4.1%)	468	77 (16.5%)	Slc11a1; Inpp5d; Ptprc; Fcgr2b; Fcgr3; Fcer1g; Ly9; Cd84; Dock2; Havcr2; Lgals9; Ccl3; Grn; Gm885; AF251705; Pik3cg; Chga; Cd180; Clu; Lcp1; Gpr183; Stk3; Rac2; Nckap1l; Masp1; Cd86; Pros1; C4b; Vav1; Ticam2; Unc93b1; I830012O16Rik; Gpam; Apbb1ip; Card9; Wipf1; B2m; Hck; Fcgr1; Fgr; C1qb; C1qc; C1qa; Tec; Cxcl10; Anxa3; Lat2; Ap1s1; Arpc1b; Irf5; A2m; C3ar1; Ptpn6; Lag3; Clec7a; C5ar1; Bcl3; Tgfb…
myeloid leukocyte activation	GO_process	3.05411e-26	5.33401e-22	16406	154 ( 0.9%)	468	39 ( 8.3%)	Slc11a1; Fcer1g; Cd48; Cd84; Lcp2; Dock2; Havcr2; Lgals9; Ccl3; Gm885; AF251705; Pik3cg; Chga; Clu; Dcstamp; Rac2; Cd86; Aif1; Sfpi1; Tlr2; Csf1; Fgr; Cnr2; Tlr1; Rhoh; Tec; Anxa3; Lat2; Tgfb1; Tyrobp; Fes; Pycard; Hmox1; Plscr2; Tgfbr2; Cx3cr1; Ccr5; Btk; Tlr7;
leukocyte activation	GO_process	4.64634e-26	8.11484e-22	16406	709 ( 4.3%)	468	79 (16.9%)	Casp8; Slc11a1; Inpp5d; Pdcd1; Ptprc; Fcer1g; Ly9; Cd48; Cd84; Itgb2; Ikzf1; Lcp2; Dock2; Havcr2; Lgals9; Ccl3; Gm885; AF251705; Pik3cg; Chga; Sox4; Cd180; Clu; Lcp1; Gpr183; Stk3; Dcstamp; Rac2; Nfam1; Nckap1l; Cd86; Samsn1; Rasal3; Aif1; Vav1; Dock8; Cd274; Gpam; Apbb1ip; Sfpi1; B2m; Mafb; Elf2; Tlr2; Csf1; Fgr; Cnr2; Tlr1; Rhoh; Tec; Anxa3; Selplg; Lat2; Fzd9; Gpnmb; Ptpn6; Lag3; Clec7a; Bcl3;…
positive regulation of response to stimulus	GO_process	1.89485e-25	3.30935e-21	16406	1946 (11.9%)	468	138 (29.5%)	Casp8; Slc11a1; Scg2; Inpp5d; 5430435G22Rik; Ptprc; Fcgr2b; Fcgr3; Fcer1g; Usf1; Rps6kc1; Atf3; Itgb2; Cd63; Lif; Plek; Lcp2; Havcr2; Pik3r5; Ndel1; Fam58b; Lgals9; Ccl6; Ccl3; Ccl4; Stat3; Grn; AF251705; Pik3cg; Gpr65; Lgmn; Chga; Sox4; Ly86; Hmgcr; Cd180; Itga1; Clu; Gpr183; Fyb; Osmr; Stk3; Rac2; Nfam1; Nckap1l; Klhl6; Masp1; Cd86; Hcls1; Pros1; Psmb8; C4b; Aif1; Trem2; Vav1; Rasgrp3; Cd14; Ti…
response to stimulus	GO_process	3.1041e-25	5.42131e-21	16406	8036 (49.0%)	468	338 (72.2%)	Casp8; Slc11a1; Scg2; Sp140; A630001G21Rik; Inpp5d; Ugt1a7c; Pdcd1; Insig2; 5430435G22Rik; Ptprc; Ncf2; Fcgr2b; Fcgr3; Fcer1g; Arhgap30; Usf1; Ly9; Cd48; Cd84; Akt3; Rps6kc1; Atf3; Lims1; Spock2; Sgpl1; Srgn; Itgb2; Hmha1; Gna15; Elk3; Lyz2; Arhgap9; Cd63; Lif; Fignl1; Plek; Stk10; Lcp2; Dock2; Havcr2; Arhgap44; Pik3r5; Ndel1; Cd68; Kctd11; Cxcl16; Slc46a1; Fam58b; Lgals9; Ccl6; Ccl3; Ccl4; Acaca…
activation of immune response	GO_process	2.68335e-24	4.68647e-20	16406	487 ( 3.0%)	468	63 (13.5%)	Casp8; Inpp5d; 5430435G22Rik; Ptprc; Fcgr2b; Fcgr3; Fcer1g; Rps6kc1; Itgb2; Lcp2; Havcr2; Lgals9; AF251705; Lgmn; Cd180; Clu; Fyb; Nfam1; Nckap1l; Klhl6; Masp1; Cd86; Pros1; Psmb8; C4b; Vav1; Cd14; Ticam2; Unc93b1; Lpxn; Pik3ap1; Card9; Wipf1; Hck; Tlr2; Ctss; Fcgr1; Fgr; C1qb; C1qc; C1qa; Tlr1; Tec; Lat2; Arpc1b; A2m; C3ar1; Ptpn6; Clec7a; C5ar1; Trim30a; Pycard; Itgam; Fadd; Cmtm3; Plcg2; Cyba;…
positive regulation of immune response	GO_process	3.63668e-24	6.35145e-20	16406	619 ( 3.8%)	468	71 (15.2%)	Casp8; Slc11a1; Inpp5d; 5430435G22Rik; Ptprc; Fcgr2b; Fcgr3; Fcer1g; Rps6kc1; Itgb2; Lcp2; Havcr2; Lgals9; AF251705; Lgmn; Cd180; Clu; Fyb; Nfam1; Nckap1l; Klhl6; Masp1; Cd86; Pros1; Psmb8; C4b; Vav1; Cd14; Ticam2; Unc93b1; Lpxn; Pik3ap1; Card9; Wipf1; B2m; Hck; Tlr2; Ctss; Fcgr1; Gbp5; Fgr; C1qb; C1qc; C1qa; Tlr1; Tec; Lat2; Arpc1b; A2m; C3ar1; Ptpn6; Lag3; Clec7a; C5ar1; Tgfb1; Trim30a; Pycard;…
leukocyte migration	GO_process	2.3252e-23	4.06096e-19	16406	371 ( 2.3%)	468	54 (11.5%)	Scg2; Inpp5d; Fcer1g; Cd48; Cd84; Itgb2; Stk10; Cxcl16; Lgals9; Ccl6; Ccl3; Ccl4; AF251705; Slc16a3; Pik3cg; Chga; Itga1; Gpr183; Rac2; Nckap1l; Pros1; Aif1; Vav1; Dock8; Ch25h; Il1a; Hck; P2ry12; Csf1; B4galt1; Csf3r; Cnr2; Padi2; Cxcl10; Selplg; Lat2; C3ar1; Ptpn6; C5ar1; Tgfb1; Hsd3b7; Pycard; Itgam; Itgax; Fadd; Hmox1; Icam1; Cx3cr1; Ccr5; Msn;
regulation of response to stimulus	GO_process	5.79806e-23	1.01263e-18	16406	3534 (21.5%)	468	194 (41.5%)	Casp8; Slc11a1; Scg2; A630001G21Rik; Inpp5d; 5430435G22Rik; Ptprc; Fcgr2b; Fcgr3; Fcer1g; Arhgap30; Usf1; Cd48; Cd84; Rps6kc1; Atf3; Itgb2; Hmha1; Arhgap9; Cd63; Lif; Fignl1; Plek; Lcp2; Dock2; Havcr2; Arhgap44; Pik3r5; Ndel1; Kctd11; Fam58b; Lgals9; Ccl6; Ccl3; Ccl4; Mks1; Snf8; Stat3; Grn; AF251705; Cd300lf; Pik3cg; Rdh11; Gpr65; Lgmn; Chga; Sox4; Ly86; Hmgcr; Naip2; Naip5; Cd180; Itga1; Plau; …
response to external stimulus	GO_process	3.94766e-20	6.89459e-16	16406	2015 (12.3%)	468	130 (27.8%)	Casp8; Slc11a1; Scg2; Ptprc; Fcer1g; Usf1; Rps6kc1; Atf3; Itgb2; Lyz2; Cd63; Plek; Dock2; Havcr2; Ndel1; Cxcl16; Lgals9; Ccl6; Ccl3; Ccl4; Gngt2; Pik3cg; Rdh11; Npc2; Chga; Ly86; Ctsl; Hmgcr; Cd180; Itga1; Hmgcs1; Plau; Bap1; Clu; Dpysl2; Gpr183; Osmr; Stk3; Klf10; Csf2rb; Rac2; Atf4; Nckap1l; Sst; Cd86; Pros1; Adamts1; C4b; Aif1; Trem2; Vav1; Cd14; Ticam2; Csf1r; Unc93b1; Ch25h; I830012O16Rik; P…
immune response-regulating signaling pathway	GO_process	1.73973e-19	3.03844e-15	16406	464 ( 2.8%)	468	55 (11.8%)	Casp8; Inpp5d; 5430435G22Rik; Ptprc; Fcgr2b; Fcgr3; Fcer1g; Rps6kc1; Itgb2; Lcp2; Havcr2; Lgals9; AF251705; Lgmn; Cd180; Fyb; Nfam1; Nckap1l; Klhl6; Cd86; Psmb8; Vav1; Cd14; Ticam2; Unc93b1; Lpxn; Pik3ap1; Card9; Wipf1; Hck; Tlr2; Ctss; Fcgr1; Fgr; Tlr1; Tec; Lat2; Arpc1b; C3ar1; Ptpn6; Clec7a; C5ar1; Trim30a; Itgam; Fadd; Cmtm3; Plcg2; Cyba; Ctsh; Plscr2; Tlr9; Was; Btk; Tlr7;
immune response-activating signal transduction	GO_process	1.76892e-19	3.08941e-15	16406	432 ( 2.6%)	468	53 (11.3%)	Casp8; Inpp5d; 5430435G22Rik; Ptprc; Fcgr2b; Fcgr3; Fcer1g; Rps6kc1; Itgb2; Lcp2; Havcr2; Lgals9; AF251705; Lgmn; Cd180; Fyb; Nfam1; Nckap1l; Klhl6; Cd86; Psmb8; Vav1; Cd14; Ticam2; Unc93b1; Lpxn; Pik3ap1; Card9; Wipf1; Hck; Tlr2; Ctss; Fcgr1; Fgr; Tlr1; Tec; Lat2; Arpc1b; C3ar1; Ptpn6; Clec7a; C5ar1; Trim30a; Itgam; Fadd; Cmtm3; Plcg2; Cyba; Plscr2; Tlr9; Was; Btk; Tlr7;
Superpathway of Cholesterol Biosynthesis (8h0v2)	IngenuityPathways	3.10366e-19	5.42054e-15	25202	27 ( 0.1%)	498	15 ( 3.0%)	Hsd17b7; Lss; Idi1; Hmgcr; Hmgcs1; Fdft1; Sqle; Acat2; Fdps; Dhcr24; Cyp51; Mvk; Sc4mol; Mvd; Nsdhl;
Cholesterol Biosynthesis	GeneGo	3.19576e-19	5.5814e-15	25202	22 ( 0.1%)	498	14 ( 2.8%)	Hsd17b7; Lss; Idi1; Hmgcr; Hmgcs1; Fdft1; Sqle; Fdps; Dhcr24; Cyp51; Mvk; Sc4mol; Mvd; Nsdhl;
response to stress	GO_process	7.06899e-19	1.2346e-14	16406	3562 (21.7%)	468	185 (39.5%)	Casp8; Slc11a1; Scg2; Sp140; A630001G21Rik; Insig2; 5430435G22Rik; Ptprc; Ncf2; Fcer1g; Usf1; Ly9; Cd48; Cd84; Rps6kc1; Atf3; Itgb2; Gna15; Elk3; Lyz2; Fignl1; Plek; Lcp2; Dock2; Havcr2; Pik3r5; Ndel1; Cxcl16; Lgals9; Ccl6; Ccl3; Ccl4; Stat3; Grn; Gfap; AF251705; Lgals3bp; Pik3cg; Actn1; Lgmn; Chga; Serpina3n; Sox4; Ly86; Ctsl; Hmgcr; Naip2; Naip5; Cd180; Plau; Bap1; Clu; Lcp1; Osmr; Stk3; Klf10;…
cellular response to stimulus	GO_process	3.63862e-18	6.35484e-14	16406	6705 (40.9%)	468	283 (60.5%)	Casp8; Scg2; A630001G21Rik; Inpp5d; Ugt1a7c; Pdcd1; Insig2; 5430435G22Rik; Ptprc; Ncf2; Fcgr2b; Fcgr3; Fcer1g; Arhgap30; Usf1; Cd48; Akt3; Rps6kc1; Atf3; Lims1; Spock2; Sgpl1; Srgn; Itgb2; Hmha1; Gna15; Elk3; Arhgap9; Cd63; Lif; Fignl1; Plek; Stk10; Lcp2; Dock2; Havcr2; Arhgap44; Pik3r5; Ndel1; Cd68; Kctd11; Cxcl16; Fam58b; Lgals9; Ccl6; Ccl3; Ccl4; Acaca; Mks1; Gngt2; Snf8; Stat3; Rundc3a; Grn; …
signal transduction	GO_process	4.12418e-18	7.20288e-14	16406	5578 (34.0%)	468	249 (53.2%)	Casp8; Scg2; A630001G21Rik; Inpp5d; Pdcd1; Insig2; 5430435G22Rik; Ptprc; Ncf2; Fcgr2b; Fcgr3; Fcer1g; Arhgap30; Cd48; Akt3; Rps6kc1; Atf3; Spock2; Sgpl1; Srgn; Itgb2; Hmha1; Gna15; Elk3; Arhgap9; Cd63; Lif; Fignl1; Plek; Stk10; Lcp2; Dock2; Havcr2; Arhgap44; Pik3r5; Kctd11; Fam58b; Lgals9; Ccl6; Ccl3; Ccl4; Mks1; Gngt2; Snf8; Stat3; Rundc3a; Grn; AF251705; Lgals3bp; Pik3cg; Rdh11; Gpr65; Lgmn; Ch…
regulation of defense response	GO_process	6.60871e-18	1.15421e-13	16406	663 ( 4.0%)	468	64 (13.7%)	Casp8; 5430435G22Rik; Fcer1g; Rps6kc1; Itgb2; Dock2; Havcr2; Lgals9; Ccl6; Ccl3; Ccl4; Pik3cg; Lgmn; Cd180; Bap1; Osmr; Parp9; Cd86; Pros1; Psmb8; C4b; Vav1; Cd14; Ticam2; Unc93b1; Pik3ap1; Card9; B2m; Hck; Tlr2; Ctss; Gbp5; Fgr; Cnr2; Tlr1; Mvk; Ap1s1; A2m; C3ar1; Ptpn6; Lag3; Tnfrsf1a; Clec7a; C5ar1; Tgfb1; Trim30a; Pycard; Itgam; Fadd; Nlrc5; Plcg2; Cyba; Ldlr; Plscr2; Tlr9; Cx3cr1; Ccr5; Btk;…
positive regulation of defense response	GO_process	2.50487e-17	4.37475e-13	16406	400 ( 2.4%)	468	48 (10.3%)	Casp8; 5430435G22Rik; Fcer1g; Rps6kc1; Itgb2; Havcr2; Lgals9; Ccl6; Ccl3; Ccl4; Pik3cg; Lgmn; Cd180; Osmr; Cd86; Psmb8; Vav1; Cd14; Ticam2; Unc93b1; Pik3ap1; Card9; Hck; Tlr2; Ctss; Gbp5; Tlr1; Lag3; Tnfrsf1a; Clec7a; Tgfb1; Trim30a; Pycard; Itgam; Fadd; Nlrc5; Plcg2; Cyba; Ldlr; Plscr2; Tlr9; Ccr5; Btk; Tlr7;
myeloid cell activation involved in immune response	GO_process	3.04728e-17	5.32207e-13	16406	72 ( 0.4%)	468	22 ( 4.7%)	Fcer1g; Cd84; Dock2; Havcr2; Lgals9; Ccl3; Gm885; AF251705; Pik3cg; Chga; Rac2; Fgr; Tec; Anxa3; Lat2; Tyrobp; Fes; Pycard; Hmox1; Cx3cr1; Ccr5; Btk;
cell communication	GO_process	6.0016e-17	1.04818e-12	16406	6047 (36.9%)	468	260 (55.6%)	Casp8; Scg2; A630001G21Rik; Inpp5d; Pdcd1; Insig2; 5430435G22Rik; Ptprc; Ncf2; Fcgr2b; Fcgr3; Fcer1g; Arhgap30; Usf1; Cd48; Akt3; Rps6kc1; Atf3; Spock2; Sgpl1; Srgn; Itgb2; Hmha1; Gna15; Elk3; Arhgap9; Cd63; Lif; Fignl1; Plek; Stk10; Lcp2; Dock2; Havcr2; Pmp22; Arhgap44; Pik3r5; Kctd11; Fam58b; Lgals9; Ccl6; Ccl3; Ccl4; Mks1; Gngt2; Snf8; Stat3; Rundc3a; Grn; Gfap; AF251705; Lgals3bp; Pik3cg; Rdh…
inflammatory response	GO_process	6.4197e-17	1.1212e-12	16406	656 ( 4.0%)	468	62 (13.2%)	Slc11a1; Scg2; A630001G21Rik; Fcer1g; Rps6kc1; Itgb2; Lyz2; Havcr2; Lgals9; Ccl6; Ccl3; Ccl4; Stat3; Pik3cg; Serpina3n; Ly86; Naip2; Naip5; Cd180; Bap1; Osmr; Nfam1; Pros1; C4b; Aif1; Cd14; Ticam2; Csf1r; Pik3ap1; Il1a; Hck; Tlr2; Csf1; Gbp5; B4galt1; Cnr2; Tlr1; Cxcl10; Mvk; Nrf1; A2m; C3ar1; Tnfrsf1a; Clec7a; C5ar1; Tgfb1; Pycard; Hmox1; Cyba; Icam1; Ldlr; Plscr2; Tlr9; Cx3cr1; Ccr5; Cybb; Btk;…
leukocyte mediated immunity	GO_process	7.30025e-17	1.27499e-12	16406	287 ( 1.7%)	468	40 ( 8.5%)	Slc11a1; Inpp5d; Ptprc; Fcer1g; Cd84; Havcr2; Lgals9; Ccl3; Grn; Gm885; AF251705; Pik3cg; Chga; Clu; Rac2; C4b; Vav1; B2m; Fgr; C1qb; C1qc; C1qa; Tec; Anxa3; Lat2; Ptpn6; Lag3; Bcl3; Tgfb1; Fes; Ctsc; Fadd; Hmox1; Icam1; Ctsh; Ccr5; Was; Sash3; Btk;
single organism signaling	GO_process	1.52462e-16	2.66275e-12	16406	6020 (36.7%)	468	258 (55.1%)	Casp8; Scg2; A630001G21Rik; Inpp5d; Pdcd1; Insig2; 5430435G22Rik; Ptprc; Ncf2; Fcgr2b; Fcgr3; Fcer1g; Arhgap30; Cd48; Akt3; Rps6kc1; Atf3; Spock2; Sgpl1; Srgn; Itgb2; Hmha1; Gna15; Elk3; Arhgap9; Cd63; Lif; Fignl1; Plek; Stk10; Lcp2; Dock2; Havcr2; Pmp22; Arhgap44; Pik3r5; Kctd11; Fam58b; Lgals9; Ccl6; Ccl3; Ccl4; Mks1; Gngt2; Snf8; Stat3; Rundc3a; Grn; Gfap; AF251705; Lgals3bp; Pik3cg; Rdh11; Gp…
signaling	GO_process	1.97538e-16	3.44999e-12	16406	6031 (36.8%)	468	258 (55.1%)	Casp8; Scg2; A630001G21Rik; Inpp5d; Pdcd1; Insig2; 5430435G22Rik; Ptprc; Ncf2; Fcgr2b; Fcgr3; Fcer1g; Arhgap30; Cd48; Akt3; Rps6kc1; Atf3; Spock2; Sgpl1; Srgn; Itgb2; Hmha1; Gna15; Elk3; Arhgap9; Cd63; Lif; Fignl1; Plek; Stk10; Lcp2; Dock2; Havcr2; Pmp22; Arhgap44; Pik3r5; Kctd11; Fam58b; Lgals9; Ccl6; Ccl3; Ccl4; Mks1; Gngt2; Snf8; Stat3; Rundc3a; Grn; Gfap; AF251705; Lgals3bp; Pik3cg; Rdh11; Gp…
leukocyte activation involved in immune response	GO_process	3.45009e-16	6.02558e-12	16406	215 ( 1.3%)	468	34 ( 7.3%)	Slc11a1; Fcer1g; Ly9; Cd84; Dock2; Havcr2; Lgals9; Ccl3; Gm885; AF251705; Pik3cg; Chga; Cd180; Lcp1; Gpr183; Rac2; Cd86; Apbb1ip; Fgr; Tec; Anxa3; Lat2; Clec7a; Bcl3; Tgfb1; Tyrobp; Fes; Pycard; Hmox1; Plcg2; Icam1; Cx3cr1; Ccr5; Btk;
regulation of response to stress	GO_process	4.26037e-16	7.44074e-12	16406	1273 ( 7.8%)	468	90 (19.2%)	Casp8; 5430435G22Rik; Fcer1g; Usf1; Rps6kc1; Itgb2; Fignl1; Plek; Dock2; Havcr2; Ndel1; Lgals9; Ccl6; Ccl3; Ccl4; Pik3cg; Lgmn; Hmgcr; Cd180; Plau; Bap1; Clu; Osmr; Stk3; Atf4; Mlc1; Parp9; Cd86; Pros1; Psmb8; C4b; Vav1; Cd14; Ticam2; Unc93b1; Pik3ap1; Card9; Capn3; B2m; Il1a; Hck; Fgf2; Tlr2; Ctss; Gbp5; Fgr; Cnr2; Tlr1; Tec; Hopx; Mvk; Hspb8; Ap1s1; Gadd45a; Hk2; Edem1; A2m; C3ar1; Ptpn6; Lag3;…
lymphocyte activation	GO_process	4.37017e-16	7.6325e-12	16406	607 ( 3.7%)	468	58 (12.4%)	Casp8; Slc11a1; Inpp5d; Pdcd1; Ptprc; Fcer1g; Ly9; Cd48; Itgb2; Ikzf1; Dock2; Havcr2; Lgals9; AF251705; Pik3cg; Sox4; Cd180; Lcp1; Gpr183; Stk3; Rac2; Nfam1; Nckap1l; Cd86; Samsn1; Rasal3; Aif1; Vav1; Dock8; Cd274; Gpam; Apbb1ip; Sfpi1; B2m; Mafb; Elf2; Rhoh; Lat2; Fzd9; Gpnmb; Ptpn6; Lag3; Clec7a; Bcl3; Tgfb1; Il21r; Pycard; Cd151; Cd81; Fadd; Plcg2; Icam1; Tgfbr2; Ccr5; Was; Sash3; Elf4; Btk;
cell activation involved in immune response	GO_process	4.60699e-16	8.04611e-12	16406	217 ( 1.3%)	468	34 ( 7.3%)	Slc11a1; Fcer1g; Ly9; Cd84; Dock2; Havcr2; Lgals9; Ccl3; Gm885; AF251705; Pik3cg; Chga; Cd180; Lcp1; Gpr183; Rac2; Cd86; Apbb1ip; Fgr; Tec; Anxa3; Lat2; Clec7a; Bcl3; Tgfb1; Tyrobp; Fes; Pycard; Hmox1; Plcg2; Icam1; Cx3cr1; Ccr5; Btk;
sterol biosynthetic process	GO_process	4.98474e-16	8.70585e-12	16406	56 ( 0.3%)	468	19 ( 4.1%)	Insig2; Hsd17b7; Lss; Acly; Idi1; Hmgcr; Hmgcs1; Fdft1; Sqle; Ch25h; Fdps; Dhcr24; Cyp51; Insig1; Add1; Mvk; Sc4mol; Mvd; Nsdhl;
phagosome formation (e5a7f)	IngenuityPathways	6.88378e-16	1.20225e-11	25202	114 ( 0.5%)	498	22 ( 4.4%)	Inpp5d; Fcgr2b; Fcgr3; Fcer1g; Itgb2; Pik3r5; Pik3cg; Itga1; Itgb5; Tlr2; Fcgr1; Tlr1; Rhoh; Clec7a; Pik3c2a; Itgam; Itgax; Plcg2; Tlr9; Tlr7;
mast cell activation	GO_process	7.28257e-16	1.2719e-11	16406	57 ( 0.3%)	468	19 ( 4.1%)	Fcer1g; Cd48; Cd84; Lcp2; Lgals9; Gm885; AF251705; Pik3cg; Chga; Rac2; Fgr; Cnr2; Rhoh; Tec; Lat2; Fes; Hmox1; Plscr2; Btk;
cholesterol biosynthetic process	GO_process	8.81048e-16	1.53875e-11	16406	50 ( 0.3%)	468	18 ( 3.8%)	Insig2; Hsd17b7; Lss; Acly; Idi1; Hmgcr; Hmgcs1; Fdft1; Sqle; Fdps; Dhcr24; Cyp51; Insig1; Add1; Mvk; Sc4mol; Mvd; Nsdhl;
cell surface receptor signaling pathway	GO_process	1.20208e-15	2.09944e-11	16406	2600 (15.8%)	468	142 (30.3%)	Casp8; Scg2; A630001G21Rik; Inpp5d; Ptprc; Ncf2; Fcgr2b; Fcgr3; Fcer1g; Rps6kc1; Atf3; Sgpl1; Itgb2; Cd63; Lif; Plek; Lcp2; Kctd11; Ccl6; Ccl3; Ccl4; Mks1; Stat3; AF251705; Lgmn; Sox4; Ly86; Cd180; Itga1; Bap1; Fyb; Osmr; Stk3; Klf10; Csf2rb; Baiap2l2; Nfam1; Nckap1l; Klhl6; Sst; Itgb5; Adamts1; Psmb8; Trem2; Vav1; Emr1; Rasgrp3; Cd14; Ticam2; Csf1r; Fam89b; Fermt3; Lpxn; Cd274; I830012O16Rik; Fr…
secondary alcohol biosynthetic process	GO_process	1.32622e-15	2.31624e-11	16406	51 ( 0.3%)	468	18 ( 3.8%)	Insig2; Hsd17b7; Lss; Acly; Idi1; Hmgcr; Hmgcs1; Fdft1; Sqle; Fdps; Dhcr24; Cyp51; Insig1; Add1; Mvk; Sc4mol; Mvd; Nsdhl;
regulation of cytokine production	GO_process	1.52724e-15	2.66732e-11	16406	568 ( 3.5%)	468	55 (11.8%)	Slc11a1; Inpp5d; 5430435G22Rik; Fcer1g; Ly9; Cd84; Rps6kc1; Srgn; Havcr2; Lgals9; Ccl3; Bap1; Clu; Atf4; Nfam1; Nckap1l; Cd86; Runx1; Cd14; Ticam2; Csf1r; Cd274; Gpam; Card9; B2m; Il1a; Tlr2; Gbp5; Fgr; Tlr1; Tec; Irf5; Clec5a; Gpnmb; Anxa4; C3ar1; Lag3; C5ar1; Bcl3; Tgfb1; Pycard; Fadd; Hmox1; Nlrc5; Plcg2; Irf8; Cyba; Scamp5; Tlr9; Ccr5; Cybb; Sash3; Btk; Tlr7;
cytokine production	GO_process	1.75045e-15	3.05717e-11	16406	626 ( 3.8%)	468	58 (12.4%)	Slc11a1; Inpp5d; 5430435G22Rik; Fcer1g; Ly9; Cd84; Rps6kc1; Srgn; Lcp2; Havcr2; Lgals9; Ccl3; Pik3cg; Chga; Bap1; Clu; Atf4; Nfam1; Nckap1l; Cd86; Runx1; Cd14; Ticam2; Csf1r; Cd274; Gpam; Card9; B2m; Il1a; Tlr2; Gbp5; Fgr; Tlr1; Tec; Irf5; Clec5a; Gpnmb; Anxa4; C3ar1; Lag3; C5ar1; Bcl3; Tgfb1; Pycard; Fadd; Hmox1; Nlrc5; Plcg2; Irf8; Cyba; Scamp5; Tlr9; Ccr5; Cybb; Sash3; Btk; Tlr7;
positive regulation of cytokine production	GO_process	1.9694e-15	3.43956e-11	16406	379 ( 2.3%)	468	44 ( 9.4%)	Slc11a1; 5430435G22Rik; Fcer1g; Ly9; Rps6kc1; Havcr2; Lgals9; Ccl3; Clu; Atf4; Nfam1; Cd86; Runx1; Cd14; Ticam2; Csf1r; Cd274; Card9; B2m; Il1a; Tlr2; Gbp5; Fgr; Tlr1; Tec; Irf5; Clec5a; C3ar1; C5ar1; Bcl3; Tgfb1; Pycard; Fadd; Hmox1; Plcg2; Irf8; Cyba; Scamp5; Tlr9; Ccr5; Cybb; Sash3; Tlr7;
regulation of response to external stimulus	GO_process	1.97516e-15	3.44961e-11	16406	705 ( 4.3%)	468	62 (13.2%)	Scg2; Fcer1g; Usf1; Plek; Dock2; Havcr2; Ndel1; Lgals9; Ccl6; Ccl3; Ccl4; Pik3cg; Ly86; Hmgcr; Cd180; Plau; Bap1; Gpr183; Osmr; Stk3; Rac2; Nckap1l; Pros1; C4b; Aif1; Pik3ap1; Capn3; B2m; Hck; Fgf2; Elf2; Tlr2; Csf1; Gbp5; Cnr2; Padi2; Tec; Hopx; Cxcl10; Mvk; Ap1s1; A2m; C3ar1; Tnfrsf1a; C5ar1; Plaur; Tgfb1; Klk8; Trim30a; Cyba; Ldlr; Tlr9; Tgfbr2; Cx3cr1; Ccr5; Btk; Tlr7;
adaptive immune response	GO_process	2.02978e-15	3.54502e-11	16406	347 ( 2.1%)	468	42 ( 9.0%)	Slc11a1; Inpp5d; Ptprc; Fcer1g; Ly9; Cd48; Cd84; Havcr2; Pik3cg; Clu; Gpr183; Stk3; Klhl6; Cd86; Samsn1; Tap1; C4b; Emr1; Unc93b1; B2m; Ctss; Fcgr1; Rnf19b; C1qb; C1qc; C1qa; Tec; Lat2; Ptpn6; Lair1; Bcl3; Tgfb1; Ctsc; Pycard; Fadd; Icam1; Ctsh; Ccr5; Was; Sash3; Btk;
leukocyte chemotaxis	GO_process	2.1863e-15	3.81838e-11	16406	188 ( 1.1%)	468	31 ( 6.6%)	Scg2; Fcer1g; Itgb2; Cxcl16; Lgals9; Ccl6; Ccl3; Ccl4; Pik3cg; Chga; Itga1; Gpr183; Rac2; Nckap1l; Aif1; Vav1; Ch25h; Csf1; Csf3r; Cnr2; Padi2; Cxcl10; C3ar1; C5ar1; Hsd3b7; Cx3cr1; Ccr5;
leukocyte cell-cell adhesion	GO_process	6.11191e-15	1.06744e-10	16406	477 ( 2.9%)	468	49 (10.5%)	Casp8; Slc11a1; Pdcd1; Ptprc; Fcer1g; Ly9; Cd48; Itgb2; Stk10; Dock2; Havcr2; Lgals9; AF251705; Pik3cg; Sox4; Lcp1; Gpr183; Rac2; Nckap1l; Cd86; Rasal3; Aif1; Vav1; Fermt3; Dock8; Cd274; Gpam; Apbb1ip; B2m; Mafb; Elf2; Rhoh; Tec; Gpnmb; Ptpn6; Lag3; Clec7a; Bcl3; Tgfb1; Pycard; Cd151; Fadd; Icam1; Tgfbr2; Ccr5; Was; Sash3; Elf4; Msn;
SCAP/SREBP Transcriptional Control of Cholesterol and FA Biosynthesis	GeneGo	1.33392e-14	2.32969e-10	25202	48 ( 0.2%)	498	15 ( 3.0%)	Insig2; Lss; Acaca; Acly; Idi1; Hmgcr; Hmgcs1; Fdft1; Sqle; Fads2; Gpam; Fdps; Insig1; Add1; Mvk;
positive regulation of tumor necrosis factor superfamily cytokine production	GO_process	1.77873e-14	3.10655e-10	16406	58 ( 0.4%)	468	18 ( 3.8%)	Fcer1g; Rps6kc1; Havcr2; Lgals9; Ccl3; Clu; Cd86; Cd14; Card9; Tlr2; Tlr1; Pycard; Fadd; Cyba; Tlr9; Ccr5; Cybb; Sash3;
positive regulation of response to external stimulus	GO_process	3.15263e-14	5.50606e-10	16406	264 ( 1.6%)	468	35 ( 7.5%)	Scg2; Fcer1g; Usf1; Havcr2; Ndel1; Lgals9; Ccl6; Ccl3; Ccl4; Pik3cg; Ly86; Cd180; Osmr; Rac2; Nckap1l; Aif1; Fgf2; Tlr2; Csf1; Gbp5; Cxcl10; C3ar1; Tnfrsf1a; C5ar1; Tgfb1; Cyba; Ldlr; Tlr9; Ccr5; Btk; Tlr7;
leukocyte aggregation	GO_process	3.19581e-14	5.58148e-10	16406	444 ( 2.7%)	468	46 ( 9.8%)	Casp8; Slc11a1; Pdcd1; Ptprc; Fcer1g; Ly9; Cd48; Stk10; Dock2; Havcr2; Lgals9; AF251705; Pik3cg; Sox4; Lcp1; Gpr183; Rac2; Nckap1l; Cd86; Rasal3; Aif1; Vav1; Dock8; Cd274; Gpam; Apbb1ip; B2m; Mafb; Elf2; Rhoh; Tec; Gpnmb; Ptpn6; Lag3; Clec7a; Bcl3; Tgfb1; Pycard; Cd151; Fadd; Icam1; Tgfbr2; Ccr5; Was; Sash3; Elf4;
cell migration	GO_process	3.25474e-14	5.68441e-10	16406	1205 ( 7.3%)	468	83 (17.7%)	Scg2; A630001G21Rik; Inpp5d; Ptprc; Fcer1g; Cd48; Cd84; Sgpl1; Itgb2; Cd63; Stk10; Ndel1; Cxcl16; Lgals9; Ccl6; Ccl3; Ccl4; Abi3; Stat3; AF251705; Slc16a3; Pik3cg; Chga; Hexb; Itga1; Plau; Lcp1; Gpr183; Stk3; Rac2; Nckap1l; Sst; Parp9; Pros1; Aif1; Vav1; Csf1r; Fermt3; Dock8; Cd274; Ch25h; Il1a; Hck; Fgf2; Elf2; P2ry12; Csf1; Cyr61; B4galt1; Tgfbr1; Csf3r; Fgr; Cnr2; Padi2; Cxcl10; Anxa3; Selplg;…
immune system development	GO_process	3.4782e-14	6.07467e-10	16406	812 ( 4.9%)	468	65 (13.9%)	Casp8; Inpp5d; Pdcd1; 5430435G22Rik; Ptprc; Fcer1g; Ly9; Sgpl1; Lif; Ikzf1; Plek; Dock2; Havcr2; Lgals9; Ccl3; Actn1; Pld4; Sox4; Arl11; Gpr183; Stk3; Klf10; Dcstamp; Nfam1; Nckap1l; Cebpd; Cd86; Hcls1; Runx1; Trem2; Vav1; Csf1r; Sfpi1; B2m; Mafb; Slc39a1; Cd101; Csf1; Tgfbr1; Csf3r; C1qc; Add1; Rhoh; Fzd9; Nrf1; Clec5a; Tmem176b; Tmem176a; Ptpn6; Bcl3; Tgfb1; Tyrobp; Cebpa; Fes; Sox6; Fadd; Armc…
hematopoietic or lymphoid organ development	GO_process	3.75971e-14	6.56634e-10	16406	772 ( 4.7%)	468	63 (13.5%)	Casp8; Inpp5d; 5430435G22Rik; Ptprc; Fcer1g; Ly9; Sgpl1; Lif; Ikzf1; Plek; Dock2; Lgals9; Ccl3; Actn1; Pld4; Sox4; Arl11; Gpr183; Stk3; Klf10; Dcstamp; Nfam1; Nckap1l; Cebpd; Cd86; Hcls1; Runx1; Trem2; Vav1; Csf1r; Sfpi1; B2m; Mafb; Slc39a1; Cd101; Csf1; Tgfbr1; Csf3r; C1qc; Add1; Rhoh; Fzd9; Nrf1; Clec5a; Tmem176b; Tmem176a; Ptpn6; Bcl3; Tgfb1; Tyrobp; Cebpa; Fes; Sox6; Fadd; Armc6; Dnase2a; Plc…
Leukocyte Extravasation Signaling (1deyj)	IngenuityPathways	6.82882e-14	1.19265e-09	25202	189 ( 0.7%)	498	25 ( 5.0%)	Ncf2; Itgb2; Arhgap9; Pik3r5; Pik3cg; Actn1; Itga1; Rac2; Vav1; Arhgap12; Wipf1; Rhoh; Tec; Selplg; Mmp17; Ncf1; Pik3c2a; Itgam; Plcg2; Cyba; Icam1; Was; Cybb; Msn; Btk;
lymphocyte aggregation	GO_process	7.70793e-14	1.34619e-09	16406	437 ( 2.7%)	468	45 ( 9.6%)	Casp8; Slc11a1; Pdcd1; Ptprc; Fcer1g; Ly9; Cd48; Stk10; Dock2; Havcr2; Lgals9; AF251705; Pik3cg; Sox4; Lcp1; Gpr183; Rac2; Nckap1l; Cd86; Rasal3; Aif1; Vav1; Dock8; Cd274; Gpam; Apbb1ip; B2m; Mafb; Elf2; Rhoh; Gpnmb; Ptpn6; Lag3; Clec7a; Bcl3; Tgfb1; Pycard; Cd151; Fadd; Icam1; Tgfbr2; Ccr5; Was; Sash3; Elf4;
lymphocyte migration	GO_process	8.01364e-14	1.39958e-09	16406	81 ( 0.5%)	468	20 ( 4.3%)	Stk10; Cxcl16; Ccl6; Ccl3; Ccl4; Pik3cg; Gpr183; Aif1; Ch25h; Padi2; Cxcl10; Hsd3b7; Pycard; Fadd; Ccr5; Msn;
myeloid leukocyte migration	GO_process	8.15093e-14	1.42356e-09	16406	160 ( 1.0%)	468	27 ( 5.8%)	Scg2; Fcer1g; Itgb2; Ccl6; Ccl3; Ccl4; AF251705; Pik3cg; Chga; Itga1; Rac2; Nckap1l; Aif1; Vav1; Il1a; P2ry12; Csf1; Csf3r; Cxcl10; C3ar1; C5ar1; Cx3cr1; Ccr5;
alcohol biosynthetic process	GO_process	9.21214e-14	1.6089e-09	16406	102 ( 0.6%)	468	22 ( 4.7%)	Insig2; Hsd17b7; Lss; Plek; Acly; Idi1; Hmgcr; Hmgcs1; Fdft1; Sqle; Fgf2; Fdps; Dhcr24; Cyp51; Insig1; Add1; Mvk; Akr1b3; Sc4mol; Plcg2; Mvd; Nsdhl;
positive regulation of biological process	GO_process	9.77607e-14	1.70739e-09	16406	5132 (31.3%)	468	222 (47.4%)	Casp8; Slc11a1; Scg2; A630001G21Rik; Inpp5d; Atg4b; Pdcd1; Insig2; 5430435G22Rik; Ptprc; Fcgr2b; Fcgr3; Fcer1g; Usf1; Ly9; Cd84; Rps6kc1; Atf3; Lims1; Spock2; Itgb2; Elk3; Cd63; Lif; Ikzf1; Plek; Lcp2; Dock2; Havcr2; Pik3r5; Ndel1; Kctd11; Cxcl16; Fam58b; Lgals9; Ccl6; Ccl3; Ccl4; Acaca; Snf8; Acly; Stat3; Rundc3a; Grn; Gfap; AF251705; Pik3cg; Gpr65; Lgmn; Chga; Sox4; Ly86; Hmgcr; Hexb; Cd180; It…
localization of cell	GO_process	1.03288e-13	1.80392e-09	16406	1324 ( 8.1%)	468	87 (18.6%)	Scg2; A630001G21Rik; Inpp5d; Ptprc; Fcer1g; Cd48; Cd84; Spock2; Sgpl1; Itgb2; Cd63; Stk10; Ndel1; Cxcl16; Lgals9; Ccl6; Ccl3; Ccl4; Abi3; Stat3; AF251705; Slc16a3; Pik3cg; Chga; Hexb; Itga1; Plau; Lcp1; Gpr183; Stk3; Rac2; Nckap1l; Sst; Parp9; Pros1; Aif1; Vav1; Csf1r; Fermt3; Dock8; Cd274; Ch25h; Il1a; Hck; Fgf2; Elf2; P2ry12; Csf1; Cyr61; B4galt1; Tgfbr1; Csf3r; Fgr; Cnr2; Padi2; Cxcl10; Anxa3;…
cell motility	GO_process	1.03288e-13	1.80392e-09	16406	1324 ( 8.1%)	468	87 (18.6%)	Scg2; A630001G21Rik; Inpp5d; Ptprc; Fcer1g; Cd48; Cd84; Spock2; Sgpl1; Itgb2; Cd63; Stk10; Ndel1; Cxcl16; Lgals9; Ccl6; Ccl3; Ccl4; Abi3; Stat3; AF251705; Slc16a3; Pik3cg; Chga; Hexb; Itga1; Plau; Lcp1; Gpr183; Stk3; Rac2; Nckap1l; Sst; Parp9; Pros1; Aif1; Vav1; Csf1r; Fermt3; Dock8; Cd274; Ch25h; Il1a; Hck; Fgf2; Elf2; P2ry12; Csf1; Cyr61; B4galt1; Tgfbr1; Csf3r; Fgr; Cnr2; Padi2; Cxcl10; Anxa3;…
Chemokines in inflammation in adipose tissue and liver in obesity, type 2 diabetes and metabolic syndrome X	GeneGo	1.13267e-13	1.9782e-09	25202	65 ( 0.3%)	498	16 ( 3.2%)	Ptprc; Cd68; Ccl3; Cd86; H2-Ob; Emr1; Cd14; Tlr2; Fcgr1; Selplg; Plaur; Itgam; Itgax; Icam1; Cx3cr1; Ccr5;
hemopoiesis	GO_process	1.43358e-13	2.50374e-09	16406	733 ( 4.5%)	468	60 (12.8%)	Casp8; Inpp5d; 5430435G22Rik; Ptprc; Fcer1g; Ly9; Sgpl1; Lif; Ikzf1; Plek; Dock2; Lgals9; Ccl3; Actn1; Pld4; Sox4; Arl11; Gpr183; Stk3; Klf10; Dcstamp; Nfam1; Nckap1l; Cebpd; Cd86; Hcls1; Runx1; Trem2; Vav1; Csf1r; Sfpi1; B2m; Mafb; Cd101; Csf1; Csf3r; C1qc; Add1; Rhoh; Fzd9; Nrf1; Clec5a; Tmem176b; Tmem176a; Ptpn6; Bcl3; Tgfb1; Tyrobp; Cebpa; Fes; Sox6; Fadd; Armc6; Dnase2a; Plcg2; Irf8; Fli1; T…
positive regulation of tumor necrosis factor production	GO_process	1.44695e-13	2.52709e-09	16406	56 ( 0.3%)	468	17 ( 3.6%)	Fcer1g; Rps6kc1; Havcr2; Lgals9; Ccl3; Clu; Cd14; Card9; Tlr2; Tlr1; Pycard; Fadd; Cyba; Tlr9; Ccr5; Cybb; Sash3;
Dendritic Cell Maturation (3ttx1)	IngenuityPathways	1.71558e-13	2.99625e-09	25202	163 ( 0.6%)	498	23 ( 4.6%)	Fcgr2b; Fcgr3; Fcer1g; Akt3; Pik3r5; Pik3cg; Atf4; Cd86; H2-Ob; Trem2; B2m; Il1a; Tlr2; Fcgr1; Tnfrsf1a; Tyrobp; Pik3c2a; Plcg2; Irf8; Icam1; Tlr9;
leukocyte degranulation	GO_process	2.19308e-13	3.83022e-09	16406	66 ( 0.4%)	468	18 ( 3.8%)	Fcer1g; Cd84; Lgals9; Ccl3; Gm885; AF251705; Pik3cg; Chga; Rac2; Hck; Fgr; Tec; Anxa3; Lat2; Fes; Hmox1; Ccr5; Btk;
locomotion	GO_process	2.894e-13	5.05437e-09	16406	1542 ( 9.4%)	468	95 (20.3%)	Scg2; A630001G21Rik; Inpp5d; Ptprc; Fcer1g; Cd48; Cd84; Spock2; Sgpl1; Itgb2; Cd63; Stk10; Dock2; Ndel1; Cxcl16; Lgals9; Ccl6; Ccl3; Ccl4; Abi3; Stat3; AF251705; Slc16a3; Pik3cg; Chga; Hexb; Itga1; Plau; Dpysl2; Lcp1; Gpr183; Stk3; Rac2; Nckap1l; Sst; Parp9; Pros1; Aif1; Vav1; Csf1r; Fermt3; Dock8; Cd274; Ch25h; Il1a; Hck; Fgf2; Elf2; P2ry12; Csf1; Cyr61; B4galt1; Tgfbr1; Csf3r; Fgr; Cnr2; Padi2;…
T cell activation	GO_process	3.01139e-13	5.25939e-09	16406	436 ( 2.7%)	468	44 ( 9.4%)	Casp8; Slc11a1; Pdcd1; Ptprc; Fcer1g; Ly9; Cd48; Dock2; Havcr2; Lgals9; AF251705; Pik3cg; Sox4; Lcp1; Gpr183; Rac2; Nckap1l; Cd86; Rasal3; Aif1; Vav1; Dock8; Cd274; Gpam; Apbb1ip; B2m; Mafb; Elf2; Rhoh; Gpnmb; Ptpn6; Lag3; Clec7a; Bcl3; Tgfb1; Pycard; Cd151; Fadd; Icam1; Tgfbr2; Ccr5; Was; Sash3; Elf4;
T cell aggregation	GO_process	3.01139e-13	5.25939e-09	16406	436 ( 2.7%)	468	44 ( 9.4%)	Casp8; Slc11a1; Pdcd1; Ptprc; Fcer1g; Ly9; Cd48; Dock2; Havcr2; Lgals9; AF251705; Pik3cg; Sox4; Lcp1; Gpr183; Rac2; Nckap1l; Cd86; Rasal3; Aif1; Vav1; Dock8; Cd274; Gpam; Apbb1ip; B2m; Mafb; Elf2; Rhoh; Gpnmb; Ptpn6; Lag3; Clec7a; Bcl3; Tgfb1; Pycard; Cd151; Fadd; Icam1; Tgfbr2; Ccr5; Was; Sash3; Elf4;
regulation of innate immune response	GO_process	4.17405e-13	7.28997e-09	16406	353 ( 2.2%)	468	39 ( 8.3%)	Casp8; 5430435G22Rik; Fcer1g; Rps6kc1; Itgb2; Havcr2; Lgals9; Lgmn; Cd180; Parp9; Cd86; Psmb8; Vav1; Cd14; Ticam2; Unc93b1; Pik3ap1; Card9; Hck; Tlr2; Ctss; Gbp5; Fgr; Tlr1; A2m; Ptpn6; Lag3; Clec7a; Trim30a; Pycard; Itgam; Fadd; Nlrc5; Plcg2; Cyba; Plscr2; Tlr9; Btk; Tlr7;
response to organic substance	GO_process	4.61875e-13	8.06665e-09	16406	2796 (17.0%)	468	142 (30.3%)	Casp8; Slc11a1; A630001G21Rik; Insig2; Ptprc; Fcer1g; Usf1; Rps6kc1; Atf3; Lims1; Itgb2; Gna15; Cd63; Lif; Havcr2; Cd68; Cxcl16; Lgals9; Ccl6; Ccl3; Ccl4; Acaca; Stat3; Pik3cg; Sox4; Ly86; Ctsl; Hmgcr; Naip2; Naip5; Cd180; Hmgcs1; Clu; Dpysl2; Osmr; Klf10; Dcstamp; Sqle; Csf2rb; Baiap2l2; Atf4; Mlc1; Sst; Itgb5; Parp9; Cd86; Hcls1; Rpl10a; Psmb8; C4b; Aif1; Trem2; Tgif1; Aqp4; Cd14; Ticam2; Csf1r…
cholesterol metabolic process	GO_process	5.20243e-13	9.08605e-09	16406	122 ( 0.7%)	468	23 ( 4.9%)	Insig2; Hsd17b7; Lss; Acly; Npc2; Idi1; Hmgcr; Hmgcs1; Fdft1; Sqle; Acat2; Ch25h; Fdps; Dhcr24; Cyp51; Insig1; Add1; Mvk; Cebpa; Sc4mol; Mvd; Ldlr; Nsdhl;
positive regulation of innate immune response	GO_process	5.31639e-13	9.28507e-09	16406	290 ( 1.8%)	468	35 ( 7.5%)	Casp8; 5430435G22Rik; Fcer1g; Rps6kc1; Itgb2; Havcr2; Lgals9; Lgmn; Cd180; Cd86; Psmb8; Vav1; Cd14; Ticam2; Unc93b1; Pik3ap1; Card9; Hck; Tlr2; Ctss; Gbp5; Tlr1; Lag3; Clec7a; Trim30a; Pycard; Itgam; Fadd; Nlrc5; Plcg2; Cyba; Plscr2; Tlr9; Btk; Tlr7;
cellular response to chemical stimulus	GO_process	6.49012e-13	1.1335e-08	16406	2641 (16.1%)	468	136 (29.1%)	Casp8; Scg2; A630001G21Rik; Ugt1a7c; Ptprc; Fcer1g; Usf1; Rps6kc1; Atf3; Lims1; Itgb2; Gna15; Cd63; Lif; Havcr2; Cd68; Cxcl16; Lgals9; Ccl6; Ccl3; Ccl4; Acaca; Stat3; Pik3cg; Chga; Sox4; Ly86; Hmgcr; Cd180; Itga1; Hmgcs1; Gpr183; Osmr; Stk3; Klf10; Dcstamp; Csf2rb; Rac2; Baiap2l2; Atf4; Mlc1; Nckap1l; Sst; Itgb5; Cd86; Hcls1; Psmb8; Aif1; Trem2; Vav1; Tgif1; Aqp4; Cd14; Ticam2; Csf1r; Fam89b; Ch2…
cell chemotaxis	GO_process	6.98978e-13	1.22076e-08	16406	246 ( 1.5%)	468	32 ( 6.8%)	Scg2; Fcer1g; Itgb2; Cxcl16; Lgals9; Ccl6; Ccl3; Ccl4; Pik3cg; Chga; Itga1; Gpr183; Rac2; Nckap1l; Aif1; Vav1; Ch25h; Fgf2; Csf1; Csf3r; Cnr2; Padi2; Cxcl10; C3ar1; C5ar1; Hsd3b7; Cx3cr1; Ccr5;
sterol metabolic process	GO_process	7.32163e-13	1.27872e-08	16406	136 ( 0.8%)	468	24 ( 5.1%)	Insig2; Hsd17b7; Lss; Acly; Npc2; Idi1; Hmgcr; Hmgcs1; Fdft1; Sqle; Acat2; Ch25h; Fdps; Dhcr24; Cyp51; Insig1; Add1; Mvk; Cebpa; Cyp4v3; Sc4mol; Mvd; Ldlr; Nsdhl;
Cell adhesion_Integrin inside-out signaling in neutrophils	GeneGo	9.24254e-13	1.61421e-08	25202	86 ( 0.3%)	498	17 ( 3.4%)	Itgb2; Lcp2; Pik3r5; Gngt2; Pik3cg; Fyb; Fermt3; Apbb1ip; Hck; Fcgr1; Fgr; Selplg; Tyrobp; Itgam; Plcg2; Icam1; Btk;
response to biotic stimulus	GO_process	1.03382e-12	1.80556e-08	16406	831 ( 5.1%)	468	63 (13.5%)	Casp8; Slc11a1; Ptprc; Fcer1g; Rps6kc1; Lyz2; Dock2; Havcr2; Cxcl16; Lgals9; Ccl3; Ccl4; Npc2; Chga; Ly86; Cd180; Clu; Csf2rb; Cd86; Adamts1; C4b; Trem2; Cd14; Ticam2; Unc93b1; Mus81; I830012O16Rik; Gpam; Card9; Wipf1; B2m; Hck; Tlr2; Fgr; Cnr2; Tlr1; Cxcl10; Anxa3; Ap1s1; Irf5; Tnfrsf1a; Clec7a; C5ar1; Bcl3; Tgfb1; Klk8; Trim30a; Pycard; Itgax; Fadd; Nlrc5; Plcg2; Irf8; Cyba; Icam1; Il10ra; Plsc…
response to other organism	GO_process	1.12763e-12	1.96941e-08	16406	790 ( 4.8%)	468	61 (13.0%)	Casp8; Slc11a1; Ptprc; Fcer1g; Rps6kc1; Lyz2; Dock2; Havcr2; Cxcl16; Lgals9; Ccl3; Ccl4; Npc2; Chga; Ly86; Cd180; Clu; Csf2rb; Cd86; Adamts1; C4b; Trem2; Cd14; Ticam2; Unc93b1; I830012O16Rik; Gpam; Card9; Wipf1; B2m; Hck; Tlr2; Fgr; Cnr2; Tlr1; Cxcl10; Anxa3; Ap1s1; Irf5; Tnfrsf1a; Clec7a; C5ar1; Bcl3; Tgfb1; Klk8; Trim30a; Pycard; Itgax; Fadd; Nlrc5; Plcg2; Irf8; Cyba; Icam1; Il10ra; Plscr2; Tlr…
response to external biotic stimulus	GO_process	1.19078e-12	2.0797e-08	16406	791 ( 4.8%)	468	61 (13.0%)	Casp8; Slc11a1; Ptprc; Fcer1g; Rps6kc1; Lyz2; Dock2; Havcr2; Cxcl16; Lgals9; Ccl3; Ccl4; Npc2; Chga; Ly86; Cd180; Clu; Csf2rb; Cd86; Adamts1; C4b; Trem2; Cd14; Ticam2; Unc93b1; I830012O16Rik; Gpam; Card9; Wipf1; B2m; Hck; Tlr2; Fgr; Cnr2; Tlr1; Cxcl10; Anxa3; Ap1s1; Irf5; Tnfrsf1a; Clec7a; C5ar1; Bcl3; Tgfb1; Klk8; Trim30a; Pycard; Itgax; Fadd; Nlrc5; Plcg2; Irf8; Cyba; Icam1; Il10ra; Plscr2; Tlr…
regulation of tumor necrosis factor superfamily cytokine production	GO_process	1.33394e-12	2.32973e-08	16406	104 ( 0.6%)	468	21 ( 4.5%)	Fcer1g; Rps6kc1; Havcr2; Lgals9; Ccl3; Clu; Cd86; Cd14; Cd274; Card9; Tlr2; Tlr1; Gpnmb; Bcl3; Pycard; Fadd; Cyba; Tlr9; Ccr5; Cybb; Sash3;
secondary alcohol metabolic process	GO_process	1.49649e-12	2.61361e-08	16406	128 ( 0.8%)	468	23 ( 4.9%)	Insig2; Hsd17b7; Lss; Acly; Npc2; Idi1; Hmgcr; Hmgcs1; Fdft1; Sqle; Acat2; Ch25h; Fdps; Dhcr24; Cyp51; Insig1; Add1; Mvk; Cebpa; Sc4mol; Mvd; Ldlr; Nsdhl;
Basophil migration in asthma	GeneGo	1.55037e-12	2.70773e-08	25202	76 ( 0.3%)	498	16 ( 3.2%)	Scg2; Fcer1g; Itgb2; Pik3r5; Ccl3; Gngt2; Pik3cg; Plau; Csf2rb; Selplg; C5ar1; Plaur; Itgam; Icam1; Ccr5;
single organismal cell-cell adhesion	GO_process	1.95683e-12	3.41761e-08	16406	716 ( 4.4%)	468	57 (12.2%)	Casp8; Slc11a1; Pdcd1; Ptprc; Fcer1g; Ly9; Cd48; 4632428N05Rik; Itgb2; Plek; Stk10; Dock2; Havcr2; Lgals9; AF251705; Pik3cg; Actn1; Sox4; Lcp1; Gpr183; Rac2; Nckap1l; Itgb5; Cd86; Rasal3; Aif1; Vav1; Fermt3; Dock8; Cd274; Gpam; Apbb1ip; B2m; Mafb; Elf2; P2ry12; Cyr61; Rhoh; Tec; Gpnmb; Ptpn6; Lag3; Clec7a; Bcl3; Tgfb1; Pycard; Itgax; Cd151; Fadd; Icam1; Gldn; Tgfbr2; Ccr5; Was; Sash3; Elf4; Msn;
tumor necrosis factor superfamily cytokine production	GO_process	2.39028e-12	4.17463e-08	16406	107 ( 0.7%)	468	21 ( 4.5%)	Fcer1g; Rps6kc1; Havcr2; Lgals9; Ccl3; Clu; Cd86; Cd14; Cd274; Card9; Tlr2; Tlr1; Gpnmb; Bcl3; Pycard; Fadd; Cyba; Tlr9; Ccr5; Cybb; Sash3;
toll-like receptor signaling pathway	GO_process	2.5375e-12	4.43174e-08	16406	119 ( 0.7%)	468	22 ( 4.7%)	Casp8; 5430435G22Rik; Rps6kc1; Itgb2; Havcr2; Lgals9; Lgmn; Cd180; Cd86; Cd14; Ticam2; Unc93b1; Pik3ap1; Tlr2; Ctss; Tlr1; Itgam; Fadd; Cyba; Tlr9; Btk; Tlr7;
single organism cell adhesion	GO_process	3.41313e-12	5.96104e-08	16406	768 ( 4.7%)	468	59 (12.6%)	Casp8; Slc11a1; Pdcd1; Ptprc; Fcer1g; Ly9; Cd48; Lims1; 4632428N05Rik; Itgb2; Plek; Stk10; Dock2; Havcr2; Lgals9; AF251705; Pik3cg; Actn1; Sox4; Lcp1; Gpr183; Rac2; Nckap1l; Itgb5; Cd86; Rasal3; Aif1; Vav1; Fermt3; Dock8; Cd274; Gpam; Apbb1ip; B2m; Mafb; Elf2; P2ry12; Cyr61; Rhoh; Tec; Fgfrl1; Gpnmb; Ptpn6; Lag3; Clec7a; Bcl3; Tgfb1; Pycard; Itgax; Cd151; Fadd; Icam1; Gldn; Tgfbr2; Ccr5; Was; Sas…
response to interferon-gamma	GO_process	3.54773e-12	6.19612e-08	16406	159 ( 1.0%)	468	25 ( 5.3%)	Slc11a1; A630001G21Rik; Cxcl16; Lgals9; Ccl6; Ccl3; Ccl4; Parp9; Cd86; Aif1; Aqp4; B2m; Hck; Fcgr1; Gbp5; Irf5; Trim30a; Nlrc5; Irf8; Icam1;
biological adhesion	GO_process	4.05642e-12	7.08454e-08	16406	1689 (10.3%)	468	98 (20.9%)	Casp8; Slc11a1; Pdcd1; Ptprc; Fcer1g; Ly9; Cd48; Cd84; Lims1; Spock2; 4632428N05Rik; Itgb2; Cd63; Plek; Stk10; Dock2; Havcr2; Lgals9; Ccl4; Lrrc59; AF251705; Lgals3bp; Pik3cg; Actn1; Sox4; Itga1; Plau; Bap1; Lcp1; Diap3; Gpr183; Stk3; Rac2; Nckap1l; Itgb5; Cd86; Snx9; Rasal3; Aif1; Vav1; Emr1; Fermt3; Lpxn; Dock8; Cd274; Entpd1; Gpam; Apbb1ip; B2m; Hck; Mafb; Elf2; P2ry12; Csf1; Cyr61; B4galt1; C…
myeloid cell differentiation	GO_process	4.19806e-12	7.33191e-08	16406	345 ( 2.1%)	468	37 ( 7.9%)	Casp8; Inpp5d; 5430435G22Rik; Lif; Ikzf1; Lgals9; Ccl3; Actn1; Gpr183; Klf10; Dcstamp; Nckap1l; Cd86; Hcls1; Runx1; Csf1r; Sfpi1; B2m; Mafb; Cd101; Csf1; Csf3r; C1qc; Add1; Nrf1; Clec5a; Ptpn6; Tgfb1; Tyrobp; Cebpa; Fes; Sox6; Fadd; Dnase2a; Irf8; Fli1; Tgfbr2;
response to cytokine	GO_process	5.12812e-12	8.95626e-08	16406	797 ( 4.9%)	468	60 (12.8%)	Casp8; Slc11a1; A630001G21Rik; Ptprc; Rps6kc1; Lif; Cxcl16; Lgals9; Ccl6; Ccl3; Ccl4; Stat3; Osmr; Dcstamp; Csf2rb; Parp9; Cd86; Hcls1; Psmb8; Aif1; Trem2; Aqp4; Cd14; Ticam2; Csf1r; Cd274; I830012O16Rik; B2m; Il1a; Hck; Fcgr1; Csf1; Gbp5; Csf3r; Padi2; Cxcl10; Selplg; Irf5; Ptpn6; Tnfrsf1a; Cebpa; Trim30a; Il21r; Pycard; Fadd; Nlrc5; Irf8; Cyba; Icam1; Il10ra; Plscr2; Cx3cr1; Ccr5; Btk;
granulocyte migration	GO_process	6.04335e-12	1.05547e-07	16406	112 ( 0.7%)	468	21 ( 4.5%)	Scg2; Fcer1g; Itgb2; Ccl6; Ccl3; Ccl4; AF251705; Pik3cg; Itga1; Rac2; Nckap1l; Vav1; Il1a; Csf1; Csf3r; C3ar1; C5ar1;
TREM1 Signaling (3j6wq)	IngenuityPathways	6.8092e-12	1.18923e-07	25202	59 ( 0.2%)	498	14 ( 2.8%)	Fcgr2b; Fcgr3; Akt3; Ccl3; Stat3; Cd86; Tlr2; Tlr1; Lat2; Tyrobp; Itgax; Plcg2; Icam1; Tlr9; Tlr7;
movement of cell or subcellular component	GO_process	7.22987e-12	1.2627e-07	16406	1757 (10.7%)	468	100 (21.4%)	Scg2; A630001G21Rik; Inpp5d; Mlph; Ptprc; Fcer1g; Cd48; Cd84; Spock2; Sgpl1; Itgb2; Cd63; Stk10; Ndel1; Cxcl16; Lgals9; Ccl6; Ccl3; Ccl4; Abi3; Stat3; AF251705; Slc16a3; Pik3cg; Actn1; Chga; Hexb; Itga1; Plau; Dpysl2; Lcp1; Gpr183; Stk3; Rac2; Nckap1l; Sst; Parp9; Pros1; Aif1; Vav1; Csf1r; Fermt3; Dock8; Cd274; Ch25h; Vim; Wipf1; Il1a; Hck; Fgf2; Elf2; P2ry12; Csf1; Cyr61; B4galt1; Clta; Tgfbr1; …
cell adhesion	GO_process	7.93898e-12	1.38654e-07	16406	1683 (10.3%)	468	97 (20.7%)	Casp8; Slc11a1; Pdcd1; Ptprc; Fcer1g; Ly9; Cd48; Cd84; Lims1; Spock2; 4632428N05Rik; Itgb2; Cd63; Plek; Stk10; Dock2; Havcr2; Lgals9; Ccl4; Lrrc59; AF251705; Lgals3bp; Pik3cg; Actn1; Sox4; Itga1; Plau; Bap1; Lcp1; Diap3; Gpr183; Stk3; Rac2; Nckap1l; Itgb5; Cd86; Snx9; Rasal3; Aif1; Vav1; Emr1; Fermt3; Lpxn; Dock8; Cd274; Entpd1; Gpam; Apbb1ip; B2m; Hck; Mafb; Elf2; P2ry12; Csf1; Cyr61; B4galt1; C…
leukocyte proliferation	GO_process	1.08278e-11	1.89108e-07	16406	272 ( 1.7%)	468	32 ( 6.8%)	Slc11a1; Inpp5d; Ptprc; Dock2; Havcr2; Lgals9; AF251705; Pik3cg; Cd180; Clu; Gpr183; Stk3; Rac2; Nckap1l; Cd86; Rasal3; Aif1; Dock8; Cd274; Gpam; Csf1; Gpnmb; Ptpn6; Tgfb1; Pycard; Cd151; Cd81; Fadd; Ccr5; Sash3; Elf4; Btk;
single-organism process	GO_process	1.28668e-11	2.24718e-07	16406	12845 (78.3%)	468	421 (90.0%)	Mcm3; Casp8; Mdh1b; Slc11a1; Scg2; A630001G21Rik; Inpp5d; Ugt1a7c; Mlph; Atg4b; Pdcd1; Insig2; 5430435G22Rik; Ptprc; Ncf2; Hsd17b7; Fcgr2b; Fcgr3; Fcer1g; Arhgap30; Usf1; Ly9; Cd48; Cd84; Akt3; Rps6kc1; Atf3; Lims1; Spock2; 4632428N05Rik; Slc29a3; Sgpl1; Srgn; Lss; Itgb2; Hmha1; Gna15; Elk3; Lyz2; Arhgap9; Cd63; Tcn2; Lif; Ikzf1; Fignl1; Plek; Stk10; Lcp2; Dock2; Havcr2; Pmp22; Arhgap44; Pik3r5; …
mononuclear cell proliferation	GO_process	1.32525e-11	2.31455e-07	16406	258 ( 1.6%)	468	31 ( 6.6%)	Slc11a1; Inpp5d; Ptprc; Dock2; Havcr2; Lgals9; AF251705; Pik3cg; Cd180; Gpr183; Stk3; Rac2; Nckap1l; Cd86; Rasal3; Aif1; Dock8; Cd274; Gpam; Csf1; Gpnmb; Ptpn6; Tgfb1; Pycard; Cd151; Cd81; Fadd; Ccr5; Sash3; Elf4; Btk;
lymphocyte chemotaxis	GO_process	1.68269e-11	2.93883e-07	16406	54 ( 0.3%)	468	15 ( 3.2%)	Cxcl16; Ccl6; Ccl3; Ccl4; Pik3cg; Gpr183; Ch25h; Padi2; Cxcl10; Hsd3b7; Ccr5;
Natural Killer Cell Signaling (1bk4k)	IngenuityPathways	1.95938e-11	3.42205e-07	25202	103 ( 0.4%)	498	17 ( 3.4%)	Inpp5d; Fcgr2b; Fcgr3; Fcer1g; Akt3; Lcp2; Pik3r5; AF251705; Pik3cg; Rac2; Vav1; Sh3bp2; Ptpn6; Lair1; Tyrobp; Siglec5; Pik3c2a; Plcg2;
pattern recognition receptor signaling pathway	GO_process	2.05567e-11	3.59023e-07	16406	158 ( 1.0%)	468	24 ( 5.1%)	Casp8; 5430435G22Rik; Rps6kc1; Itgb2; Havcr2; Lgals9; Lgmn; Cd180; Cd86; Cd14; Ticam2; Unc93b1; Pik3ap1; Tlr2; Ctss; Tlr1; Clec7a; Trim30a; Itgam; Fadd; Cyba; Tlr9; Btk; Tlr7;
cellular response to organic substance	GO_process	2.12822e-11	3.71694e-07	16406	2187 (13.3%)	468	115 (24.6%)	Casp8; A630001G21Rik; Ptprc; Fcer1g; Usf1; Rps6kc1; Atf3; Lims1; Itgb2; Cd63; Lif; Havcr2; Cd68; Cxcl16; Lgals9; Ccl6; Ccl3; Ccl4; Acaca; Stat3; Pik3cg; Sox4; Ly86; Hmgcr; Cd180; Hmgcs1; Osmr; Klf10; Dcstamp; Csf2rb; Baiap2l2; Atf4; Mlc1; Sst; Itgb5; Cd86; Hcls1; Psmb8; Aif1; Trem2; Tgif1; Aqp4; Cd14; Ticam2; Csf1r; Fam89b; I830012O16Rik; Sfpi1; B2m; Il1a; Ddrgk1; Hck; Fgf2; P2ry13; P2ry12; Tlr2;…
activation of innate immune response	GO_process	2.40991e-11	4.20891e-07	16406	248 ( 1.5%)	468	30 ( 6.4%)	Casp8; 5430435G22Rik; Fcer1g; Rps6kc1; Itgb2; Havcr2; Lgals9; Lgmn; Cd180; Cd86; Psmb8; Cd14; Ticam2; Unc93b1; Pik3ap1; Card9; Hck; Tlr2; Ctss; Tlr1; Clec7a; Trim30a; Pycard; Itgam; Fadd; Plcg2; Cyba; Tlr9; Btk; Tlr7;
Biogenesis and Escape of Francisella tularensis from the Phagosome (3j6wr)	IngenuityPathways	2.4549e-11	4.28748e-07	25202	53 ( 0.2%)	498	13 ( 2.6%)	Ncf2; Fcgr2b; Fcgr3; Cd63; Fcgr1; Ncf1; Itgam; Ctsd; Atp6v0d1; Cyba; Cybb;
Cholesterol Biosynthesis I (7l679)	IngenuityPathways	2.5943e-11	4.53094e-07	25202	13 ( 0.1%)	498	8 ( 1.6%)	Hsd17b7; Lss; Fdft1; Sqle; Dhcr24; Cyp51; Sc4mol; Nsdhl;
Cholesterol Biosynthesis III via Desmosterol (7l6hy)	IngenuityPathways	2.5943e-11	4.53094e-07	25202	13 ( 0.1%)	498	8 ( 1.6%)	Hsd17b7; Lss; Fdft1; Sqle; Dhcr24; Cyp51; Sc4mol; Nsdhl;
Cholesterol Biosynthesis II via 24_25-dihydrolanosterol (7l6g7)	IngenuityPathways	2.5943e-11	4.53094e-07	25202	13 ( 0.1%)	498	8 ( 1.6%)	Hsd17b7; Lss; Fdft1; Sqle; Dhcr24; Cyp51; Sc4mol; Nsdhl;
mast cell degranulation	GO_process	2.81298e-11	4.91288e-07	16406	47 ( 0.3%)	468	14 ( 3.0%)	Fcer1g; Cd84; Lgals9; Gm885; AF251705; Pik3cg; Chga; Rac2; Fgr; Tec; Lat2; Fes; Hmox1; Btk;
mast cell activation involved in immune response	GO_process	2.81298e-11	4.91288e-07	16406	47 ( 0.3%)	468	14 ( 3.0%)	Fcer1g; Cd84; Lgals9; Gm885; AF251705; Pik3cg; Chga; Rac2; Fgr; Tec; Lat2; Fes; Hmox1; Btk;
Immune response_Classical complement pathway	GeneGo	3.05124e-11	5.32899e-07	25202	34 ( 0.1%)	498	11 ( 2.2%)	Itgb2; Clu; C4b; C1qb; C1qc; C1qa; C3ar1; C5ar1; Itgam; Itgax;
regulated exocytosis	GO_process	3.11141e-11	5.43408e-07	16406	283 ( 1.7%)	468	32 ( 6.8%)	Fcer1g; Cd84; Srgn; Cd63; Plek; Lgals9; Ccl3; Gm885; AF251705; Lgals3bp; Pik3cg; Actn1; Chga; Serpina3n; Clu; Rac2; Pros1; Hck; Syt6; Fgr; Tec; Anxa3; Lat2; A2m; Cd9; Vwf; Tgfb1; Fes; Hmox1; Scamp5; Ccr5; Btk;
response to molecule of bacterial origin	GO_process	3.49831e-11	6.10979e-07	16406	318 ( 1.9%)	468	34 ( 7.3%)	Casp8; Slc11a1; Rps6kc1; Havcr2; Cxcl16; Lgals9; Ccl3; Ly86; Cd180; Csf2rb; Cd86; C4b; Trem2; Cd14; Ticam2; Card9; B2m; Hck; Tlr2; Cnr2; Tlr1; Cxcl10; Irf5; Tnfrsf1a; C5ar1; Tgfb1; Trim30a; Pycard; Plcg2; Irf8; Icam1; Il10ra; Tlr9; Cx3cr1;
leukocyte differentiation	GO_process	3.98519e-11	6.96014e-07	16406	465 ( 2.8%)	468	42 ( 9.0%)	Casp8; Inpp5d; Ptprc; Fcer1g; Ly9; Lif; Ikzf1; Dock2; Lgals9; Ccl3; Sox4; Gpr183; Klf10; Dcstamp; Nfam1; Nckap1l; Cd86; Hcls1; Runx1; Trem2; Vav1; Csf1r; Sfpi1; B2m; Mafb; Cd101; Csf1; C1qc; Rhoh; Fzd9; Tmem176b; Tmem176a; Ptpn6; Bcl3; Tgfb1; Tyrobp; Cebpa; Fadd; Plcg2; Tgfbr2; Sash3; Btk;
regulation of multicellular organismal process	GO_process	4.21558e-11	7.36252e-07	16406	2625 (16.0%)	468	130 (27.8%)	Casp8; Slc11a1; A630001G21Rik; Inpp5d; Pdcd1; 5430435G22Rik; Fcer1g; Usf1; Ly9; Cd84; Rps6kc1; Sgpl1; Srgn; Itgb2; Lif; Plek; Havcr2; Pmp22; Ndel1; Kctd11; Lgals9; Ccl3; Mks1; Stat3; Gfap; Pik3cg; 2410016O06Rik; Lgmn; Chga; Hmgcr; Plau; Bap1; Clu; Dpysl2; Gpr183; Stk3; Klf10; Dcstamp; Atf4; Nfam1; Nckap1l; Cebpd; Sst; Cd86; Hcls1; Pros1; Runx1; Psmb8; Aif1; Cd14; Ticam2; Csf1r; Cd274; Gpam; Vim; …
negative regulation of immune system process	GO_process	4.21667e-11	7.36442e-07	16406	373 ( 2.3%)	468	37 ( 7.9%)	Inpp5d; Pdcd1; 5430435G22Rik; Ptprc; Fcer1g; Cd84; Havcr2; Lgals9; Ccl3; Gm885; AF251705; Stk3; Cd86; Samsn1; H2-Ob; Cd14; Ticam2; Lpxn; Cd274; Gpam; Mafb; Cnr2; C1qc; Padi2; Tmem176b; Tmem176a; Gpnmb; A2m; Ptpn6; Lag3; Tgfb1; Fadd; Hmox1; Nlrc5; Tlr9; Ccr5; Btk;
endocytosis	GO_process	4.36298e-11	7.61995e-07	16406	605 ( 3.7%)	468	49 (10.5%)	Slc11a1; Fcgr2b; Fcgr3; Fcer1g; Rps6kc1; Itgb2; Cd63; Dock2; Cxcl16; AF251705; Lgals3bp; Pik3cg; Pld4; Dpysl2; Mlc1; Nckap1l; Masp1; Snx9; C4b; Aif1; Trem2; Vav1; Cd14; Wipf1; B2m; Hck; Fcgr1; Clta; Fgr; Necap2; Anxa3; Ap1s1; Arpc1b; Cd9; Clec7a; Tgfb1; Cyth2; Pik3c2a; Pycard; Cd81; Tom1; Plcg2; Irf8; Cyba; Ldlr; Scamp5; Tgfbr2; Was;
chemotaxis	GO_process	4.8059e-11	8.39351e-07	16406	546 ( 3.3%)	468	46 ( 9.8%)	Scg2; Fcer1g; Itgb2; Dock2; Cxcl16; Lgals9; Ccl6; Ccl3; Ccl4; Pik3cg; Chga; Itga1; Plau; Dpysl2; Gpr183; Rac2; Nckap1l; Sst; Aif1; Vav1; Csf1r; Ch25h; Fgf2; Elf2; Csf1; Cyr61; Csf3r; Cnr2; Padi2; Tec; Cxcl10; Gpnmb; C3ar1; C5ar1; Plaur; Tgfb1; Fes; Hsd3b7; Lsp1; Cmtm3; Cx3cr1; Ccr5;
granulocyte chemotaxis	GO_process	4.8724e-11	8.50965e-07	16406	100 ( 0.6%)	468	19 ( 4.1%)	Scg2; Fcer1g; Itgb2; Ccl6; Ccl3; Ccl4; Pik3cg; Itga1; Rac2; Nckap1l; Vav1; Csf1; Csf3r; C3ar1; C5ar1;
taxis	GO_process	5.11176e-11	8.92769e-07	16406	547 ( 3.3%)	468	46 ( 9.8%)	Scg2; Fcer1g; Itgb2; Dock2; Cxcl16; Lgals9; Ccl6; Ccl3; Ccl4; Pik3cg; Chga; Itga1; Plau; Dpysl2; Gpr183; Rac2; Nckap1l; Sst; Aif1; Vav1; Csf1r; Ch25h; Fgf2; Elf2; Csf1; Cyr61; Csf3r; Cnr2; Padi2; Tec; Cxcl10; Gpnmb; C3ar1; C5ar1; Plaur; Tgfb1; Fes; Hsd3b7; Lsp1; Cmtm3; Cx3cr1; Ccr5;
myeloid leukocyte mediated immunity	GO_process	5.19354e-11	9.07051e-07	16406	78 ( 0.5%)	468	17 ( 3.6%)	Fcer1g; Cd84; Lgals9; Ccl3; Gm885; AF251705; Pik3cg; Chga; Rac2; Fgr; Tec; Anxa3; Lat2; Fes; Hmox1; Ccr5; Btk;
mast cell mediated immunity	GO_process	5.27669e-11	9.21574e-07	16406	49 ( 0.3%)	468	14 ( 3.0%)	Fcer1g; Cd84; Lgals9; Gm885; AF251705; Pik3cg; Chga; Rac2; Fgr; Tec; Lat2; Fes; Hmox1; Btk;
lymphocyte proliferation	GO_process	5.36865e-11	9.37634e-07	16406	256 ( 1.6%)	468	30 ( 6.4%)	Slc11a1; Inpp5d; Ptprc; Dock2; Havcr2; Lgals9; AF251705; Pik3cg; Cd180; Gpr183; Stk3; Rac2; Nckap1l; Cd86; Rasal3; Aif1; Dock8; Cd274; Gpam; Gpnmb; Ptpn6; Tgfb1; Pycard; Cd151; Cd81; Fadd; Ccr5; Sash3; Elf4; Btk;
regulation of cell activation	GO_process	5.59388e-11	9.76971e-07	16406	470 ( 2.9%)	468	42 ( 9.0%)	Inpp5d; Pdcd1; Ptprc; Fcer1g; Cd84; Plek; Havcr2; Lgals9; Gm885; AF251705; Gpr183; Stk3; Rac2; Nfam1; Nckap1l; Cd86; Samsn1; Rasal3; Aif1; Vav1; Cd274; Gpam; Capn3; Elf2; Fgr; Cnr2; Tec; Gpnmb; Ptpn6; Lag3; Tgfb1; Fes; Pycard; Cd81; Fadd; Hmox1; Plscr2; Tgfbr2; Ccr5; Sash3; Btk;
regulation of tumor necrosis factor production	GO_process	5.84536e-11	1.02089e-06	16406	101 ( 0.6%)	468	19 ( 4.1%)	Fcer1g; Rps6kc1; Havcr2; Lgals9; Ccl3; Clu; Cd14; Card9; Tlr2; Tlr1; Gpnmb; Bcl3; Pycard; Fadd; Cyba; Tlr9; Ccr5; Cybb; Sash3;
innate immune response-activating signal transduction	GO_process	5.94356e-11	1.03804e-06	16406	241 ( 1.5%)	468	29 ( 6.2%)	Casp8; 5430435G22Rik; Fcer1g; Rps6kc1; Itgb2; Havcr2; Lgals9; Lgmn; Cd180; Cd86; Psmb8; Cd14; Ticam2; Unc93b1; Pik3ap1; Card9; Hck; Tlr2; Ctss; Tlr1; Clec7a; Trim30a; Itgam; Fadd; Plcg2; Cyba; Tlr9; Btk; Tlr7;
tumor necrosis factor production	GO_process	6.99673e-11	1.22198e-06	16406	102 ( 0.6%)	468	19 ( 4.1%)	Fcer1g; Rps6kc1; Havcr2; Lgals9; Ccl3; Clu; Cd14; Card9; Tlr2; Tlr1; Gpnmb; Bcl3; Pycard; Fadd; Cyba; Tlr9; Ccr5; Cybb; Sash3;
response to bacterium	GO_process	7.29343e-11	1.2738e-06	16406	513 ( 3.1%)	468	44 ( 9.4%)	Casp8; Slc11a1; Fcer1g; Rps6kc1; Lyz2; Havcr2; Cxcl16; Lgals9; Ccl3; Chga; Ly86; Cd180; Csf2rb; Cd86; Adamts1; C4b; Trem2; Cd14; Ticam2; Card9; B2m; Hck; Tlr2; Fgr; Cnr2; Tlr1; Cxcl10; Anxa3; Irf5; Tnfrsf1a; C5ar1; Bcl3; Tgfb1; Klk8; Trim30a; Pycard; Plcg2; Irf8; Cyba; Icam1; Il10ra; Tlr9; Cx3cr1; Lyzl4;
Complement System (xy6l)	IngenuityPathways	8.64332e-11	1.50956e-06	25202	37 ( 0.1%)	498	11 ( 2.2%)	Itgb2; Masp1; C4b; C1qb; C1qc; C1qa; C3ar1; C5ar1; Itgam; Itgax;
cellular response to cytokine stimulus	GO_process	8.65438e-11	1.51149e-06	16406	701 ( 4.3%)	468	53 (11.3%)	Casp8; A630001G21Rik; Ptprc; Lif; Lgals9; Ccl6; Ccl3; Ccl4; Stat3; Osmr; Dcstamp; Csf2rb; Cd86; Hcls1; Psmb8; Aif1; Trem2; Aqp4; Ticam2; Csf1r; I830012O16Rik; B2m; Il1a; Hck; Fcgr1; Csf1; Gbp5; Csf3r; Padi2; Cxcl10; Selplg; Irf5; Ptpn6; Tnfrsf1a; Cebpa; Trim30a; Il21r; Pycard; Fadd; Nlrc5; Irf8; Cyba; Icam1; Il10ra; Cx3cr1; Ccr5; Btk;
phagocytosis	GO_process	9.30687e-11	1.62545e-06	16406	214 ( 1.3%)	468	27 ( 5.8%)	Slc11a1; Fcgr2b; Fcgr3; Fcer1g; Itgb2; Dock2; AF251705; Pld4; Nckap1l; C4b; Aif1; Trem2; Vav1; Cd14; Wipf1; Hck; Fcgr1; Fgr; Anxa3; Arpc1b; Clec7a; Tgfb1; Pycard; Plcg2; Irf8; Cyba; Was;
response to wounding	GO_process	1.03881e-10	1.81428e-06	16406	641 ( 3.9%)	468	50 (10.7%)	Slc11a1; Fcer1g; Usf1; Gna15; Elk3; Plek; Lcp2; Pik3r5; Ndel1; Gfap; Pik3cg; Actn1; Hmgcr; Naip2; Naip5; Plau; Lcp1; Stk3; Rac2; Pros1; Aif1; Vav1; Fermt3; Dock8; Entpd1; Hps6; Capn3; Il1a; Fgf2; P2ry12; Cyr61; B4galt1; Tgfbr1; Tec; Hopx; Fzd9; A2m; Ptpn6; Cd9; Vwf; Plaur; Tgfb1; Klk8; Large; Hmox1; Plcg2; Plscr2; Tgfbr2; Cx3cr1; Ccr5; Was;
neutrophil migration	GO_process	1.14574e-10	2.00103e-06	16406	93 ( 0.6%)	468	18 ( 3.8%)	Fcer1g; Itgb2; Ccl6; Ccl3; Ccl4; Pik3cg; Itga1; Rac2; Nckap1l; Vav1; Il1a; Csf3r; C3ar1; C5ar1;
Mast cell migration in asthma	GeneGo	1.45482e-10	2.54084e-06	25202	101 ( 0.4%)	498	16 ( 3.2%)	Fcer1g; Pik3r5; Cxcl16; Ccl3; Gngt2; Pik3cg; Csf2rb; Fgf2; Adora3; Tgfbr1; Cxcl10; C3ar1; C5ar1; Tgfb1; Tgfbr2; Ccr5;
positive regulation of multicellular organismal process	GO_process	1.58877e-10	2.77479e-06	16406	1416 ( 8.6%)	468	83 (17.7%)	Casp8; Slc11a1; Inpp5d; 5430435G22Rik; Fcer1g; Usf1; Ly9; Rps6kc1; Itgb2; Lif; Plek; Havcr2; Ndel1; Kctd11; Lgals9; Ccl3; Gfap; Chga; Hmgcr; Clu; Klf10; Dcstamp; Atf4; Nfam1; Nckap1l; Cebpd; Cd86; Hcls1; Runx1; Aif1; Cd14; Ticam2; Csf1r; Cd274; Gpam; Card9; B2m; Il1a; Fgf2; Elf2; Tlr2; Iqgap3; Cd101; Csf1; Gbp5; Cyr61; B4galt1; Tgfbr1; Fgr; Tlr1; Tec; Anxa3; Niacr1; Fzd9; Irf5; Tbxas1; Clec5a; C3…
response to chemical	GO_process	1.754e-10	3.06335e-06	16406	4040 (24.6%)	468	176 (37.6%)	Casp8; Slc11a1; Scg2; A630001G21Rik; Ugt1a7c; Insig2; Ptprc; Fcer1g; Usf1; Rps6kc1; Atf3; Lims1; Itgb2; Gna15; Cd63; Lif; Dock2; Havcr2; Cd68; Cxcl16; Slc46a1; Lgals9; Ccl6; Ccl3; Ccl4; Acaca; Stat3; Pik3cg; Chga; Sox4; Ly86; Ctsl; Hmgcr; Naip2; Naip5; Cd180; Itga1; Hmgcs1; Plau; Bap1; Clu; Dpysl2; Gpr183; Osmr; Stk3; Klf10; Dcstamp; Sqle; Csf2rb; Rac2; Baiap2l2; Atf4; Mlc1; Nckap1l; Sst; Itgb5; …
neutrophil chemotaxis	GO_process	1.80683e-10	3.15563e-06	16406	84 ( 0.5%)	468	17 ( 3.6%)	Fcer1g; Itgb2; Ccl6; Ccl3; Ccl4; Pik3cg; Itga1; Rac2; Nckap1l; Vav1; Csf3r; C3ar1; C5ar1;
lysosome localization	GO_process	1.87601e-10	3.27645e-06	16406	63 ( 0.4%)	468	15 ( 3.2%)	Fcer1g; Cd84; Lgals9; Gm885; AF251705; Pik3cg; Chga; Rac2; Hps6; Fgr; Tec; Lat2; Fes; Hmox1; Btk;
Tec Kinase Signaling (8tsnm)	IngenuityPathways	2.12509e-10	3.71147e-06	25202	171 ( 0.7%)	498	20 ( 4.0%)	Fcer1g; Itgb2; Gna15; Pik3r5; Stat3; Pik3cg; Itga1; Itgb5; Vav1; Hck; Fgr; Rhoh; Tec; Pik3c2a; Itgam; Itgax; Fadd; Plcg2; Was; Btk;
Fc? Receptor-mediated Phagocytosis in Macrophages and Monocytes (3j6wk)	IngenuityPathways	2.2166e-10	3.8713e-06	25202	89 ( 0.4%)	498	15 ( 3.0%)	Inpp5d; Fcgr2b; Fcgr3; Akt3; Lcp2; Pik3cg; Pld4; Fyb; Rac2; Vav1; Hck; Fcgr1; Fgr; Ncf1; Arpc1b; Was;
organic hydroxy compound biosynthetic process	GO_process	2.48089e-10	4.33288e-06	16406	163 ( 1.0%)	468	23 ( 4.9%)	Insig2; Hsd17b7; Lss; Plek; Acly; Idi1; Hmgcr; Hmgcs1; Fdft1; Sqle; Ch25h; Fgf2; Fdps; Dhcr24; Cyp51; Insig1; Add1; Mvk; Akr1b3; Sc4mol; Plcg2; Mvd; Nsdhl;
positive regulation of cellular process	GO_process	2.70523e-10	4.72468e-06	16406	4621 (28.2%)	468	194 (41.5%)	Casp8; Slc11a1; Scg2; A630001G21Rik; Inpp5d; Pdcd1; Insig2; 5430435G22Rik; Ptprc; Fcer1g; Usf1; Rps6kc1; Atf3; Lims1; Spock2; Itgb2; Elk3; Cd63; Lif; Ikzf1; Plek; Lcp2; Dock2; Havcr2; Pik3r5; Ndel1; Kctd11; Cxcl16; Fam58b; Lgals9; Ccl6; Ccl3; Ccl4; Acaca; Snf8; Acly; Stat3; Rundc3a; Grn; Gfap; AF251705; Pik3cg; Gpr65; Chga; Sox4; Ly86; Hmgcr; Hexb; Cd180; Itga1; Plau; Bap1; Clu; Dpysl2; Lcp1; Gpr…
regulation of leukocyte activation	GO_process	2.73587e-10	4.7782e-06	16406	436 ( 2.7%)	468	39 ( 8.3%)	Inpp5d; Pdcd1; Ptprc; Fcer1g; Cd84; Havcr2; Lgals9; Gm885; AF251705; Gpr183; Stk3; Rac2; Nfam1; Nckap1l; Cd86; Samsn1; Rasal3; Aif1; Vav1; Cd274; Gpam; Elf2; Fgr; Cnr2; Tec; Gpnmb; Ptpn6; Lag3; Tgfb1; Fes; Pycard; Cd81; Fadd; Hmox1; Plscr2; Tgfbr2; Ccr5; Sash3; Btk;
Immune response_IL-10 signaling pathway	GeneGo	3.10791e-10	5.42797e-06	25202	77 ( 0.3%)	498	14 ( 2.8%)	Inpp5d; Fcgr2b; Fcgr3; Akt3; Stat3; Cd86; H2-Ob; Cd14; Il1a; Fcgr1; Bcl3; Hmox1; Icam1; Il10ra;
cellular response to interferon-gamma	GO_process	3.16182e-10	5.52212e-06	16406	137 ( 0.8%)	468	21 ( 4.5%)	A630001G21Rik; Lgals9; Ccl6; Ccl3; Ccl4; Aif1; Aqp4; B2m; Hck; Fcgr1; Gbp5; Irf5; Trim30a; Nlrc5; Irf8; Icam1;
steroid biosynthetic process	GO_process	3.26419e-10	5.7009e-06	16406	151 ( 0.9%)	468	22 ( 4.7%)	Insig2; Hsd17b7; Lss; Acly; Idi1; Hmgcr; Hmgcs1; Fdft1; Sqle; Stard4; Ch25h; Fdps; Dhcr24; Cyp51; Insig1; Add1; Mvk; Akr1b3; Hsd3b7; Sc4mol; Mvd; Nsdhl;
lipid biosynthetic process	GO_process	3.44325e-10	6.01364e-06	16406	621 ( 3.8%)	468	48 (10.3%)	Inpp5d; Insig2; Hsd17b7; Sgpl1; Lss; Pik3r5; Acaca; Acly; Pcyt2; Pik3cg; Idi1; Hmgcr; Hexb; Hmgcs1; Fdft1; Sqle; Stard4; Fads2; Ch25h; Gpam; St8sia6; Fgf2; Fdps; Cyr61; Dhcr24; Acot7; Cyp51; Insig1; Add1; Mvk; Mlxipl; Gal3st4; Akr1b3; Tbxas1; Hpgds; Tnfrsf1a; Plaur; Pik3c2a; Hsd3b7; Sc4mol; Large; Lpcat2; Plcg2; Mvd; Ldlr; Plscr2; Tlr9; Nsdhl;
regulation of leukocyte migration	GO_process	3.71722e-10	6.49212e-06	16406	152 ( 0.9%)	468	22 ( 4.7%)	Stk10; Lgals9; Ccl3; Ccl4; AF251705; Rac2; Nckap1l; Aif1; Il1a; P2ry12; Csf1; Padi2; Cxcl10; C3ar1; C5ar1; Tgfb1; Pycard; Fadd; Hmox1; Icam1; Ccr5; Msn;
defense response to other organism	GO_process	3.96659e-10	6.92764e-06	16406	461 ( 2.8%)	468	40 ( 8.5%)	Slc11a1; Ptprc; Fcer1g; Lyz2; Dock2; Havcr2; Chga; Cd86; Adamts1; Ticam2; Unc93b1; I830012O16Rik; Gpam; Card9; B2m; Hck; Tlr2; Fgr; Tlr1; Cxcl10; Anxa3; Ap1s1; Irf5; Tnfrsf1a; Clec7a; C5ar1; Bcl3; Tgfb1; Klk8; Trim30a; Pycard; Itgax; Fadd; Nlrc5; Irf8; Cyba; Plscr2; Tlr9; Lyzl4; Tlr7;
B Cell Receptor Signaling (cil)	IngenuityPathways	4.16309e-10	7.27083e-06	25202	159 ( 0.6%)	498	19 ( 3.8%)	Inpp5d; Ptprc; Fcgr2b; Fcgr3; Akt3; Pik3r5; Pik3cg; Rac2; Atf4; Vav1; Pik3ap1; Apbb1ip; Ptpn6; Cd22; Pik3c2a; Plcg2; Bcl2a1d; Bcl2a1b; Btk;
Superpathway of Geranylgeranyldiphosphate Biosynthesis I via Mevalonate (7l6qn)	IngenuityPathways	4.57054e-10	7.98245e-06	25202	17 ( 0.1%)	498	8 ( 1.6%)	Idi1; Hmgcr; Hmgcs1; Fdft1; Acat2; Fdps; Mvk; Mvd;
regulation of mast cell activation	GO_process	4.90452e-10	8.56574e-06	16406	39 ( 0.2%)	468	12 ( 2.6%)	Fcer1g; Cd84; Lgals9; Gm885; AF251705; Rac2; Fgr; Cnr2; Tec; Fes; Hmox1; Plscr2;
vesicle-mediated transport	GO_process	4.99646e-10	8.72632e-06	16406	1399 ( 8.5%)	468	81 (17.3%)	Slc11a1; 5430435G22Rik; Fcgr2b; Fcgr3; Fcer1g; Cd84; Rps6kc1; Srgn; Itgb2; Cd63; Plek; Dock2; Arhgap44; Trappc1; Cxcl16; Lgals9; Ccl3; Snf8; Gm885; AF251705; Lgals3bp; Pik3cg; Actn1; Chga; Serpina3n; Pld4; Clu; Dpysl2; Rac2; Mlc1; Nckap1l; Masp1; Pros1; Snx9; C4b; Aif1; Trem2; Vav1; Cd14; Zfpl1; Wipf1; B2m; Hck; Ctsz; Fcgr1; Syt6; Clta; Fgr; Necap2; Insig1; Tec; Anxa3; Lat2; Ap1s1; Arpc1b; A2m; C…
regulation of immune effector process	GO_process	6.35198e-10	1.10937e-05	16406	318 ( 1.9%)	468	32 ( 6.8%)	Ptprc; Fcer1g; Cd84; Dock2; Havcr2; Lgals9; AF251705; Stk3; Rac2; Cd86; Pros1; C4b; Vav1; B2m; Hck; Fgr; Tec; Ap1s1; A2m; C3ar1; Ptpn6; Lag3; C5ar1; Tgfb1; Fes; Fadd; Hmox1; Ccr5; Was; Sash3; Btk;
Lysosome	kegg	6.49776e-10	1.13483e-05	5194	121 ( 2.3%)	219	23 (10.5%)	Slc11a1; Gns; Cd63; Cd68; Naglu; Npc2; Lgmn; Ctsl; Hexb; Ctsa; Ctsz; Ctss; Clta; Laptm5; Gusb; Ap1s1; Ctsc; Ctsd; Dnase2a; Man2b1; Atp6v0d1; Hexa; Ctsh;
lymphocyte mediated immunity	GO_process	6.53116e-10	1.14067e-05	16406	217 ( 1.3%)	468	26 ( 5.6%)	Slc11a1; Inpp5d; Ptprc; Fcer1g; Havcr2; Lgals9; Grn; Clu; C4b; Vav1; B2m; C1qb; C1qc; C1qa; Ptpn6; Lag3; Bcl3; Tgfb1; Ctsc; Fadd; Icam1; Ctsh; Was; Sash3; Btk;
immune response-activating cell surface receptor signaling pathway	GO_process	6.69821e-10	1.16984e-05	16406	301 ( 1.8%)	468	31 ( 6.6%)	Inpp5d; Ptprc; Fcgr2b; Fcgr3; Fcer1g; Lcp2; AF251705; Fyb; Nfam1; Nckap1l; Klhl6; Psmb8; Vav1; Lpxn; Card9; Wipf1; Hck; Fcgr1; Fgr; Tec; Lat2; Arpc1b; C3ar1; Ptpn6; Clec7a; C5ar1; Cmtm3; Plcg2; Plscr2; Was; Btk;
MSP-RON Signaling Pathway (5c93e)	IngenuityPathways	6.84336e-10	1.19519e-05	25202	44 ( 0.2%)	498	11 ( 2.2%)	Itgb2; Pik3r5; Pik3cg; Csf2rb; Tlr2; Csf1; Klk8; Pik3c2a; Itgam; Ccr5;
Development_Transcription regulation of granulocyte development	GeneGo	6.84336e-10	1.19519e-05	25202	44 ( 0.2%)	498	11 ( 2.2%)	Ptprc; Ncf2; Lyz2; Stat3; Runx1; Sfpi1; Csf3r; Ncf1; Cebpa; Fes; Cybb;
Role of Pattern Recognition Receptors in Recognition of Bacteria and Viruses (3j6wo)	IngenuityPathways	7.77733e-10	1.35831e-05	25202	97 ( 0.4%)	498	15 ( 3.0%)	Pik3r5; Pik3cg; Il1a; Tlr2; C1qb; C1qc; C1qa; Tlr1; C3ar1; Clec7a; C5ar1; Pik3c2a; Plcg2; Tlr9; Tlr7;
adaptive immune response based on somatic recombination of immune receptors built from immunoglobulin superfamily domains	GO_process	7.98182e-10	1.39402e-05	16406	219 ( 1.3%)	468	26 ( 5.6%)	Slc11a1; Inpp5d; Ptprc; Fcer1g; Ly9; Havcr2; Clu; Stk3; Klhl6; C4b; B2m; C1qb; C1qc; C1qa; Ptpn6; Bcl3; Tgfb1; Ctsc; Fadd; Icam1; Ctsh; Ccr5; Was; Sash3; Btk;
single-multicellular organism process	GO_process	8.01572e-10	1.39995e-05	16406	5876 (35.8%)	468	231 (49.4%)	Casp8; Slc11a1; Scg2; A630001G21Rik; Inpp5d; Pdcd1; Insig2; 5430435G22Rik; Ptprc; Fcer1g; Usf1; Ly9; Cd84; Rps6kc1; Atf3; Lims1; Spock2; Sgpl1; Srgn; Itgb2; Gna15; Elk3; Lyz2; Lif; Ikzf1; Fignl1; Plek; Lcp2; Dock2; Havcr2; Pmp22; Pik3r5; Ndel1; Kctd11; Slc46a1; Lgals9; Adap2; Ccl3; Acaca; Mks1; Stat3; Naglu; Gfap; Pik3cg; Actn1; 2410016O06Rik; Gpr65; Lgmn; Chga; Serpina3n; Pld4; Sox4; Ctsl; Hmgcr…
alcohol metabolic process	GO_process	8.91191e-10	1.55646e-05	16406	287 ( 1.7%)	468	30 ( 6.4%)	Inpp5d; Insig2; Hsd17b7; Lss; Plek; Acly; Rdh11; Npc2; Pld4; Idi1; Hmgcr; Hmgcs1; Fdft1; Sqle; Acat2; Ch25h; Fgf2; Fdps; Dhcr24; Cyp51; Insig1; Add1; Mvk; Akr1b3; Cebpa; Sc4mol; Plcg2; Mvd; Ldlr; Nsdhl;
T cell proliferation	GO_process	9.28318e-10	1.62131e-05	16406	174 ( 1.1%)	468	23 ( 4.9%)	Slc11a1; Ptprc; Dock2; Havcr2; Lgals9; Pik3cg; Rac2; Nckap1l; Cd86; Rasal3; Aif1; Dock8; Cd274; Gpam; Gpnmb; Ptpn6; Tgfb1; Pycard; Cd151; Fadd; Ccr5; Sash3; Elf4;
Immune response_Immunological synapse formation	GeneGo	1.20604e-09	2.10634e-05	25202	100 ( 0.4%)	498	15 ( 3.0%)	Itgb2; Lcp2; Dock2; Pik3r5; Gngt2; Pik3cg; Actn1; Fyb; Rac2; Cd86; H2-Ob; Vav1; Arpc1b; Icam1; Was;
regulation of mononuclear cell proliferation	GO_process	1.56542e-09	2.734e-05	16406	194 ( 1.2%)	468	24 ( 5.1%)	Inpp5d; Ptprc; Havcr2; Lgals9; AF251705; Gpr183; Stk3; Rac2; Nckap1l; Cd86; Rasal3; Aif1; Cd274; Gpam; Csf1; Gpnmb; Ptpn6; Tgfb1; Pycard; Cd81; Fadd; Ccr5; Sash3; Btk;
cytokine-mediated signaling pathway	GO_process	1.82485e-09	3.1871e-05	16406	547 ( 3.3%)	468	43 ( 9.2%)	Casp8; A630001G21Rik; Ptprc; Lif; Ccl6; Ccl3; Ccl4; Stat3; Osmr; Csf2rb; Psmb8; Trem2; Ticam2; Csf1r; I830012O16Rik; B2m; Il1a; Hck; Fcgr1; Csf1; Csf3r; Padi2; Cxcl10; Irf5; Ptpn6; Tnfrsf1a; Cebpa; Trim30a; Il21r; Pycard; Fadd; Nlrc5; Irf8; Icam1; Il10ra; Cx3cr1; Ccr5;
Immune response_PIP3 signaling in B lymphocytes	GeneGo	1.83934e-09	3.2124e-05	25202	60 ( 0.2%)	498	12 ( 2.4%)	Inpp5d; Ptprc; Fcgr2b; Fcgr3; Akt3; Pik3r5; Gngt2; Pik3cg; Vav1; Pik3ap1; Tec; Plcg2; Btk;
immune response-regulating cell surface receptor signaling pathway	GO_process	1.87007e-09	3.26607e-05	16406	332 ( 2.0%)	468	32 ( 6.8%)	Inpp5d; Ptprc; Fcgr2b; Fcgr3; Fcer1g; Lcp2; AF251705; Fyb; Nfam1; Nckap1l; Klhl6; Psmb8; Vav1; Lpxn; Card9; Wipf1; Hck; Fcgr1; Fgr; Tec; Lat2; Arpc1b; C3ar1; Ptpn6; Clec7a; C5ar1; Cmtm3; Plcg2; Plscr2; Was; Btk;
cellular response to biotic stimulus	GO_process	2.03309e-09	3.55079e-05	16406	181 ( 1.1%)	468	23 ( 4.9%)	Havcr2; Cxcl16; Ccl3; Ly86; Cd180; Cd86; Trem2; Cd14; Ticam2; Mus81; B2m; Hck; Tlr2; Tlr1; Cxcl10; Clec7a; Tgfb1; Trim30a; Pycard; Irf8; Icam1; Cx3cr1; Btk;
regulation of molecular function	GO_process	2.15533e-09	3.76429e-05	16406	2813 (17.1%)	468	131 (28.0%)	Casp8; Slc11a1; A630001G21Rik; 5430435G22Rik; Ptprc; Arhgap30; Rps6kc1; Lims1; Spock2; Itgb2; Hmha1; Gna15; Arhgap9; Lif; Plek; Lcp2; Dock2; Havcr2; Arhgap44; Pik3r5; Ndel1; Trappc1; Fam58b; Lgals9; Adap2; Ccl6; Ccl3; Ccl4; Snf8; Stat3; Rundc3a; AF251705; Pik3cg; Gpr65; Serpina3n; Hmgcr; Naip2; Naip5; Itga1; Plau; Clu; Stk3; Csf2rb; Rac2; Cyth4; Nfam1; Nckap1l; Pros1; Snx9; Rasal3; Psmb8; C4b; Ga…
intracellular signal transduction	GO_process	2.16464e-09	3.78055e-05	16406	2612 (15.9%)	468	124 (26.5%)	Casp8; Scg2; A630001G21Rik; Inpp5d; 5430435G22Rik; Arhgap30; Akt3; Rps6kc1; Atf3; Hmha1; Elk3; Arhgap9; Lif; Fignl1; Plek; Lcp2; Dock2; Havcr2; Arhgap44; Pik3r5; Fam58b; Lgals9; Ccl6; Ccl3; Ccl4; Snf8; Stat3; Rundc3a; AF251705; Pik3cg; Gpr65; Sox4; Tifab; Hmgcr; Itga1; Arl11; Clu; Lcp1; Gpr183; Fyb; Stk3; Csf2rb; Rac2; Cyth4; Atf4; Nfam1; Cd86; Hcls1; Rasal3; Psmb8; Aif1; Trem2; Vav1; Rasgrp3; Ar…
biological regulation	GO_process	2.46666e-09	4.30802e-05	16406	11170 (68.1%)	468	375 (80.1%)	Casp8; Slc11a1; Scg2; Sp140; A630001G21Rik; Inpp5d; Atg4b; Pdcd1; Insig2; 5430435G22Rik; Ptprc; Ncf2; Hsd17b7; Fcgr2b; Fcgr3; Fcer1g; Arhgap30; Usf1; Ly9; Cd48; Cd84; Akt3; Rps6kc1; Atf3; Lims1; Spock2; Sgpl1; Srgn; Lss; Itgb2; Hmha1; Gna15; Elk3; Lyz2; Arhgap9; Cd63; Lif; Ikzf1; Fignl1; Plek; Stk10; Lcp2; Dock2; Havcr2; Pmp22; Arhgap44; Pik3r5; Ndel1; Trappc1; Kctd11; Cxcl16; Slc46a1; Tmem97; Fa…
wound healing	GO_process	3.31118e-09	5.78298e-05	16406	537 ( 3.3%)	468	42 ( 9.0%)	Slc11a1; Fcer1g; Usf1; Gna15; Elk3; Plek; Lcp2; Pik3r5; Pik3cg; Actn1; Hmgcr; Plau; Lcp1; Rac2; Pros1; Vav1; Fermt3; Dock8; Entpd1; Hps6; Capn3; Il1a; Fgf2; P2ry12; Cyr61; B4galt1; Tgfbr1; Tec; Hopx; Fzd9; A2m; Ptpn6; Cd9; Vwf; Plaur; Tgfb1; Large; Hmox1; Plcg2; Plscr2; Tgfbr2; Was;
regulation of biological quality	GO_process	3.35796e-09	5.86467e-05	16406	3483 (21.2%)	468	153 (32.7%)	Casp8; Slc11a1; A630001G21Rik; Inpp5d; Ptprc; Ncf2; Hsd17b7; Fcer1g; Usf1; Rps6kc1; Sgpl1; Srgn; Lss; Itgb2; Gna15; Elk3; Lyz2; Lif; Ikzf1; Plek; Lcp2; Pik3r5; Ndel1; Slc46a1; Tmem97; Lgals9; Ccl6; Ccl3; Ccl4; Acaca; Mks1; Snf8; Stat3; Grn; Gfap; Pik3cg; Rdh11; Actn1; Npc2; Gpr65; Chga; Serpina3n; Sox4; Hk3; Hmgcr; Hexb; Itga1; Plau; Bap1; Clu; Dpysl2; Gpr183; Stk3; Dcstamp; Rac2; Baiap2l2; Nckap…
regulation of leukocyte proliferation	GO_process	3.554e-09	6.20705e-05	16406	202 ( 1.2%)	468	24 ( 5.1%)	Inpp5d; Ptprc; Havcr2; Lgals9; AF251705; Gpr183; Stk3; Rac2; Nckap1l; Cd86; Rasal3; Aif1; Cd274; Gpam; Csf1; Gpnmb; Ptpn6; Tgfb1; Pycard; Cd81; Fadd; Ccr5; Sash3; Btk;
regulation of inflammatory response	GO_process	3.78307e-09	6.60714e-05	16406	305 ( 1.9%)	468	30 ( 6.4%)	Fcer1g; Ccl6; Ccl3; Ccl4; Pik3cg; Bap1; Osmr; Pros1; C4b; Pik3ap1; Hck; Tlr2; Gbp5; Cnr2; Mvk; A2m; C3ar1; Tnfrsf1a; C5ar1; Ldlr; Tlr9; Cx3cr1; Ccr5; Btk; Tlr7;
exocytosis	GO_process	3.90133e-09	6.81367e-05	16406	399 ( 2.4%)	468	35 ( 7.5%)	Fcer1g; Cd84; Srgn; Cd63; Plek; Arhgap44; Lgals9; Ccl3; Snf8; Gm885; AF251705; Lgals3bp; Pik3cg; Actn1; Chga; Serpina3n; Clu; Rac2; Pros1; Hck; Syt6; Fgr; Tec; Anxa3; Lat2; A2m; Cd9; Vwf; Tgfb1; Fes; Pik3c2a; Hmox1; Scamp5; Ccr5; Btk;
B cell receptor signaling pathway	GO_process	4.06992e-09	7.10812e-05	16406	46 ( 0.3%)	468	12 ( 2.6%)	Ptprc; AF251705; Nfam1; Nckap1l; Klhl6; Lpxn; Tec; Lat2; Ptpn6; Cmtm3; Plcg2; Btk;
positive regulation of inflammatory response	GO_process	4.18952e-09	7.31699e-05	16406	115 ( 0.7%)	468	18 ( 3.8%)	Fcer1g; Ccl6; Ccl3; Ccl4; Pik3cg; Osmr; Tlr2; Gbp5; Tnfrsf1a; Ldlr; Tlr9; Ccr5; Btk; Tlr7;
single-organism transport	GO_process	4.53826e-09	7.92607e-05	16406	2701 (16.5%)	468	126 (26.9%)	Slc11a1; Scg2; Mlph; Atg4b; Ptprc; Fcgr2b; Fcgr3; Fcer1g; Cd84; Slc29a3; Srgn; Itgb2; Elk3; Cd63; Tcn2; Lif; Plek; Lcp2; Dock2; Havcr2; Arhgap44; Ndel1; Slc46a1; Lgals9; Ccl3; Acaca; Abcc3; Snf8; Stat3; Gfap; Gm885; AF251705; Lgals3bp; Pik3cg; Actn1; Npc2; Chga; Serpina3n; Pld4; Sox4; Hk3; Hmgcr; Clu; Dpysl2; Fyb; Tst; Rac2; Nckap1l; Hcls1; Pros1; Acat2; Rpl10a; Tap1; C4b; Aif1; Trem2; Vav1; Aqp4…
steroid metabolic process	GO_process	6.40286e-09	0.000111826	16406	276 ( 1.7%)	468	28 ( 6.0%)	Insig2; Hsd17b7; Lss; Acly; Npc2; Lgmn; Idi1; Hmgcr; Hmgcs1; Fdft1; Sqle; Acat2; Stard4; Ch25h; Fdps; Dhcr24; Cyp51; Insig1; Add1; Mvk; Akr1b3; Cebpa; Hsd3b7; Cyp4v3; Sc4mol; Mvd; Ldlr; Nsdhl;
regulation of catalytic activity	GO_process	6.40472e-09	0.000111858	16406	2317 (14.1%)	468	112 (23.9%)	Casp8; Slc11a1; Ptprc; Arhgap30; Rps6kc1; Lims1; Spock2; Hmha1; Gna15; Arhgap9; Plek; Lcp2; Dock2; Arhgap44; Pik3r5; Ndel1; Trappc1; Fam58b; Lgals9; Adap2; Ccl6; Ccl3; Ccl4; Snf8; Stat3; Rundc3a; AF251705; Pik3cg; Gpr65; Serpina3n; Hmgcr; Naip2; Naip5; Itga1; Clu; Stk3; Csf2rb; Rac2; Cyth4; Nckap1l; Pros1; Snx9; Rasal3; Psmb8; C4b; Gabbr1; Dennd1c; Vav1; Rasgrp3; Arhgap12; Psd2; Csf1r; Zfp91; Doc…
Role of Macrophages_ Fibroblasts and Endothelial Cells in Rheumatoid Arthritis (4ctnm)	IngenuityPathways	6.42077e-09	0.000112139	25202	273 ( 1.1%)	498	23 ( 4.6%)	Akt3; Rps6kc1; Pik3r5; Stat3; Pik3cg; Atf4; Cebpd; Il1a; Fgf2; Tlr2; Fcgr1; Csf1; Tlr1; Fzd9; Tnfrsf1a; C5ar1; Tgfb1; Cebpa; Pik3c2a; Plcg2; Icam1; Tlr9; Tlr7;
Steroid biosynthesis	kegg	6.4868e-09	0.000113292	5194	17 ( 0.3%)	219	9 ( 4.1%)	Hsd17b7; Lss; Fdft1; Sqle; Acat2; Dhcr24; Cyp51; Sc4mol; Nsdhl;
localization	GO_process	6.65383e-09	0.000116209	16406	5701 (34.7%)	468	222 (47.4%)	Casp8; Slc11a1; Scg2; A630001G21Rik; Inpp5d; Mlph; Atg4b; 5430435G22Rik; Ptprc; Fcgr2b; Fcgr3; Fcer1g; Cd48; Cd84; Rps6kc1; Lims1; Spock2; Slc29a3; Sgpl1; Srgn; Itgb2; Elk3; Cd63; Tcn2; Lif; Plek; Stk10; Lcp2; Dock2; Havcr2; Arhgap44; Ndel1; Trappc1; Cxcl16; Slc46a1; Lgals9; Ccl6; Ccl3; Ccl4; Acaca; Abcc3; Abi3; Snf8; Stat3; Grn; Gfap; Gm885; AF251705; Lgals3bp; Slc16a3; Pik3cg; Actn1; Npc2; Chga…
regulation of lymphocyte proliferation	GO_process	7.12748e-09	0.000124482	16406	193 ( 1.2%)	468	23 ( 4.9%)	Inpp5d; Ptprc; Havcr2; Lgals9; AF251705; Gpr183; Stk3; Rac2; Nckap1l; Cd86; Rasal3; Aif1; Cd274; Gpam; Gpnmb; Ptpn6; Tgfb1; Pycard; Cd81; Fadd; Ccr5; Sash3; Btk;
cell-cell adhesion	GO_process	7.19664e-09	0.000125689	16406	1152 ( 7.0%)	468	68 (14.5%)	Casp8; Slc11a1; Pdcd1; Ptprc; Fcer1g; Ly9; Cd48; Cd84; 4632428N05Rik; Itgb2; Plek; Stk10; Dock2; Havcr2; Lgals9; Lrrc59; AF251705; Pik3cg; Actn1; Sox4; Lcp1; Diap3; Gpr183; Stk3; Rac2; Nckap1l; Itgb5; Cd86; Snx9; Rasal3; Aif1; Vav1; Fermt3; Dock8; Cd274; Gpam; Apbb1ip; B2m; Mafb; Elf2; P2ry12; Cyr61; Cnr2; Add1; Rhoh; Tec; Fgfrl1; Gpnmb; Capg; Ptpn6; Lag3; Clec7a; Bcl3; Tgfb1; Ldha; Pycard; Itgax…
Systemic Lupus Erythematosus Signaling (46ck6)	IngenuityPathways	7.73627e-09	0.000135114	25202	189 ( 0.7%)	498	19 ( 3.8%)	Inpp5d; Ptprc; Fcgr2b; Fcgr3; Akt3; Pik3r5; Pik3cg; Cd86; Il1a; Fcgr1; Ptpn6; Cd22; Klk8; Pik3c2a; Plcg2; Tlr9; Tlr7;
positive regulation of signal transduction	GO_process	8.11376e-09	0.000141707	16406	1408 ( 8.6%)	468	78 (16.7%)	Casp8; Ptprc; Rps6kc1; Atf3; Cd63; Lif; Havcr2; Pik3r5; Fam58b; Lgals9; Ccl6; Ccl3; Ccl4; Stat3; Grn; AF251705; Pik3cg; Gpr65; Chga; Sox4; Ly86; Hmgcr; Cd180; Itga1; Gpr183; Stk3; Nfam1; Hcls1; Psmb8; Trem2; Rasgrp3; Ticam2; Csf1r; Zfp91; Pik3ap1; Card9; Bmf; Il1a; Ddrgk1; Fgf2; Tlr2; Iqgap3; Csf1; Cyr61; Shb; Tgfbr1; Fgr; Sh3bp2; Cxcl10; Fzd9; Akr1b3; Gpnmb; Gadd45a; Ptpn6; Tnfrsf1a; C5ar1; Plau…
Reactive oxygen and nitrogen species production in eosinophils in asthma	GeneGo	8.86687e-09	0.00015486	25202	43 ( 0.2%)	498	10 ( 2.0%)	Ncf2; Itgb2; Csf2rb; Ncf1; C3ar1; C5ar1; Itgam; Cyba; Icam1; Cybb;
Immune response_Lectin induced complement pathway	GeneGo	1.08152e-08	0.00018887	25202	33 ( 0.1%)	498	9 ( 1.8%)	Itgb2; Clu; Masp1; C4b; C3ar1; C5ar1; Itgam; Itgax;
positive regulation of intracellular signal transduction	GO_process	1.08247e-08	0.000189036	16406	897 ( 5.5%)	468	57 (12.2%)	Casp8; Rps6kc1; Lif; Havcr2; Pik3r5; Fam58b; Lgals9; Ccl6; Ccl3; Ccl4; Stat3; AF251705; Pik3cg; Gpr65; Hmgcr; Itga1; Gpr183; Stk3; Hcls1; Trem2; Rasgrp3; Ticam2; Csf1r; Zfp91; Pik3ap1; Card9; Bmf; Il1a; Ddrgk1; Fgf2; Tlr2; Iqgap3; Csf1; Tgfbr1; Fgr; Cxcl10; Akr1b3; Gpnmb; Gadd45a; Ptpn6; Tnfrsf1a; C5ar1; Tgfb1; Pih1d1; Trim30a; Pycard; Cd81; Fadd; Hmox1; Icam1; Tlr9; Tlr7;
single-organism cellular process	GO_process	1.09804e-08	0.000191754	16406	11625 (70.9%)	468	384 (82.1%)	Mcm3; Casp8; Mdh1b; Slc11a1; Scg2; A630001G21Rik; Inpp5d; Ugt1a7c; Mlph; Atg4b; Pdcd1; Insig2; 5430435G22Rik; Ptprc; Ncf2; Fcgr2b; Fcgr3; Fcer1g; Arhgap30; Usf1; Ly9; Cd48; Cd84; Akt3; Rps6kc1; Atf3; Lims1; Spock2; Sgpl1; Srgn; Itgb2; Hmha1; Gna15; Elk3; Arhgap9; Cd63; Tcn2; Lif; Ikzf1; Fignl1; Plek; Stk10; Lcp2; Dock2; Havcr2; Pmp22; Arhgap44; Pik3r5; Ndel1; Trappc1; Kctd11; Cxcl16; Slc46a1; Tme…
cell death	GO_process	1.10596e-08	0.000193137	16406	1923 (11.7%)	468	97 (20.7%)	Casp8; Scg2; A630001G21Rik; Inpp5d; Pdcd1; Fcer1g; Atf3; Sgpl1; Srgn; Itgb2; Fignl1; Pmp22; Lgals9; Ccl3; Stat3; Grn; Pik3cg; Actn1; Gpr65; Lgmn; Chga; Sox4; Ly86; Ctsl; Hmgcr; Naip2; Naip5; Itga1; Bap1; Clu; Stk3; Atf4; Nckap1l; Sst; Hcls1; Aif1; Vav1; Cd14; Ticam2; Csf1r; Dock8; Cd274; I830012O16Rik; Gpam; Mrpl41; Card9; Sfpi1; Bmf; Capn3; Il1a; Hck; Fgf2; Tlr2; Slc39a1; Cyr61; B4galt1; Shb; Tg…
positive regulation of molecular function	GO_process	1.15434e-08	0.000201586	16406	1816 (11.1%)	468	93 (19.9%)	Casp8; Slc11a1; 5430435G22Rik; Ptprc; Arhgap30; Rps6kc1; Lims1; Itgb2; Hmha1; Gna15; Arhgap9; Plek; Lcp2; Dock2; Arhgap44; Pik3r5; Ndel1; Trappc1; Fam58b; Lgals9; Adap2; Ccl6; Ccl3; Ccl4; Stat3; Rundc3a; AF251705; Pik3cg; Gpr65; Itga1; Clu; Stk3; Csf2rb; Cyth4; Nfam1; Nckap1l; Snx9; Rasal3; Psmb8; Dennd1c; Vav1; Rasgrp3; Arhgap12; Psd2; Csf1r; Zfp91; Dock8; Hps1; Psd4; Capn3; B2m; Ddrgk1; Ctsa; F…
regulation of locomotion	GO_process	1.35883e-08	0.000237291	16406	786 ( 4.8%)	468	52 (11.1%)	Scg2; A630001G21Rik; Ptprc; Spock2; Stk10; Cxcl16; Lgals9; Ccl3; Ccl4; Abi3; Stat3; AF251705; Plau; Gpr183; Stk3; Rac2; Nckap1l; Sst; Aif1; Csf1r; Fermt3; Cd274; Il1a; Fgf2; Elf2; P2ry12; Csf1; Cyr61; Tgfbr1; Fgr; Padi2; Cxcl10; Anxa3; Gpnmb; C3ar1; C5ar1; Tgfb1; Fes; P2ry6; Trim30a; Pycard; Cd81; Fadd; Hmox1; Icam1; Ctsh; Tgfbr2; Cx3cr1; Ccr5; Was; Msn;
single-organism localization	GO_process	1.41694e-08	0.000247438	16406	2927 (17.8%)	468	132 (28.2%)	Casp8; Slc11a1; Scg2; Mlph; Atg4b; Ptprc; Fcgr2b; Fcgr3; Fcer1g; Cd84; Slc29a3; Srgn; Itgb2; Elk3; Cd63; Tcn2; Lif; Plek; Lcp2; Dock2; Havcr2; Arhgap44; Ndel1; Slc46a1; Lgals9; Ccl3; Acaca; Abcc3; Snf8; Stat3; Grn; Gfap; Gm885; AF251705; Lgals3bp; Pik3cg; Actn1; Npc2; Chga; Serpina3n; Pld4; Sox4; Hk3; Hmgcr; Clu; Dpysl2; Fyb; Tst; Rac2; Nckap1l; Hcls1; Pros1; Acat2; Rpl10a; Tap1; C4b; Aif1; Trem2…
lipid metabolic process	GO_process	1.45394e-08	0.000253898	16406	1324 ( 8.1%)	468	74 (15.8%)	Inpp5d; Insig2; Hsd17b7; Rps6kc1; Sgpl1; Lss; Plek; Pik3r5; Acaca; Acly; Pcyt2; Pik3cg; Rdh11; Npc2; Lgmn; Serpina3n; Aspg; Pld4; Idi1; Hmgcr; Hexb; Hmgcs1; Fdft1; Clu; Sqle; Cd86; Acat2; Vav1; Stard4; Csf1r; Fads2; Ch25h; Gpam; St8sia6; Ctsa; Fgf2; Tlr2; Fdps; Cyr61; Dhcr24; Fgr; Acot7; Cyp51; Insig1; Add1; Tec; Mvk; Niacr1; Mlxipl; Gal3st4; Akr1b3; Tbxas1; Hpgds; Pex5; Tnfrsf1a; Plaur; Tgfb1; C…
response to lipopolysaccharide	GO_process	1.48575e-08	0.000259452	16406	305 ( 1.9%)	468	29 ( 6.2%)	Casp8; Slc11a1; Rps6kc1; Havcr2; Cxcl16; Lgals9; Ccl3; Ly86; Cd180; Csf2rb; Cd86; Trem2; Cd14; Ticam2; B2m; Hck; Tlr2; Cnr2; Cxcl10; Tnfrsf1a; C5ar1; Tgfb1; Trim30a; Pycard; Plcg2; Irf8; Icam1; Il10ra; Cx3cr1;
regulation of signal transduction	GO_process	1.52734e-08	0.000266714	16406	2697 (16.4%)	468	124 (26.5%)	Casp8; Scg2; A630001G21Rik; Inpp5d; 5430435G22Rik; Ptprc; Arhgap30; Rps6kc1; Atf3; Hmha1; Arhgap9; Cd63; Lif; Fignl1; Plek; Havcr2; Arhgap44; Pik3r5; Kctd11; Fam58b; Lgals9; Ccl6; Ccl3; Ccl4; Mks1; Snf8; Stat3; Grn; AF251705; Pik3cg; Rdh11; Gpr65; Lgmn; Chga; Sox4; Ly86; Hmgcr; Naip2; Naip5; Cd180; Itga1; Plau; Clu; Gpr183; Stk3; Rac2; Cyth4; Nfam1; Cd86; Hcls1; Rasal3; Psmb8; Trem2; Vav1; Rasgrp…
regulation of leukocyte mediated immunity	GO_process	1.58857e-08	0.000277405	16406	154 ( 0.9%)	468	20 ( 4.3%)	Ptprc; Fcer1g; Cd84; Havcr2; Lgals9; AF251705; Rac2; Vav1; B2m; Fgr; Ptpn6; Lag3; Tgfb1; Fes; Fadd; Hmox1; Ccr5; Was; Sash3; Btk;
positive regulation of interferon-gamma production	GO_process	1.63009e-08	0.000284654	16406	62 ( 0.4%)	468	13 ( 2.8%)	Slc11a1; Havcr2; Lgals9; Cd14; Ticam2; Bcl3; Pycard; Fadd; Irf8; Tlr9; Ccr5; Sash3; Tlr7;
regulation of hemopoiesis	GO_process	1.76689e-08	0.000308539	16406	326 ( 2.0%)	468	30 ( 6.4%)	Casp8; Inpp5d; 5430435G22Rik; Lif; Lgals9; Ccl3; Klf10; Dcstamp; Nfam1; Nckap1l; Cd86; Hcls1; Runx1; Sfpi1; B2m; Mafb; Cd101; Csf1; Csf3r; C1qc; Tmem176b; Tmem176a; Ptpn6; Tgfb1; Tyrobp; Fes; Fadd; Tgfbr2; Sash3; Btk;
mononuclear cell migration	GO_process	1.85554e-08	0.000324017	16406	74 ( 0.5%)	468	14 ( 3.0%)	Ccl6; Ccl3; Ccl4; Aif1; Csf1; Cxcl10; C3ar1; C5ar1; Tgfb1; Ccr5;
regulation of cell motility	GO_process	1.96601e-08	0.000343305	16406	726 ( 4.4%)	468	49 (10.5%)	A630001G21Rik; Ptprc; Spock2; Stk10; Cxcl16; Lgals9; Ccl3; Ccl4; Abi3; Stat3; AF251705; Plau; Gpr183; Stk3; Rac2; Nckap1l; Sst; Aif1; Csf1r; Fermt3; Cd274; Il1a; Fgf2; P2ry12; Csf1; Cyr61; Tgfbr1; Fgr; Padi2; Cxcl10; Anxa3; Gpnmb; C3ar1; C5ar1; Tgfb1; Fes; P2ry6; Pycard; Cd81; Fadd; Hmox1; Icam1; Ctsh; Tgfbr2; Cx3cr1; Ccr5; Was; Msn;
response to oxygen-containing compound	GO_process	1.9712e-08	0.000344211	16406	1463 ( 8.9%)	468	79 (16.9%)	Casp8; Slc11a1; Insig2; Usf1; Rps6kc1; Gna15; Havcr2; Cxcl16; Lgals9; Ccl3; Acaca; Stat3; Pik3cg; Sox4; Ly86; Ctsl; Hmgcr; Naip2; Naip5; Cd180; Hmgcs1; Dpysl2; Stk3; Klf10; Csf2rb; Baiap2l2; Mlc1; Sst; Cd86; Rpl10a; Aif1; Trem2; Cd14; Ticam2; Gpam; Card9; Sfpi1; B2m; Hck; P2ry12; Tlr2; Tgfbr1; Cnr2; Slc2a5; Add1; Tec; Cxcl10; Mlxipl; Arpc1b; Irf5; Akr1b3; Tbxas1; Edem1; Tnfrsf1a; Cd9; Clec7a; C5a…
positive regulation of cell activation	GO_process	2.04513e-08	0.000357119	16406	291 ( 1.8%)	468	28 ( 6.0%)	Inpp5d; Pdcd1; Ptprc; Fcer1g; Plek; Havcr2; Lgals9; Gpr183; Nckap1l; Cd86; Rasal3; Aif1; Vav1; Cd274; Gpam; Capn3; Elf2; Fgr; Tec; Ptpn6; Tgfb1; Pycard; Cd81; Fadd; Tgfbr2; Ccr5; Sash3; Btk;
antigen processing and presentation	GO_process	2.11385e-08	0.000369115	16406	221 ( 1.3%)	468	24 ( 5.1%)	Slc11a1; Ncf2; Fcer1g; Lgmn; Ctsl; Itgb5; Tap1; Psmb8; H2-Ob; Trem2; B2m; Ctss; Fcgr1; Clta; Ncf1; Ap1s1; Pycard; Ctsd; Cyba; Icam1; Ctsh; Was; Cybb;
regulation of leukocyte differentiation	GO_process	2.28103e-08	0.000398302	16406	239 ( 1.5%)	468	25 ( 5.3%)	Casp8; Inpp5d; Lif; Lgals9; Ccl3; Klf10; Dcstamp; Nfam1; Nckap1l; Cd86; Hcls1; Runx1; Mafb; Cd101; Csf1; C1qc; Tmem176b; Tmem176a; Ptpn6; Tgfb1; Tyrobp; Fadd; Tgfbr2; Sash3; Btk;
myeloid leukocyte differentiation	GO_process	2.83839e-08	0.000495602	16406	191 ( 1.2%)	468	22 ( 4.7%)	Casp8; Inpp5d; Lif; Lgals9; Ccl3; Gpr183; Klf10; Dcstamp; Cd86; Hcls1; Runx1; Csf1r; Sfpi1; Mafb; Cd101; Csf1; C1qc; Tgfb1; Tyrobp; Cebpa; Fadd; Tgfbr2;
secretion by cell	GO_process	2.83892e-08	0.000495694	16406	946 ( 5.8%)	468	58 (12.4%)	Scg2; Fcer1g; Cd84; Srgn; Cd63; Lif; Plek; Lcp2; Havcr2; Arhgap44; Lgals9; Ccl3; Snf8; Gm885; AF251705; Lgals3bp; Pik3cg; Actn1; Chga; Serpina3n; Sox4; Hmgcr; Clu; Dpysl2; Rac2; Pros1; Cd14; Csf1r; Cd274; Gpam; Il1a; Hck; P2ry12; Tlr2; Syt6; Gbp5; Fgr; Add1; Tlr1; Tec; Anxa3; Niacr1; Lat2; Clec5a; Anxa4; A2m; Cd9; Vwf; Tgfb1; Fes; Pik3c2a; Pycard; Hmox1; Scamp5; Tlr9; Ccr5; Btk;
regulation of interleukin-6 production	GO_process	2.96525e-08	0.000517747	16406	102 ( 0.6%)	468	16 ( 3.4%)	Inpp5d; 5430435G22Rik; Fcer1g; Rps6kc1; Havcr2; Lgals9; Nckap1l; Ticam2; Card9; Il1a; Tlr2; Tlr1; Pycard; Cyba; Tlr9; Tlr7;
cellular response to molecule of bacterial origin	GO_process	3.06414e-08	0.000535008	16406	160 ( 1.0%)	468	20 ( 4.3%)	Havcr2; Cxcl16; Ccl3; Ly86; Cd180; Cd86; Trem2; Cd14; Ticam2; B2m; Hck; Tlr2; Tlr1; Cxcl10; Tgfb1; Trim30a; Pycard; Irf8; Icam1; Cx3cr1;
cell proliferation	GO_process	3.06621e-08	0.00053537	16406	1935 (11.8%)	468	96 (20.5%)	Slc11a1; Scg2; Inpp5d; Ptprc; Atf3; Lims1; Lif; Fignl1; Dock2; Havcr2; Pmp22; Ndel1; Kctd11; Lgals9; Ccl6; Ccl3; Stat3; Gfap; AF251705; Pik3cg; Sox4; Ly86; Ctsl; Hmgcr; Cd180; Itga1; Plau; Bap1; Clu; Gpr183; Osmr; Stk3; Klf10; Rac2; Nckap1l; Sst; Cd86; Hcls1; Adamts1; Runx1; Rasal3; Aif1; Rasgrp3; Csf1r; Dock8; Cd274; I830012O16Rik; Gpam; Il1a; Hck; Fgf2; Elf2; Tlr2; Iqgap3; Csf1; Cyr61; B4galt1;…
positive regulation of cell communication	GO_process	3.10108e-08	0.000541457	16406	1531 ( 9.3%)	468	81 (17.3%)	Casp8; Ptprc; Rps6kc1; Atf3; Cd63; Lif; Havcr2; Pik3r5; Fam58b; Lgals9; Ccl6; Ccl3; Ccl4; Stat3; Grn; Gfap; AF251705; Pik3cg; Gpr65; Chga; Sox4; Ly86; Hmgcr; Cd180; Itga1; Gpr183; Stk3; Nfam1; Hcls1; Psmb8; Trem2; Rasgrp3; Ticam2; Csf1r; Zfp91; Pik3ap1; Card9; Bmf; Il1a; Ddrgk1; Fgf2; Tlr2; Iqgap3; Csf1; Cyr61; Shb; Tgfbr1; Fgr; Sh3bp2; Cxcl10; Niacr1; Fzd9; Akr1b3; Gpnmb; Gadd45a; Ptpn6; Tnfrsf1…
regulation of cellular component movement	GO_process	3.1418e-08	0.000548565	16406	783 ( 4.8%)	468	51 (10.9%)	A630001G21Rik; Ptprc; Spock2; Stk10; Cxcl16; Lgals9; Ccl3; Ccl4; Abi3; Stat3; AF251705; Actn1; Plau; Gpr183; Stk3; Rac2; Nckap1l; Sst; Aif1; Csf1r; Fermt3; Cd274; Il1a; Fgf2; P2ry12; Csf1; Cyr61; B4galt1; Tgfbr1; Fgr; Padi2; Cxcl10; Anxa3; Gpnmb; C3ar1; C5ar1; Tgfb1; Fes; P2ry6; Pycard; Cd81; Fadd; Hmox1; Icam1; Ctsh; Tgfbr2; Cx3cr1; Ccr5; Was; Msn;
regulation of intracellular signal transduction	GO_process	3.20611e-08	0.000559791	16406	1692 (10.3%)	468	87 (18.6%)	Casp8; Arhgap30; Rps6kc1; Atf3; Hmha1; Arhgap9; Lif; Fignl1; Plek; Havcr2; Arhgap44; Pik3r5; Fam58b; Lgals9; Ccl6; Ccl3; Ccl4; Snf8; Stat3; AF251705; Pik3cg; Gpr65; Hmgcr; Itga1; Clu; Gpr183; Stk3; Rac2; Cyth4; Cd86; Hcls1; Rasal3; Trem2; Vav1; Rasgrp3; Arhgap12; Psd2; Ticam2; Csf1r; Stip1; Zfp91; Pik3ap1; Psd4; Card9; Bmf; Capn3; Il1a; Ddrgk1; Pex5l; Fgf2; Tlr2; Iqgap3; Csf1; Cyr61; Tgfbr1; Fgr;…
antigen processing and presentation of peptide antigen	GO_process	3.49603e-08	0.000610396	16406	177 ( 1.1%)	468	21 ( 4.5%)	Slc11a1; Ncf2; Fcer1g; Lgmn; Ctsl; Itgb5; Tap1; Psmb8; H2-Ob; Trem2; B2m; Ctss; Fcgr1; Clta; Ncf1; Ap1s1; Pycard; Ctsd; Cyba; Cybb;
positive regulation of signaling	GO_process	3.78565e-08	0.000660944	16406	1538 ( 9.4%)	468	81 (17.3%)	Casp8; Ptprc; Rps6kc1; Atf3; Cd63; Lif; Havcr2; Pik3r5; Fam58b; Lgals9; Ccl6; Ccl3; Ccl4; Stat3; Grn; Gfap; AF251705; Pik3cg; Gpr65; Chga; Sox4; Ly86; Hmgcr; Cd180; Itga1; Gpr183; Stk3; Nfam1; Hcls1; Psmb8; Trem2; Rasgrp3; Ticam2; Csf1r; Zfp91; Pik3ap1; Card9; Bmf; Il1a; Ddrgk1; Fgf2; Tlr2; Iqgap3; Csf1; Cyr61; Shb; Tgfbr1; Fgr; Sh3bp2; Cxcl10; Niacr1; Fzd9; Akr1b3; Gpnmb; Gadd45a; Ptpn6; Tnfrsf1…
regulation of cell proliferation	GO_process	3.83068e-08	0.000668805	16406	1512 ( 9.2%)	468	80 (17.1%)	Scg2; Inpp5d; Ptprc; Atf3; Lims1; Lif; Havcr2; Pmp22; Kctd11; Lgals9; Ccl6; Ccl3; Stat3; Gfap; AF251705; Sox4; Ctsl; Hmgcr; Itga1; Plau; Bap1; Gpr183; Osmr; Stk3; Klf10; Rac2; Nckap1l; Sst; Cd86; Hcls1; Adamts1; Rasal3; Aif1; Csf1r; Cd274; I830012O16Rik; Gpam; Il1a; Hck; Fgf2; Elf2; Tlr2; Iqgap3; Csf1; Cyr61; B4galt1; Tgfbr1; Dhcr24; Fgr; Tec; Cxcl10; Fgfrl1; Mlxipl; Fzd9; Akr1b3; Gpnmb; Hpgds; P…
Defective efferocytosis in COPD	GeneGo	4.18714e-08	0.000731017	25202	38 ( 0.2%)	498	9 ( 1.8%)	Havcr2; Itgb5; Pros1; Vav1; Cd14; C1qb; C1qc; C1qa; Cx3cr1;
programmed cell death	GO_process	4.26674e-08	0.000744908	16406	1811 (11.0%)	468	91 (19.4%)	Casp8; Scg2; A630001G21Rik; Inpp5d; Pdcd1; Fcer1g; Atf3; Sgpl1; Srgn; Itgb2; Fignl1; Lgals9; Ccl3; Stat3; Grn; Pik3cg; Actn1; Gpr65; Lgmn; Sox4; Ly86; Ctsl; Hmgcr; Naip2; Naip5; Itga1; Clu; Stk3; Atf4; Nckap1l; Sst; Hcls1; Aif1; Vav1; Cd14; Ticam2; Csf1r; Dock8; Cd274; I830012O16Rik; Gpam; Mrpl41; Card9; Sfpi1; Bmf; Capn3; Il1a; Hck; Tlr2; Slc39a1; Cyr61; B4galt1; Shb; Tgfbr1; Dhcr24; Noc2l; Tec;…
Integrin Signaling (cit)	IngenuityPathways	4.44577e-08	0.000776153	25202	189 ( 0.7%)	498	18 ( 3.6%)	Akt3; Lims1; Itgb2; Pik3r5; Pik3cg; Actn1; Itga1; Rac2; Itgb5; Wipf1; Capn3; Rhoh; Arpc1b; Pik3c2a; Itgam; Itgax; Plcg2; Was;
positive regulation of phosphate metabolic process	GO_process	4.52222e-08	0.000789493	16406	1032 ( 6.3%)	468	61 (13.0%)	Slc11a1; Ptprc; Rps6kc1; Lif; Plek; Lcp2; Havcr2; Pik3r5; Fam58b; Lgals9; Ccl6; Ccl3; Ccl4; Stat3; Rundc3a; AF251705; Pik3cg; Gpr65; Chga; Hmgcr; Itga1; Clu; Gpr183; Stk3; Nckap1l; Hcls1; Snx9; Aif1; Trem2; Csf1r; Zfp91; Card9; Il1a; Ddrgk1; Fgf2; Iqgap3; Csf1; Cyr61; Tgfbr1; Fgr; Tec; Cxcl10; Mlxipl; Gpnmb; Gadd45a; Tnfrsf1a; C5ar1; Plaur; Tgfb1; Pih1d1; Trim30a; Pycard; Cd81; Icam1; Tlr9; Tgfbr…
positive regulation of phosphorus metabolic process	GO_process	4.52222e-08	0.000789493	16406	1032 ( 6.3%)	468	61 (13.0%)	Slc11a1; Ptprc; Rps6kc1; Lif; Plek; Lcp2; Havcr2; Pik3r5; Fam58b; Lgals9; Ccl6; Ccl3; Ccl4; Stat3; Rundc3a; AF251705; Pik3cg; Gpr65; Chga; Hmgcr; Itga1; Clu; Gpr183; Stk3; Nckap1l; Hcls1; Snx9; Aif1; Trem2; Csf1r; Zfp91; Card9; Il1a; Ddrgk1; Fgf2; Iqgap3; Csf1; Cyr61; Tgfbr1; Fgr; Tec; Cxcl10; Mlxipl; Gpnmb; Gadd45a; Tnfrsf1a; C5ar1; Plaur; Tgfb1; Pih1d1; Trim30a; Pycard; Cd81; Icam1; Tlr9; Tgfbr…
Chemotaxis_Lipoxin inhibitory action on Formyl-Met-Leu-Phe-induced neutrophil chemotaxis	GeneGo	4.64715e-08	0.000811295	25202	64 ( 0.3%)	498	11 ( 2.2%)	Akt3; Rps6kc1; Itgb2; Pik3r5; Gngt2; Pik3cg; Vav1; Hck; Itgam; Lsp1; Icam1;
cytokine secretion	GO_process	4.66379e-08	0.000814199	16406	164 ( 1.0%)	468	20 ( 4.3%)	Srgn; Lcp2; Havcr2; Lgals9; Ccl3; Cd14; Csf1r; Cd274; Gpam; Il1a; Tlr2; Gbp5; Fgr; Tlr1; Clec5a; Anxa4; Pycard; Scamp5; Tlr9;
Mevalonate Pathway I (7l6af)	IngenuityPathways	4.82636e-08	0.000842569	25202	12 ( 0.0%)	498	6 ( 1.2%)	Idi1; Hmgcr; Hmgcs1; Acat2; Mvk; Mvd;
homeostasis of number of cells	GO_process	4.97723e-08	0.000868896	16406	231 ( 1.4%)	468	24 ( 5.1%)	Inpp5d; Fcer1g; Ikzf1; Lgals9; Bap1; Gpr183; Stk3; Nckap1l; Hcls1; Gpam; Sfpi1; B2m; Mafb; Slc39a1; Csf1; Add1; Niacr1; Nrf1; Tgfb1; Sox6; Fadd; Hmox1; Dnase2a; Sash3;
positive regulation of leukocyte migration	GO_process	5.19161e-08	0.000906303	16406	106 ( 0.6%)	468	16 ( 3.4%)	Lgals9; Ccl3; Ccl4; Rac2; Nckap1l; Aif1; Il1a; Csf1; Cxcl10; C3ar1; C5ar1; Tgfb1; Pycard; Fadd; Icam1; Ccr5;
single-organism metabolic process	GO_process	5.38662e-08	0.00094033	16406	4057 (24.7%)	468	167 (35.7%)	Mdh1b; Slc11a1; Scg2; Inpp5d; Ugt1a7c; Insig2; Ncf2; Hsd17b7; Fcer1g; Usf1; Rps6kc1; Atf3; Sgpl1; Lss; Itgb2; Elk3; Cd63; Tcn2; Lif; Fignl1; Plek; Stk10; Havcr2; Pik3r5; Slc46a1; Fam58b; Lgals9; Ccl6; Ccl3; Ccl4; Acaca; Snf8; Acly; Stat3; Rundc3a; AF251705; Pcyt2; Slc16a3; Pik3cg; Rdh11; 2410016O06Rik; Npc2; Gpr65; Lgmn; Chga; Serpina3n; Aspg; Pld4; Idi1; Hk3; Hmgcr; Hexb; Itga1; Hmgcs1; Dhrs1; F…
positive regulation of phosphorylation	GO_process	5.56711e-08	0.000971822	16406	916 ( 5.6%)	468	56 (12.0%)	Slc11a1; Ptprc; Rps6kc1; Lif; Lcp2; Havcr2; Pik3r5; Fam58b; Lgals9; Ccl6; Ccl3; Ccl4; Stat3; AF251705; Pik3cg; Hmgcr; Itga1; Clu; Gpr183; Stk3; Nckap1l; Hcls1; Snx9; Aif1; Trem2; Csf1r; Zfp91; Card9; Il1a; Ddrgk1; Fgf2; Iqgap3; Csf1; Cyr61; Tgfbr1; Fgr; Tec; Mlxipl; Gpnmb; Gadd45a; Tnfrsf1a; C5ar1; Plaur; Tgfb1; Pih1d1; Trim30a; Pycard; Cd81; Icam1; Tlr9; Tgfbr2;
Inhibition of neutrophil migration by proresolving lipid mediators in COPD	GeneGo	6.16778e-08	0.00107662	25202	97 ( 0.4%)	498	13 ( 2.6%)	Itgb2; Pik3r5; Gngt2; Pik3cg; Actn1; Rac2; Vav1; Tlr2; Tnfrsf1a; C5ar1; Itgam; Icam1; Msn;
Role of cell adhesion in vaso-occlusion in Sickle cell disease	GeneGo	6.23945e-08	0.00108913	25202	52 ( 0.2%)	498	10 ( 2.0%)	Ptprc; Fcgr2b; Fcgr3; Itgb2; Cd63; Cd14; Il1a; Fcgr1; Selplg; Itgam; Icam1;
integrin-mediated signaling pathway	GO_process	6.34634e-08	0.00110777	16406	94 ( 0.6%)	468	15 ( 3.2%)	Fcer1g; Itgb2; Cd63; Plek; Itga1; Itgb5; Adamts1; Vav1; Fermt3; Hck; Fgr; Tec; Tyrobp; Itgam; Itgax;
interleukin-6 production	GO_process	6.80047e-08	0.001187	16406	108 ( 0.7%)	468	16 ( 3.4%)	Inpp5d; 5430435G22Rik; Fcer1g; Rps6kc1; Havcr2; Lgals9; Nckap1l; Ticam2; Card9; Il1a; Tlr2; Tlr1; Pycard; Cyba; Tlr9; Tlr7;
Inhibition of mast cell functions by Siglecs in asthma	GeneGo	6.99814e-08	0.00122148	25202	20 ( 0.1%)	498	7 ( 1.4%)	Fcer1g; Lcp2; Ptpn6; Cd22; Siglec5; Cd33; Siglech;
regulation of biological process	GO_process	7.31148e-08	0.00127613	16406	10562 (64.4%)	468	354 (75.6%)	Casp8; Slc11a1; Scg2; Sp140; A630001G21Rik; Inpp5d; Atg4b; Pdcd1; Insig2; 5430435G22Rik; Ptprc; Ncf2; Fcgr2b; Fcgr3; Fcer1g; Arhgap30; Usf1; Ly9; Cd48; Cd84; Akt3; Rps6kc1; Atf3; Lims1; Spock2; Sgpl1; Srgn; Itgb2; Hmha1; Gna15; Elk3; Arhgap9; Cd63; Lif; Ikzf1; Fignl1; Plek; Stk10; Lcp2; Dock2; Havcr2; Pmp22; Arhgap44; Pik3r5; Ndel1; Kctd11; Cxcl16; Tmem97; Fam58b; Lgals9; Ccl6; Ccl3; Ccl4; Acaca;…
regulation of lymphocyte migration	GO_process	7.48392e-08	0.00130621	16406	38 ( 0.2%)	468	10 ( 2.1%)	Stk10; Ccl3; Ccl4; Aif1; Padi2; Cxcl10; Pycard; Fadd; Ccr5; Msn;
positive regulation of protein phosphorylation	GO_process	7.51218e-08	0.00131114	16406	876 ( 5.3%)	468	54 (11.5%)	Slc11a1; Ptprc; Rps6kc1; Lif; Lcp2; Havcr2; Pik3r5; Fam58b; Lgals9; Ccl6; Ccl3; Ccl4; Stat3; AF251705; Pik3cg; Hmgcr; Itga1; Clu; Gpr183; Stk3; Nckap1l; Hcls1; Snx9; Aif1; Trem2; Csf1r; Zfp91; Card9; Il1a; Ddrgk1; Fgf2; Iqgap3; Csf1; Cyr61; Tgfbr1; Tec; Gpnmb; Gadd45a; Tnfrsf1a; C5ar1; Plaur; Tgfb1; Pih1d1; Trim30a; Pycard; Cd81; Icam1; Tlr9; Tgfbr2;
Neutrophil chemotaxis in asthma	GeneGo	8.43698e-08	0.00147243	25202	83 ( 0.3%)	498	12 ( 2.4%)	Pik3r5; Ccl6; Ccl3; Gngt2; Pik3cg; Tlr2; C5ar1; Klk8; Ccr5;
Actin Cytoskeleton Signaling (1dez8)	IngenuityPathways	9.07168e-08	0.00158311	25202	198 ( 0.8%)	498	18 ( 3.6%)	Itgb2; Pik3r5; Pik3cg; Actn1; Itga1; Diap3; Rac2; Nckap1l; Itgb5; Vav1; Cd14; Iqgap3; Arpc1b; Pik3c2a; Itgam; Itgax; Was; Msn;
Signaling by Rho Family GTPases (7209d)	IngenuityPathways	9.19073e-08	0.00160387	25202	243 ( 1.0%)	498	20 ( 4.0%)	Ncf2; Itgb2; Gna15; Pik3r5; Gfap; Pik3cg; Itga1; Diap3; Stk3; Itgb5; Vim; Wipf1; Rhoh; Arpc1b; Pik3c2a; Itgam; Itgax; Was; Cybb; Msn;
regulation of localization	GO_process	9.38184e-08	0.0016372	16406	2433 (14.8%)	468	112 (23.9%)	Casp8; Slc11a1; A630001G21Rik; Ptprc; Fcer1g; Cd84; Spock2; Srgn; Elk3; Cd63; Lif; Stk10; Dock2; Havcr2; Ndel1; Cxcl16; Lgals9; Ccl3; Ccl4; Abi3; Snf8; Stat3; Grn; Gfap; AF251705; Pik3cg; Actn1; Chga; Sox4; Hmgcr; Plau; Bap1; Dpysl2; Lcp1; Gpr183; Stk3; Rac2; Atf4; Mlc1; Nckap1l; Sst; Hcls1; C4b; Aif1; Trem2; Rasgrp3; Cd14; Csf1r; Fam89b; Fermt3; Cd274; Gpam; Bmf; Capn3; B2m; Il1a; Hck; Fgf2; P2r…
ERK1 and ERK2 cascade	GO_process	9.57352e-08	0.00167062	16406	257 ( 1.6%)	468	25 ( 5.3%)	Atf3; Lif; Havcr2; Lgals9; Ccl6; Ccl3; Ccl4; Hmgcr; Gpr183; Trem2; Csf1r; Fgf2; Iqgap3; Cyr61; Gpnmb; Ptpn6; C5ar1; Tgfb1; Pycard; Icam1; Ctsh;
apoptotic process	GO_process	1.0108e-07	0.0017638	16406	1790 (10.9%)	468	89 (19.0%)	Casp8; Scg2; A630001G21Rik; Inpp5d; Pdcd1; Fcer1g; Atf3; Sgpl1; Srgn; Itgb2; Fignl1; Lgals9; Ccl3; Stat3; Grn; Pik3cg; Actn1; Gpr65; Lgmn; Sox4; Ly86; Hmgcr; Naip2; Naip5; Itga1; Clu; Stk3; Atf4; Nckap1l; Sst; Hcls1; Aif1; Vav1; Cd14; Ticam2; Csf1r; Dock8; Cd274; I830012O16Rik; Gpam; Mrpl41; Card9; Sfpi1; Bmf; Capn3; Il1a; Hck; Tlr2; Slc39a1; Cyr61; B4galt1; Shb; Tgfbr1; Dhcr24; Noc2l; Tec; Niacr…
regulation of cytokine secretion	GO_process	1.21291e-07	0.0021161	16406	142 ( 0.9%)	468	18 ( 3.8%)	Srgn; Havcr2; Lgals9; Ccl3; Cd14; Csf1r; Cd274; Gpam; Il1a; Tlr2; Fgr; Tlr1; Clec5a; Anxa4; Pycard; Scamp5; Tlr9;
HGF Signaling (41lxe)	IngenuityPathways	1.26772e-07	0.00221163	25202	121 ( 0.5%)	498	14 ( 2.8%)	Akt3; Itgb2; Elk3; Pik3r5; Stat3; Pik3cg; Itga1; Itgb5; Elf2; Pik3c2a; Itgam; Itgax; Plcg2; Elf4;
Oxidative stress_Role of IL-8 signaling pathway in respiratory burst	GeneGo	1.30851e-07	0.0022827	25202	56 ( 0.2%)	498	10 ( 2.0%)	Ncf2; Akt3; Pik3r5; Gngt2; Pik3cg; Rac2; Ncf1; Cyba; Cybb; Btk;
Common mechanisms of Th17 cell migration	GeneGo	1.41296e-07	0.00246469	25202	71 ( 0.3%)	498	11 ( 2.2%)	Itgb2; Pik3r5; Cxcl16; Ccl3; Ccl4; Gngt2; Pik3cg; Cxcl10; Selplg; Icam1; Ccr5;
small molecule biosynthetic process	GO_process	1.4597e-07	0.00254612	16406	482 ( 2.9%)	468	36 ( 7.7%)	Insig2; Hsd17b7; Atf3; Lss; Plek; Acaca; Acly; Aspg; Idi1; Hmgcr; Hmgcs1; Fdft1; Sqle; Atf4; Stard4; Fads2; Ch25h; Fgf2; Fdps; Dhcr24; Aldh4a1; Padi2; Acot7; Cyp51; Insig1; Add1; Mvk; Mlxipl; Akr1b3; Tbxas1; Hpgds; Hsd3b7; Sc4mol; Plcg2; Mvd; Nsdhl;
Origin of Langerhans cells in the steady-state and under inflammatory conditions	GeneGo	1.4877e-07	0.0025949	25202	22 ( 0.1%)	498	7 ( 1.4%)	Csf1r; Csf1; Tgfbr1; Selplg; Tgfb1; Tgfbr2; Ccr5;
Development_G-CSF-induced myeloid differentiation	GeneGo	1.52359e-07	0.00265742	25202	32 ( 0.1%)	498	8 ( 1.6%)	Itgb2; Stat3; Sfpi1; Csf3r; Ptpn6; Cebpa; Itgam; Ccr5;
CHDI_Correlations from Replication data_Cytoskeleton and adhesion module	GeneGo	1.52559e-07	0.00266089	25202	142 ( 0.6%)	498	15 ( 3.0%)	Akt3; Itgb2; Lcp2; Pik3r5; Gngt2; Pik3cg; Actn1; Plau; H2-Ob; Vav1; Elf2; Arpc1b; Plaur; Icam1; Was;
positive regulation of leukocyte activation	GO_process	1.54685e-07	0.00269792	16406	282 ( 1.7%)	468	26 ( 5.6%)	Inpp5d; Pdcd1; Ptprc; Fcer1g; Havcr2; Lgals9; Gpr183; Nckap1l; Cd86; Rasal3; Aif1; Vav1; Cd274; Gpam; Elf2; Fgr; Tec; Ptpn6; Tgfb1; Pycard; Cd81; Fadd; Tgfbr2; Ccr5; Sash3; Btk;
regulation of myeloid leukocyte mediated immunity	GO_process	1.64367e-07	0.00286655	16406	41 ( 0.2%)	468	10 ( 2.1%)	Fcer1g; Cd84; Lgals9; AF251705; Rac2; Fgr; Fes; Hmox1; Ccr5; Btk;
positive regulation of leukocyte differentiation	GO_process	1.72307e-07	0.00300482	16406	130 ( 0.8%)	468	17 ( 3.6%)	Casp8; Inpp5d; Lif; Lgals9; Klf10; Dcstamp; Nckap1l; Cd86; Hcls1; Runx1; Cd101; Csf1; Tgfb1; Fadd; Tgfbr2; Sash3; Btk;
homeostatic process	GO_process	1.94306e-07	0.0033878	16406	1625 ( 9.9%)	468	82 (17.5%)	Slc11a1; A630001G21Rik; Inpp5d; Ptprc; Ncf2; Fcer1g; Usf1; Gna15; Lyz2; Ikzf1; Slc46a1; Tmem97; Lgals9; Ccl6; Ccl3; Acaca; Mks1; Stat3; Pik3cg; Npc2; Gpr65; Serpina3n; Sox4; Hk3; Hmgcr; Hexb; Bap1; Gpr183; Stk3; Dcstamp; Rac2; Nckap1l; Hcls1; Acat2; Tap1; Aqp4; Csf1r; Gpam; Sfpi1; Capn3; B2m; Il1a; Cst3; Mafb; Fgf2; Slc39a1; Csf1; Add1; Tec; Cxcl10; Niacr1; Ncf1; Lat2; Mlxipl; Fzd9; Nrf1; Akr1b3;…
positive regulation of cell motility	GO_process	1.98211e-07	0.00345577	16406	404 ( 2.5%)	468	32 ( 6.8%)	Ptprc; Spock2; Cxcl16; Lgals9; Ccl3; Ccl4; Plau; Rac2; Nckap1l; Aif1; Csf1r; Fermt3; Cd274; Il1a; Fgf2; Csf1; Cyr61; Tgfbr1; Fgr; Cxcl10; Anxa3; Gpnmb; C3ar1; C5ar1; Tgfb1; P2ry6; Pycard; Fadd; Icam1; Ctsh; Tgfbr2; Ccr5;
A shift in alveolar macrophage phenotype in COPD	GeneGo	2.01325e-07	0.00350997	25202	45 ( 0.2%)	498	9 ( 1.8%)	Akt3; Cd68; Cd86; H2-Ob; Cd14; Adora3; Itgam; Itgax; Hmox1;
positive regulation of hemopoiesis	GO_process	2.08277e-07	0.00363095	16406	163 ( 1.0%)	468	19 ( 4.1%)	Casp8; Inpp5d; 5430435G22Rik; Lif; Lgals9; Klf10; Dcstamp; Nckap1l; Cd86; Hcls1; Runx1; Cd101; Csf1; Tgfb1; Fes; Fadd; Tgfbr2; Sash3; Btk;
negative regulation of mast cell activation	GO_process	2.13549e-07	0.00372268	16406	11 ( 0.1%)	468	6 ( 1.3%)	Cd84; Lgals9; Gm885; AF251705; Cnr2; Hmox1;
Communication between Innate and Adaptive Immune Cells (46cjx)	IngenuityPathways	2.18968e-07	0.00381698	25202	59 ( 0.2%)	498	10 ( 2.0%)	Ccl6; Ccl3; Ccl4; Cd86; Il1a; Tlr2; Tlr1; Cxcl10; Tlr9; Tlr7;
Development_Regulation of endothelial progenitor cell differentiation from adult stem cells	GeneGo	2.18968e-07	0.00381698	25202	59 ( 0.2%)	498	10 ( 2.0%)	Akt3; Itgb2; Csf2rb; Itgb5; Csf1r; Csf1; Selplg; Vwf; Itgam; Icam1;
Immune response_Inhibitory action of lipoxins on superoxide production induced by IL-8 and Leukotriene B4 in neutrophils	GeneGo	2.45948e-07	0.00428627	25202	46 ( 0.2%)	498	9 ( 1.8%)	Ncf2; Gna15; Pik3r5; Gngt2; Pik3cg; Rac2; Ncf1; Cyba; Cybb;
positive regulation of locomotion	GO_process	2.50464e-07	0.0043648	16406	429 ( 2.6%)	468	33 ( 7.1%)	Scg2; Ptprc; Spock2; Cxcl16; Lgals9; Ccl3; Ccl4; Plau; Rac2; Nckap1l; Aif1; Csf1r; Fermt3; Cd274; Il1a; Fgf2; Csf1; Cyr61; Tgfbr1; Fgr; Cxcl10; Anxa3; Gpnmb; C3ar1; C5ar1; Tgfb1; P2ry6; Pycard; Fadd; Icam1; Ctsh; Tgfbr2; Ccr5;
positive regulation of interleukin-6 production	GO_process	2.57639e-07	0.00448955	16406	65 ( 0.4%)	468	12 ( 2.6%)	5430435G22Rik; Fcer1g; Lgals9; Ticam2; Card9; Il1a; Tlr2; Tlr1; Pycard; Cyba; Tlr9; Tlr7;
Development_G-CSF signaling	GeneGo	2.58163e-07	0.00449866	25202	60 ( 0.2%)	498	10 ( 2.0%)	Inpp5d; Ncf2; Akt3; Stat3; Hck; Csf3r; Ncf1; Cyba; Bcl2a1d; Bcl2a1b; Cybb;
positive regulation of protein metabolic process	GO_process	2.8364e-07	0.00494153	16406	1478 ( 9.0%)	468	76 (16.2%)	Casp8; Slc11a1; Atg4b; Ptprc; Rps6kc1; Lif; Lcp2; Havcr2; Pik3r5; Fam58b; Lgals9; Ccl6; Ccl3; Ccl4; Snf8; Stat3; AF251705; Pik3cg; Sox4; Hmgcr; Itga1; Clu; Gpr183; Stk3; Nckap1l; Cd86; Hcls1; Snx9; Psmb8; Aif1; Trem2; Csf1r; Zfp91; Card9; Capn3; Il1a; Ddrgk1; Fgf2; Iqgap3; Csf1; Cyr61; Tgfbr1; Rnf19b; Add1; Tlr1; Tec; Gpnmb; Gadd45a; Edem1; Tnfrsf1a; C5ar1; Bcl3; Plaur; Tgfb1; Cebpa; Pih1d1; Ctsc…
positive regulation of cell migration	GO_process	2.85811e-07	0.00497925	16406	390 ( 2.4%)	468	31 ( 6.6%)	Ptprc; Cxcl16; Lgals9; Ccl3; Ccl4; Plau; Rac2; Nckap1l; Aif1; Csf1r; Fermt3; Cd274; Il1a; Fgf2; Csf1; Cyr61; Tgfbr1; Fgr; Cxcl10; Anxa3; Gpnmb; C3ar1; C5ar1; Tgfb1; P2ry6; Pycard; Fadd; Icam1; Ctsh; Tgfbr2; Ccr5;
regulation of cell migration	GO_process	2.89855e-07	0.00504953	16406	675 ( 4.1%)	468	44 ( 9.4%)	A630001G21Rik; Ptprc; Stk10; Cxcl16; Lgals9; Ccl3; Ccl4; Abi3; Stat3; AF251705; Plau; Gpr183; Stk3; Rac2; Nckap1l; Sst; Aif1; Csf1r; Fermt3; Cd274; Il1a; Fgf2; P2ry12; Csf1; Cyr61; Tgfbr1; Fgr; Padi2; Cxcl10; Anxa3; Gpnmb; C3ar1; C5ar1; Tgfb1; P2ry6; Pycard; Fadd; Hmox1; Icam1; Ctsh; Tgfbr2; Cx3cr1; Ccr5; Msn;
Role of NFAT in Regulation of the Immune Response (3m04r)	IngenuityPathways	3.17368e-07	0.0055275	25202	171 ( 0.7%)	498	16 ( 3.2%)	Fcgr2b; Fcgr3; Fcer1g; Akt3; Gna15; Lcp2; Pik3r5; Pik3cg; Cd86; H2-Ob; Fcgr1; Pik3c2a; Plcg2; Btk;
regulation of interferon-gamma production	GO_process	3.20762e-07	0.00558646	16406	92 ( 0.6%)	468	14 ( 3.0%)	Slc11a1; Havcr2; Lgals9; Cd14; Ticam2; Cd274; Bcl3; Pycard; Fadd; Irf8; Tlr9; Ccr5; Sash3; Tlr7;
positive regulation of catalytic activity	GO_process	3.27021e-07	0.00569514	16406	1537 ( 9.4%)	468	78 (16.7%)	Casp8; Slc11a1; Ptprc; Arhgap30; Rps6kc1; Lims1; Hmha1; Gna15; Arhgap9; Plek; Lcp2; Dock2; Arhgap44; Pik3r5; Ndel1; Trappc1; Fam58b; Lgals9; Adap2; Ccl6; Ccl3; Ccl4; Stat3; Rundc3a; AF251705; Pik3cg; Gpr65; Itga1; Clu; Stk3; Csf2rb; Cyth4; Nckap1l; Snx9; Rasal3; Psmb8; Dennd1c; Vav1; Rasgrp3; Arhgap12; Psd2; Csf1r; Zfp91; Dock8; Hps1; Psd4; Ctsa; Fgf2; P2ry12; Iqgap3; Csf1; Cyr61; Tgfbr1; Fgr; Mm…
Acute Myeloid Leukemia Signaling (445mh)	IngenuityPathways	3.31425e-07	0.00577161	25202	77 ( 0.3%)	498	11 ( 2.2%)	Akt3; Pik3r5; Stat3; Pik3cg; Csf2rb; Runx1; Csf1r; Sfpi1; Csf3r; Cebpa; Pik3c2a;
Fc receptor mediated stimulatory signaling pathway	GO_process	3.32993e-07	0.00579884	16406	79 ( 0.5%)	468	13 ( 2.8%)	Fcgr2b; Fcgr3; Fcer1g; Nckap1l; Vav1; Wipf1; Hck; Fcgr1; Fgr; Tec; Arpc1b; Plcg2; Plscr2; Was;
Granulocyte Adhesion and Diapedesis (8tsni)	IngenuityPathways	3.42447e-07	0.00596299	25202	131 ( 0.5%)	498	14 ( 2.8%)	Itgb2; Ccl3; Ccl4; Itga1; Il1a; Csf3r; Cxcl10; Selplg; Mmp17; Tnfrsf1a; C5ar1; Itgam; Icam1; Msn;
Neutrophil resistance to apoptosis in COPD and proresolving impact of lipid mediators	GeneGo	3.55391e-07	0.00618768	25202	62 ( 0.2%)	498	10 ( 2.0%)	Casp8; Ncf2; Akt3; Itgb2; Ncf1; Tnfrsf1a; Itgam; Fadd; Cyba; Cybb;
Impaired inhibitory action of lipoxins on ROS production in neutrophils in CF	GeneGo	3.61506e-07	0.00629381	25202	48 ( 0.2%)	498	9 ( 1.8%)	Ncf2; Gna15; Pik3r5; Gngt2; Pik3cg; Rac2; Ncf1; Cyba; Cybb;
positive regulation of cellular component movement	GO_process	3.62422e-07	0.00630971	16406	415 ( 2.5%)	468	32 ( 6.8%)	Ptprc; Spock2; Cxcl16; Lgals9; Ccl3; Ccl4; Plau; Rac2; Nckap1l; Aif1; Csf1r; Fermt3; Cd274; Il1a; Fgf2; Csf1; Cyr61; Tgfbr1; Fgr; Cxcl10; Anxa3; Gpnmb; C3ar1; C5ar1; Tgfb1; P2ry6; Pycard; Fadd; Icam1; Ctsh; Tgfbr2; Ccr5;
regulation of phagocytosis	GO_process	3.64269e-07	0.00634176	16406	67 ( 0.4%)	468	12 ( 2.6%)	Slc11a1; Fcer1g; Dock2; AF251705; Nckap1l; C4b; Hck; Fgr; Tgfb1; Pycard; Cyba;
Fc gamma R-mediated phagocytosis	kegg	3.64372e-07	0.00634355	5194	96 ( 1.8%)	219	17 ( 7.8%)	Inpp5d; Ptprc; Fcgr2b; Fcgr3; Akt3; Dock2; Pik3r5; Pik3cg; Rac2; Vav1; Hck; Fcgr1; Ncf1; Arpc1b; Plcg2; Was;
positive regulation of MAPK cascade	GO_process	3.68695e-07	0.00641858	16406	479 ( 2.9%)	468	35 ( 7.5%)	Rps6kc1; Lif; Havcr2; Pik3r5; Fam58b; Lgals9; Ccl6; Ccl3; Ccl4; Pik3cg; Hmgcr; Itga1; Gpr183; Stk3; Trem2; Csf1r; Card9; Il1a; Fgf2; Iqgap3; Tgfbr1; Gpnmb; Gadd45a; C5ar1; Tgfb1; Trim30a; Pycard; Cd81; Icam1; Tlr9;
Production of Nitric Oxide and Reactive Oxygen Species in Macrophages (46chb)	IngenuityPathways	3.72463e-07	0.00648395	25202	152 ( 0.6%)	498	15 ( 3.0%)	Ncf2; Akt3; Pik3r5; Pik3cg; Sfpi1; Tlr2; Rhoh; Ncf1; Ptpn6; Tnfrsf1a; Pik3c2a; Plcg2; Irf8; Cyba; Cybb;
organic hydroxy compound metabolic process	GO_process	3.82391e-07	0.00665621	16406	416 ( 2.5%)	468	32 ( 6.8%)	Inpp5d; Insig2; Hsd17b7; Lss; Plek; Acly; Rdh11; Npc2; Lgmn; Pld4; Idi1; Hmgcr; Hmgcs1; Fdft1; Sqle; Acat2; Ch25h; Fgf2; Fdps; Dhcr24; Cyp51; Insig1; Add1; Mvk; Akr1b3; Cebpa; Cyp4v3; Sc4mol; Plcg2; Mvd; Ldlr; Nsdhl;
respiratory burst	GO_process	4.10568e-07	0.00714493	16406	26 ( 0.2%)	468	8 ( 1.7%)	Slc11a1; Ncf2; Pik3cg; Rac2; Hck; Ncf1; Cyba; Cybb;
cellular response to lipopolysaccharide	GO_process	4.17665e-07	0.00726798	16406	154 ( 0.9%)	468	18 ( 3.8%)	Havcr2; Cxcl16; Ccl3; Ly86; Cd180; Cd86; Cd14; Ticam2; B2m; Hck; Tlr2; Cxcl10; Tgfb1; Trim30a; Pycard; Irf8; Icam1; Cx3cr1;
negative regulation of multicellular organismal process	GO_process	4.22033e-07	0.00734371	16406	999 ( 6.1%)	468	57 (12.2%)	Slc11a1; A630001G21Rik; Inpp5d; Pdcd1; Usf1; Cd84; Srgn; Havcr2; Pmp22; Kctd11; Lgals9; Ccl3; Stat3; Gfap; Pik3cg; 2410016O06Rik; Lgmn; Chga; Hmgcr; Plau; Stk3; Nckap1l; Sst; Cd86; Pros1; Cd274; Vim; Capn3; B2m; Mafb; Fgf2; Tgfbr1; C1qc; Cxcl10; Tmem176b; Tmem176a; Gpnmb; Hpgds; Anxa4; Lag3; Bcl3; Plaur; Tgfb1; Klk8; Pde3b; Sox6; Pycard; Hmox1; Nlrc5; Cyba; Tlr9; Tgfbr2; Cx3cr1; Ccr5; Btk;
secretion	GO_process	4.54685e-07	0.00790964	16406	1077 ( 6.6%)	468	60 (12.8%)	Scg2; Fcer1g; Cd84; Srgn; Cd63; Lif; Plek; Lcp2; Havcr2; Arhgap44; Lgals9; Ccl3; Snf8; Gm885; AF251705; Lgals3bp; Pik3cg; Actn1; Chga; Serpina3n; Sox4; Hmgcr; Clu; Dpysl2; Rac2; Pros1; Cd14; Csf1r; Cd274; Gpam; Il1a; Hck; P2ry12; Tlr2; Syt6; Gbp5; Fgr; Add1; Tlr1; Tec; Anxa3; Niacr1; Lat2; Clec5a; Hk2; Anxa4; A2m; Cd9; Vwf; Tgfb1; Fes; Pik3c2a; Pycard; Hmox1; Cyba; Scamp5; Tlr9; Ccr5; Btk;
negative regulation of leukocyte activation	GO_process	4.57248e-07	0.00795404	16406	139 ( 0.8%)	468	17 ( 3.6%)	Inpp5d; Cd84; Havcr2; Lgals9; Gm885; AF251705; Stk3; Samsn1; Cd274; Cnr2; Gpnmb; Ptpn6; Lag3; Tgfb1; Hmox1; Ccr5; Btk;
regulation of ERK1 and ERK2 cascade	GO_process	4.73822e-07	0.00824116	16406	242 ( 1.5%)	468	23 ( 4.9%)	Atf3; Lif; Havcr2; Lgals9; Ccl6; Ccl3; Ccl4; Hmgcr; Gpr183; Trem2; Csf1r; Fgf2; Cyr61; Gpnmb; Ptpn6; C5ar1; Tgfb1; Pycard; Icam1;
regulation of cell communication	GO_process	5.16173e-07	0.00897444	16406	2988 (18.2%)	468	128 (27.4%)	Casp8; Scg2; A630001G21Rik; Inpp5d; 5430435G22Rik; Ptprc; Arhgap30; Rps6kc1; Atf3; Hmha1; Arhgap9; Cd63; Lif; Fignl1; Plek; Havcr2; Arhgap44; Pik3r5; Kctd11; Fam58b; Lgals9; Ccl6; Ccl3; Ccl4; Mks1; Snf8; Stat3; Grn; Gfap; AF251705; Pik3cg; Rdh11; Gpr65; Lgmn; Chga; Sox4; Ly86; Hmgcr; Naip2; Naip5; Cd180; Itga1; Plau; Clu; Gpr183; Stk3; Rac2; Cyth4; Nfam1; Cd86; Hcls1; Rasal3; Psmb8; Trem2; Vav1; …
regulation of hydrolase activity	GO_process	5.2211e-07	0.0090772	16406	1341 ( 8.2%)	468	70 (15.0%)	Casp8; Arhgap30; Lims1; Spock2; Hmha1; Gna15; Arhgap9; Plek; Dock2; Arhgap44; Ndel1; Trappc1; Lgals9; Adap2; Ccl6; Ccl3; Ccl4; Stat3; AF251705; Gpr65; Serpina3n; Naip2; Naip5; Itga1; Csf2rb; Cyth4; Nckap1l; Pros1; Snx9; Rasal3; Psmb8; C4b; Dennd1c; Vav1; Rasgrp3; Arhgap12; Psd2; Dock8; Hps1; Psd4; Cst3; Cst7; Fgf2; P2ry12; Iqgap3; Cyr61; Dhcr24; Rhoh; Kdm5a; A2m; C5ar1; Plaur; Pih1d1; Cyth2; Tbc1…
regulation of myeloid cell differentiation	GO_process	5.29903e-07	0.00921207	16406	190 ( 1.2%)	468	20 ( 4.3%)	Casp8; Inpp5d; 5430435G22Rik; Lif; Ccl3; Klf10; Dcstamp; Nckap1l; Hcls1; Runx1; Sfpi1; B2m; Mafb; Cd101; Csf1; Csf3r; C1qc; Tyrobp; Fes; Fadd;
positive regulation of ERK1 and ERK2 cascade	GO_process	5.2999e-07	0.00921358	16406	173 ( 1.1%)	468	19 ( 4.1%)	Havcr2; Lgals9; Ccl6; Ccl3; Ccl4; Hmgcr; Gpr183; Trem2; Csf1r; Fgf2; Gpnmb; C5ar1; Tgfb1; Pycard; Icam1;
regulation of lymphocyte activation	GO_process	5.44918e-07	0.00947186	16406	381 ( 2.3%)	468	30 ( 6.4%)	Inpp5d; Pdcd1; Ptprc; Havcr2; Lgals9; AF251705; Gpr183; Stk3; Rac2; Nfam1; Nckap1l; Cd86; Samsn1; Rasal3; Aif1; Vav1; Cd274; Gpam; Elf2; Gpnmb; Ptpn6; Lag3; Tgfb1; Pycard; Cd81; Fadd; Tgfbr2; Ccr5; Sash3; Btk;
positive regulation of myeloid cell differentiation	GO_process	6.01599e-07	0.0104519	16406	83 ( 0.5%)	468	13 ( 2.8%)	Casp8; Inpp5d; 5430435G22Rik; Lif; Klf10; Dcstamp; Nckap1l; Hcls1; Runx1; Cd101; Csf1; Fes; Fadd;
complement activation	GO_process	6.14354e-07	0.0106723	16406	58 ( 0.4%)	468	11 ( 2.4%)	Clu; Masp1; Pros1; C4b; C1qb; C1qc; C1qa; A2m; C3ar1; C5ar1;
cellular lipid metabolic process	GO_process	6.15966e-07	0.0107002	16406	1036 ( 6.3%)	468	58 (12.4%)	Inpp5d; Insig2; Rps6kc1; Sgpl1; Plek; Pik3r5; Acaca; Acly; Pcyt2; Pik3cg; Rdh11; Npc2; Idi1; Hmgcr; Hexb; Hmgcs1; Fdft1; Cd86; Acat2; Vav1; Stard4; Csf1r; Fads2; Ch25h; Gpam; St8sia6; Ctsa; Fgf2; Tlr2; Fdps; Cyr61; Fgr; Acot7; Insig1; Add1; Tec; Mvk; Mlxipl; Gal3st4; Tbxas1; Hpgds; Pex5; Tnfrsf1a; Plaur; Tgfb1; Pik3c2a; Cd81; Cyp4v3; Sc4mol; Large; Lpcat2; Plcg2; Mvd; Ldlr; Hexa; Plscr2; Tlr9;
Neutrophil-derived granule proteins and cytokines in asthma	GeneGo	6.49839e-07	0.0112853	25202	66 ( 0.3%)	498	10 ( 2.0%)	Fcer1g; Itgb2; Pik3cg; Rac2; Hck; Fgr; Cxcl10; Tgfb1; Tyrobp; Itgam;
regulation of adaptive immune response	GO_process	6.63785e-07	0.0115261	16406	127 ( 0.8%)	468	16 ( 3.4%)	Slc11a1; Ptprc; Fcer1g; Cd48; Havcr2; Stk3; Samsn1; B2m; Ptpn6; Tgfb1; Pycard; Fadd; Ccr5; Was; Sash3; Btk;
humoral immune response	GO_process	6.91484e-07	0.0120041	16406	176 ( 1.1%)	468	19 ( 4.1%)	Pdcd1; Ly86; Clu; Gpr183; Masp1; Pros1; C4b; Trem2; B2m; C1qb; C1qc; C1qa; A2m; C3ar1; Ptpn6; C5ar1; Bcl3; Klk8;
positive regulation of leukocyte cell-cell adhesion	GO_process	7.02448e-07	0.0121933	16406	211 ( 1.3%)	468	21 ( 4.5%)	Pdcd1; Ptprc; Havcr2; Lgals9; Nckap1l; Cd86; Rasal3; Aif1; Vav1; Cd274; Gpam; Elf2; Tec; Ptpn6; Tgfb1; Pycard; Fadd; Icam1; Tgfbr2; Ccr5; Sash3;
Virus Entry via Endocytic Pathways (3ttw0)	IngenuityPathways	7.19756e-07	0.0124919	25202	83 ( 0.3%)	498	11 ( 2.2%)	Itgb2; Pik3r5; Pik3cg; Itga1; Rac2; Itgb5; B2m; Clta; Flnc; Pik3c2a; Plcg2;
regulation of protein phosphorylation	GO_process	7.2962e-07	0.012662	16406	1274 ( 7.8%)	468	67 (14.3%)	Slc11a1; Ptprc; Rps6kc1; Atf3; Itgb2; Lif; Lcp2; Havcr2; Pik3r5; Fam58b; Lgals9; Ccl6; Ccl3; Ccl4; Snf8; Stat3; AF251705; Pik3cg; Hmgcr; Itga1; Clu; Gpr183; Stk3; Rac2; Nckap1l; Hcls1; Samsn1; Snx9; Aif1; Trem2; Csf1r; Zfp91; Card9; Il1a; Ddrgk1; Dbndd2; Fgf2; Iqgap3; Csf1; Cyr61; Tgfbr1; Fgr; Tec; Cxcl10; Mlxipl; Gpnmb; Gadd45a; Ptpn6; Tnfrsf1a; C5ar1; Plaur; Tgfb1; Cebpa; Pih1d1; Trim30a; Pycar…
regulation of cellular process	GO_process	7.3744e-07	0.0127968	16406	10042 (61.2%)	468	336 (71.8%)	Casp8; Slc11a1; Scg2; Sp140; A630001G21Rik; Inpp5d; Pdcd1; Insig2; 5430435G22Rik; Ptprc; Ncf2; Fcgr2b; Fcgr3; Fcer1g; Arhgap30; Usf1; Cd48; Cd84; Akt3; Rps6kc1; Atf3; Lims1; Spock2; Sgpl1; Srgn; Itgb2; Hmha1; Gna15; Elk3; Arhgap9; Cd63; Lif; Ikzf1; Fignl1; Plek; Stk10; Lcp2; Dock2; Havcr2; Pmp22; Arhgap44; Pik3r5; Ndel1; Kctd11; Cxcl16; Tmem97; Fam58b; Lgals9; Ccl6; Ccl3; Ccl4; Acaca; Mks1; Abi3;…
CD28 Signaling in T Helper Cells (3qbdw)	IngenuityPathways	7.53057e-07	0.013066	25202	101 ( 0.4%)	498	12 ( 2.4%)	Ptprc; Fcer1g; Akt3; Lcp2; Pik3r5; Pik3cg; Cd86; Vav1; Arpc1b; Ptpn6; Pik3c2a; Was;
negative regulation of cell proliferation	GO_process	7.53095e-07	0.0130667	16406	629 ( 3.8%)	468	41 ( 8.8%)	Scg2; Inpp5d; Lif; Havcr2; Pmp22; Kctd11; Lgals9; Ccl6; Ccl3; Stat3; AF251705; Sox4; Ctsl; Itga1; Bap1; Stk3; Klf10; Sst; Adamts1; Aif1; Csf1r; Cd274; I830012O16Rik; Il1a; Elf2; Tlr2; B4galt1; Tgfbr1; Dhcr24; Fgfrl1; Gpnmb; Hpgds; Ptpn6; Cd9; Tgfb1; Cebpa; Cd33; Siglech; Hmox1; Tgfbr2; Btk;
Cdc42 Signaling (46ck7)	IngenuityPathways	7.74686e-07	0.0134388	25202	140 ( 0.6%)	498	14 ( 2.8%)	Fcer1g; Itgb2; Itga1; Diap3; Itgb5; H2-Ob; Vav1; Wipf1; B2m; Iqgap3; Arpc1b; Itgam; Itgax; Was;
lymphocyte differentiation	GO_process	8.03977e-07	0.0139433	16406	307 ( 1.9%)	468	26 ( 5.6%)	Inpp5d; Ptprc; Fcer1g; Ly9; Ikzf1; Dock2; Lgals9; Sox4; Gpr183; Nfam1; Nckap1l; Cd86; Vav1; Sfpi1; B2m; Mafb; Rhoh; Fzd9; Ptpn6; Bcl3; Tgfb1; Fadd; Plcg2; Tgfbr2; Sash3; Btk;
antigen processing and presentation of exogenous peptide antigen	GO_process	8.10648e-07	0.0140582	16406	161 ( 1.0%)	468	18 ( 3.8%)	Ncf2; Fcer1g; Lgmn; Ctsl; Itgb5; Tap1; Psmb8; H2-Ob; B2m; Ctss; Fcgr1; Clta; Ncf1; Ap1s1; Ctsd; Cyba; Cybb;
positive regulation of immune effector process	GO_process	8.10648e-07	0.0140582	16406	161 ( 1.0%)	468	18 ( 3.8%)	Fcer1g; Cd84; Lgals9; AF251705; Rac2; Cd86; Vav1; B2m; Fgr; Tec; Lag3; Tgfb1; Fes; Fadd; Hmox1; Ccr5; Sash3; Btk;
positive regulation of mononuclear cell proliferation	GO_process	8.21906e-07	0.0142521	16406	129 ( 0.8%)	468	16 ( 3.4%)	Ptprc; Havcr2; Lgals9; Gpr183; Nckap1l; Cd86; Rasal3; Aif1; Cd274; Gpam; Csf1; Pycard; Cd81; Fadd; Ccr5; Sash3;
response to virus	GO_process	8.55229e-07	0.0148256	16406	308 ( 1.9%)	468	26 ( 5.6%)	Ptprc; Dock2; Lgals9; Ccl4; Npc2; Clu; Cd86; Ticam2; Unc93b1; I830012O16Rik; Gpam; Card9; B2m; Hck; Fgr; Cxcl10; Ap1s1; Irf5; Bcl3; Trim30a; Pycard; Itgax; Fadd; Nlrc5; Plscr2; Tlr7;
macrophage differentiation	GO_process	9.04407e-07	0.0156714	16406	38 ( 0.2%)	468	9 ( 1.9%)	Casp8; Lif; Hcls1; Csf1r; Sfpi1; Csf1; C1qc; Cebpa; Fadd;
T cell migration	GO_process	9.04407e-07	0.0156714	16406	38 ( 0.2%)	468	9 ( 1.9%)	Cxcl16; Ccl3; Pik3cg; Gpr183; Aif1; Cxcl10; Pycard; Fadd; Ccr5;
Eosinophil adhesion and transendothelial migration in asthma	GeneGo	9.18151e-07	0.0159076	25202	85 ( 0.3%)	498	11 ( 2.2%)	Itgb2; Pik3cg; Itga1; Plau; Csf2rb; Selplg; C3ar1; C5ar1; Plaur; Itgam; Icam1;
regulation of T cell proliferation	GO_process	9.2334e-07	0.0159968	16406	146 ( 0.9%)	468	17 ( 3.6%)	Ptprc; Havcr2; Lgals9; Rac2; Nckap1l; Cd86; Rasal3; Aif1; Cd274; Gpam; Gpnmb; Ptpn6; Tgfb1; Pycard; Fadd; Ccr5; Sash3;
positive regulation of cellular metabolic process	GO_process	9.41506e-07	0.016309	16406	2781 (17.0%)	468	120 (25.6%)	Casp8; Slc11a1; A630001G21Rik; Insig2; Ptprc; Usf1; Rps6kc1; Atf3; Itgb2; Elk3; Cd63; Lif; Ikzf1; Plek; Lcp2; Havcr2; Pik3r5; Fam58b; Lgals9; Ccl6; Ccl3; Ccl4; Acaca; Acly; Stat3; Rundc3a; AF251705; Pik3cg; Gpr65; Chga; Sox4; Hmgcr; Hexb; Itga1; Clu; Gpr183; Stk3; Atf4; Nckap1l; Cebpd; Sst; Cd86; Hcls1; Runx1; Snx9; Psmb8; Aif1; Trem2; Stard4; Csf1r; Zfp91; Card9; Sfpi1; Capn3; Il1a; Ddrgk1; Mafb…
interferon-gamma production	GO_process	1.03331e-06	0.017885	16406	101 ( 0.6%)	468	14 ( 3.0%)	Slc11a1; Havcr2; Lgals9; Cd14; Ticam2; Cd274; Bcl3; Pycard; Fadd; Irf8; Tlr9; Ccr5; Sash3; Tlr7;
Terpenoid backbone biosynthesis	kegg	1.03873e-06	0.0179778	5194	15 ( 0.3%)	219	7 ( 3.2%)	Idi1; Hmgcr; Hmgcs1; Acat2; Fdps; Mvk; Mvd;
myeloid dendritic cell activation	GO_process	1.04611e-06	0.0181045	16406	29 ( 0.2%)	468	8 ( 1.7%)	Dock2; Havcr2; Dcstamp; Cd86; Sfpi1; Tgfb1; Pycard; Tgfbr2;
positive regulation of interleukin-10 production	GO_process	1.04611e-06	0.0181045	16406	29 ( 0.2%)	468	8 ( 1.7%)	Fcer1g; Lgals9; Cd274; Tlr2; Bcl3; Pycard; Tlr9; Sash3;
Role of integrins in eosinophil degranulation in asthma	GeneGo	1.13865e-06	0.0196901	25202	70 ( 0.3%)	498	10 ( 2.0%)	Fcgr2b; Fcgr3; Itgb2; Pik3cg; Lcp1; Csf2rb; Hck; Fgr; Cd9; Itgam; Icam1;
FAK Signaling (46ckk)	IngenuityPathways	1.14804e-06	0.0198508	25202	105 ( 0.4%)	498	12 ( 2.4%)	Akt3; Itgb2; Pik3r5; Pik3cg; Itga1; Itgb5; Capn3; Pik3c2a; Itgam; Itgax; Plcg2; Was;
protein phosphorylation	GO_process	1.1537e-06	0.0199477	16406	1836 (11.2%)	468	87 (18.6%)	Slc11a1; Scg2; Ptprc; Akt3; Rps6kc1; Atf3; Itgb2; Elk3; Lif; Stk10; Lcp2; Havcr2; Pik3r5; Fam58b; Lgals9; Ccl6; Ccl3; Ccl4; Abi3; Snf8; Stat3; AF251705; Pik3cg; Hmgcr; Itga1; Clu; Gpr183; Fyb; Stk3; Csf2rb; Rac2; Nckap1l; Hcls1; Samsn1; Snx9; Rasal3; Psmb8; Aif1; Trem2; Rasgrp3; Csf1r; Snx15; Zfp91; Card9; Il1a; Ddrgk1; Hck; Dbndd2; Fgf2; Tlr2; Iqgap3; Csf1; Cyr61; Tgfbr1; Fgr; Tec; Cxcl10; Bmp2k…
Filovirus Pathogenesis via Targeting of Specific Cell Types (46ckd)	IngenuityPathways	1.18401e-06	0.0204664	25202	41 ( 0.2%)	498	8 ( 1.6%)	Ptprc; Itgb2; Ccl3; Cd86; C4b; Il1a; Tyrobp;
Role of platelets in the initiation of in-stent restenosis	GeneGo	1.18401e-06	0.0204664	25202	41 ( 0.2%)	498	8 ( 1.6%)	Itgb2; Ccl3; P2ry12; Selplg; Vwf; Tgfb1; Itgam; Icam1;
positive regulation of chemokine production	GO_process	1.19654e-06	0.0206807	16406	50 ( 0.3%)	468	10 ( 2.1%)	Havcr2; Lgals9; Ticam2; Csf1r; Il1a; Tlr2; Pycard; Hmox1; Tlr9; Tlr7;
Modulation of Innate Immunity by Lassa Virus (3ttw5)	IngenuityPathways	1.20773e-06	0.0208721	25202	29 ( 0.1%)	498	7 ( 1.4%)	Ccl3; Cd86; Tlr2; Tlr1; Icam1; Tlr9; Tlr7;
regulation of signaling	GO_process	1.21818e-06	0.0210509	16406	3035 (18.5%)	468	128 (27.4%)	Casp8; Scg2; A630001G21Rik; Inpp5d; 5430435G22Rik; Ptprc; Arhgap30; Rps6kc1; Atf3; Hmha1; Arhgap9; Cd63; Lif; Fignl1; Plek; Havcr2; Arhgap44; Pik3r5; Kctd11; Fam58b; Lgals9; Ccl6; Ccl3; Ccl4; Mks1; Snf8; Stat3; Grn; Gfap; AF251705; Pik3cg; Rdh11; Gpr65; Lgmn; Chga; Sox4; Ly86; Hmgcr; Naip2; Naip5; Cd180; Itga1; Plau; Clu; Gpr183; Stk3; Rac2; Cyth4; Nfam1; Cd86; Hcls1; Rasal3; Psmb8; Trem2; Vav1; …
positive regulation of cell proliferation	GO_process	1.24028e-06	0.0214285	16406	833 ( 5.1%)	468	49 (10.5%)	Scg2; Ptprc; Atf3; Lif; Havcr2; Lgals9; Stat3; Gfap; Sox4; Hmgcr; Gpr183; Osmr; Rac2; Nckap1l; Cd86; Hcls1; Rasal3; Aif1; Csf1r; Cd274; Gpam; Hck; Fgf2; Elf2; Iqgap3; Csf1; Cyr61; B4galt1; Tgfbr1; Tec; Cxcl10; Mlxipl; Fzd9; Akr1b3; Ptpn6; C5ar1; Tgfb1; Pycard; Cd81; Fadd; Hmox1; Cyba; Mvd; Ctsh; Tgfbr2; Cx3cr1; Ccr5; Sash3;
response to lipid	GO_process	1.25742e-06	0.0217215	16406	858 ( 5.2%)	468	50 (10.7%)	Casp8; Slc11a1; Insig2; Rps6kc1; Havcr2; Cxcl16; Lgals9; Ccl3; Stat3; Ly86; Ctsl; Cd180; Hmgcs1; Csf2rb; Mlc1; Sst; Cd86; Aif1; Trem2; Cd14; Ticam2; B2m; Ddrgk1; Hck; Tlr2; Tgfbr1; Cnr2; Padi2; Add1; Tec; Cxcl10; Anxa3; Arpc1b; Tbxas1; Tnfrsf1a; C5ar1; Tgfb1; Trim30a; Pycard; Plcg2; Irf8; Cyba; Icam1; Ldlr; Il10ra; Ctsh; Tgfbr2; Cx3cr1; Cybb; Msn;
Immune response_BCR pathway	GeneGo	1.30215e-06	0.0224854	25202	71 ( 0.3%)	498	10 ( 2.0%)	Inpp5d; Ptprc; Fcgr2b; Fcgr3; Akt3; Vav1; Ptpn6; Cd22; Cd81; Plcg2; Btk;
Role of B cells in SLE	GeneGo	1.30597e-06	0.0225506	25202	88 ( 0.3%)	498	11 ( 2.2%)	Inpp5d; Ptprc; Fcgr2b; Fcgr3; Akt3; Itgb2; Cd86; H2-Ob; Ptpn6; Cd22; Icam1; Btk;
transport	GO_process	1.33129e-06	0.0229827	16406	4505 (27.5%)	468	175 (37.4%)	Casp8; Slc11a1; Scg2; A630001G21Rik; Mlph; Atg4b; 5430435G22Rik; Ptprc; Fcgr2b; Fcgr3; Fcer1g; Cd84; Rps6kc1; Slc29a3; Srgn; Itgb2; Elk3; Cd63; Tcn2; Lif; Plek; Lcp2; Dock2; Havcr2; Arhgap44; Ndel1; Trappc1; Cxcl16; Slc46a1; Lgals9; Ccl3; Ccl4; Acaca; Abcc3; Snf8; Stat3; Grn; Gfap; Gm885; AF251705; Lgals3bp; Slc16a3; Pik3cg; Actn1; Npc2; Chga; Serpina3n; Pld4; Sox4; Hk3; Hmgcr; Bap1; Clu; Dpysl2;…
PI3K Signaling in B Lymphocytes (5c93g)	IngenuityPathways	1.34365e-06	0.0231936	25202	126 ( 0.5%)	498	13 ( 2.6%)	Inpp5d; Ptprc; Fcgr2b; Fcgr3; Akt3; Atf3; Pik3cg; Cd180; Atf4; Vav1; Pik3ap1; Cd81; Plcg2; Btk;
NF-?B Signaling (cj4)	IngenuityPathways	1.39804e-06	0.0241211	25202	147 ( 0.6%)	498	14 ( 2.8%)	Casp8; Fcer1g; Akt3; Pik3r5; Pik3cg; Il1a; Tlr2; Tlr1; Tnfrsf1a; Pik3c2a; Fadd; Plcg2; Tlr9; Tlr7;
establishment of localization	GO_process	1.42565e-06	0.0245915	16406	4638 (28.3%)	468	179 (38.2%)	Casp8; Slc11a1; Scg2; A630001G21Rik; Mlph; Atg4b; 5430435G22Rik; Ptprc; Fcgr2b; Fcgr3; Fcer1g; Cd84; Rps6kc1; Lims1; Slc29a3; Srgn; Itgb2; Elk3; Cd63; Tcn2; Lif; Plek; Lcp2; Dock2; Havcr2; Arhgap44; Ndel1; Trappc1; Cxcl16; Slc46a1; Lgals9; Ccl3; Ccl4; Acaca; Abcc3; Snf8; Stat3; Grn; Gfap; Gm885; AF251705; Lgals3bp; Slc16a3; Pik3cg; Actn1; Npc2; Chga; Serpina3n; Pld4; Sox4; Hk3; Hmgcr; Bap1; Clu; …
positive regulation of lymphocyte activation	GO_process	1.45184e-06	0.0250376	16406	258 ( 1.6%)	468	23 ( 4.9%)	Inpp5d; Pdcd1; Ptprc; Havcr2; Lgals9; Gpr183; Nckap1l; Cd86; Rasal3; Aif1; Vav1; Cd274; Gpam; Elf2; Ptpn6; Tgfb1; Pycard; Cd81; Fadd; Tgfbr2; Ccr5; Sash3; Btk;
Fc Epsilon RI Signaling (1dez2)	IngenuityPathways	1.46395e-06	0.0252438	25202	89 ( 0.4%)	498	11 ( 2.2%)	Inpp5d; Fcer1g; Akt3; Lcp2; Pik3r5; Pik3cg; Rac2; Vav1; Pik3c2a; Plcg2; Btk;
antigen processing and presentation of exogenous antigen	GO_process	1.51468e-06	0.0261071	16406	168 ( 1.0%)	468	18 ( 3.8%)	Ncf2; Fcer1g; Lgmn; Ctsl; Itgb5; Tap1; Psmb8; H2-Ob; B2m; Ctss; Fcgr1; Clta; Ncf1; Ap1s1; Ctsd; Cyba; Cybb;
positive regulation of leukocyte proliferation	GO_process	1.52097e-06	0.0262141	16406	135 ( 0.8%)	468	16 ( 3.4%)	Ptprc; Havcr2; Lgals9; Gpr183; Nckap1l; Cd86; Rasal3; Aif1; Cd274; Gpam; Csf1; Pycard; Cd81; Fadd; Ccr5; Sash3;
Antioxidant effects of statins in COPD	GeneGo	1.76958e-06	0.0304331	25202	20 ( 0.1%)	498	6 ( 1.2%)	Ncf2; Hmgcr; Rac2; Ncf1; Cyba; Cybb;
negative regulation of biological process	GO_process	1.82651e-06	0.0313966	16406	4526 (27.6%)	468	175 (37.4%)	Casp8; Slc11a1; Scg2; A630001G21Rik; Inpp5d; Pdcd1; Insig2; 5430435G22Rik; Ptprc; Fcer1g; Usf1; Cd84; Atf3; Lims1; Spock2; Srgn; Elk3; Lif; Ikzf1; Fignl1; Plek; Havcr2; Pmp22; Kctd11; Lgals9; Ccl6; Ccl3; Ccl4; Stat3; Gfap; Gm885; AF251705; Pik3cg; Actn1; 2410016O06Rik; Lgmn; Chga; Serpina3n; Sox4; Ctsl; Hmgcr; Naip2; Naip5; Itga1; Plau; Bap1; Clu; Stk3; Klf10; Dcstamp; Atf4; Nckap1l; Cebpd; Sst; …
acute inflammatory response	GO_process	1.85233e-06	0.0318333	16406	137 ( 0.8%)	468	16 ( 3.4%)	Fcer1g; Stat3; Pik3cg; Serpina3n; Osmr; Pros1; C4b; Il1a; B4galt1; A2m; C3ar1; C5ar1; Icam1; Plscr2; Btk;
LXR_RXR Activation (1nili)	IngenuityPathways	1.92163e-06	0.0330044	25202	74 ( 0.3%)	498	10 ( 2.0%)	Acaca; Hmgcr; Fdft1; Cd14; Il1a; Cyp51; Add1; Mlxipl; Tnfrsf1a; Ldlr;
Eosinophil chemotaxis in asthma	GeneGo	1.92163e-06	0.0330044	25202	74 ( 0.3%)	498	10 ( 2.0%)	Scg2; Pik3r5; Ccl6; Ccl3; Gngt2; Pik3cg; Csf2rb; Cxcl10; C3ar1; C5ar1;
regulation of phosphorylation	GO_process	2.06758e-06	0.035466	16406	1366 ( 8.3%)	468	69 (14.7%)	Slc11a1; Ptprc; Rps6kc1; Atf3; Itgb2; Lif; Lcp2; Havcr2; Pik3r5; Fam58b; Lgals9; Ccl6; Ccl3; Ccl4; Snf8; Stat3; AF251705; Pik3cg; Hmgcr; Itga1; Clu; Gpr183; Stk3; Rac2; Nckap1l; Hcls1; Samsn1; Snx9; Aif1; Trem2; Csf1r; Zfp91; Card9; Il1a; Ddrgk1; Dbndd2; Fgf2; Iqgap3; Csf1; Cyr61; Tgfbr1; Fgr; Rhoh; Tec; Cxcl10; Mlxipl; Gpnmb; Gadd45a; Ptpn6; Tnfrsf1a; C5ar1; Plaur; Tgfb1; Cebpa; Pih1d1; Trim30a;…
Stem cells_SDF-1 axis in endothelial progenitor cell recruitment in healing myocardial infarction	GeneGo	2.085e-06	0.0357596	25202	44 ( 0.2%)	498	8 ( 1.6%)	Akt3; Itgb2; Pik3r5; Gngt2; Pik3cg; Rac2; Hmox1; Icam1;
B cell receptor signaling pathway	kegg	2.11067e-06	0.0361917	5194	75 ( 1.4%)	219	14 ( 6.4%)	Inpp5d; Fcgr2b; Fcgr3; Akt3; Pik3r5; Pik3cg; Rac2; Vav1; Rasgrp3; Pik3ap1; Ptpn6; Cd22; Cd81; Plcg2; Btk;
signal transduction by protein phosphorylation	GO_process	2.13827e-06	0.0366562	16406	899 ( 5.5%)	468	51 (10.9%)	Scg2; Rps6kc1; Atf3; Elk3; Lif; Stk10; Havcr2; Pik3r5; Fam58b; Lgals9; Ccl6; Ccl3; Ccl4; Snf8; AF251705; Pik3cg; Hmgcr; Itga1; Gpr183; Stk3; Csf2rb; Rasal3; Psmb8; Trem2; Rasgrp3; Csf1r; Card9; Il1a; Fgf2; Iqgap3; Cyr61; Tgfbr1; Gpnmb; Gadd45a; Ptpn6; C5ar1; Tgfb1; Trim30a; Pycard; Cd81; Icam1; Ctsh; Tlr9; Tgfbr2;
CTLA4 Signaling in Cytotoxic T Lymphocytes (3qbct)	IngenuityPathways	2.17853e-06	0.0373334	25202	75 ( 0.3%)	498	10 ( 2.0%)	Fcer1g; Akt3; Lcp2; Pik3r5; Pik3cg; Cd86; Clta; Ap1s1; Ptpn6; Pik3c2a;
Zymosterol Biosynthesis (7l6hi)	IngenuityPathways	2.18978e-06	0.0375225	25202	6 ( 0.0%)	498	4 ( 0.8%)	Hsd17b7; Cyp51; Sc4mol; Nsdhl;
regulation of leukocyte degranulation	GO_process	2.23539e-06	0.0382888	16406	42 ( 0.3%)	468	9 ( 1.9%)	Fcer1g; Cd84; Lgals9; AF251705; Rac2; Fgr; Fes; Hmox1; Ccr5;
regulation of leukocyte apoptotic process	GO_process	2.28175e-06	0.0390672	16406	79 ( 0.5%)	468	12 ( 2.6%)	Pdcd1; Fcer1g; Lgals9; Hcls1; Dock8; Cd274; Gpam; Noc2l; Tec; Niacr1; Fadd; Btk;
regulation of leukocyte cell-cell adhesion	GO_process	2.3711e-06	0.0405656	16406	305 ( 1.9%)	468	25 ( 5.3%)	Pdcd1; Ptprc; Havcr2; Lgals9; AF251705; Rac2; Nckap1l; Cd86; Rasal3; Aif1; Vav1; Cd274; Gpam; Elf2; Tec; Gpnmb; Ptpn6; Lag3; Tgfb1; Pycard; Fadd; Icam1; Tgfbr2; Ccr5; Sash3;
positive regulation of metabolic process	GO_process	2.37316e-06	0.0406001	16406	2982 (18.2%)	468	125 (26.7%)	Casp8; Slc11a1; A630001G21Rik; Atg4b; Insig2; Ptprc; Usf1; Rps6kc1; Atf3; Lims1; Itgb2; Elk3; Cd63; Lif; Ikzf1; Plek; Lcp2; Havcr2; Pik3r5; Fam58b; Lgals9; Ccl6; Ccl3; Ccl4; Acaca; Snf8; Acly; Stat3; Rundc3a; AF251705; Pik3cg; Gpr65; Chga; Sox4; Hmgcr; Hexb; Itga1; Clu; Gpr183; Stk3; Atf4; Nckap1l; Cebpd; Sst; Cd86; Hcls1; Runx1; Snx9; Psmb8; Aif1; Trem2; Stard4; Csf1r; Zfp91; Vim; Card9; Sfpi1; …
regulation of mast cell degranulation	GO_process	2.37769e-06	0.040676	16406	32 ( 0.2%)	468	8 ( 1.7%)	Fcer1g; Cd84; Lgals9; AF251705; Rac2; Fgr; Fes; Hmox1;
regulation of mast cell activation involved in immune response	GO_process	2.37769e-06	0.040676	16406	32 ( 0.2%)	468	8 ( 1.7%)	Fcer1g; Cd84; Lgals9; AF251705; Rac2; Fgr; Fes; Hmox1;
Immune response_Inhibitory PD-1 signaling in T cells	GeneGo	2.4648e-06	0.0421344	25202	76 ( 0.3%)	498	10 ( 2.0%)	Pdcd1; Akt3; Itgb2; Fyb; Cd86; H2-Ob; Vav1; Cd274; Ptpn6; Icam1;
negative regulation of cell activation	GO_process	2.55375e-06	0.0436212	16406	157 ( 1.0%)	468	17 ( 3.6%)	Inpp5d; Cd84; Havcr2; Lgals9; Gm885; AF251705; Stk3; Samsn1; Cd274; Cnr2; Gpnmb; Ptpn6; Lag3; Tgfb1; Hmox1; Ccr5; Btk;
GM-CSF Signaling (xy6k)	IngenuityPathways	2.58295e-06	0.0441088	25202	60 ( 0.2%)	498	9 ( 1.8%)	Akt3; Pik3r5; Stat3; Pik3cg; Csf2rb; Runx1; Hck; Pik3c2a; Bcl2a1d; Bcl2a1b;
Ephrin Receptor Signaling (xy6n)	IngenuityPathways	2.5853e-06	0.0441481	25202	177 ( 0.7%)	498	15 ( 3.0%)	Akt3; Itgb2; Gna15; Stat3; Pik3cg; Itga1; Rac2; Atf4; Itgb5; Wipf1; Elf2; Arpc1b; Itgam; Itgax; Was;
regulation of protein metabolic process	GO_process	2.68282e-06	0.0457748	16406	2481 (15.1%)	468	108 (23.1%)	Casp8; Slc11a1; Inpp5d; Atg4b; Ptprc; Rps6kc1; Atf3; Spock2; Itgb2; Lif; Lcp2; Havcr2; Pik3r5; Fam58b; Lgals9; Ccl6; Ccl3; Ccl4; Snf8; Stat3; AF251705; Pik3cg; Serpina3n; Sox4; Hmgcr; Naip2; Naip5; Itga1; Clu; Gpr183; Stk3; Rac2; Atf4; Nckap1l; Cd86; Hcls1; Pros1; Samsn1; Snx9; Psmb8; C4b; Aif1; Trem2; Csf1r; Zfp91; Card9; Sfpi1; Capn3; Il1a; Ddrgk1; Cst3; Cst7; Dbndd2; Ctsz; Fgf2; Iqgap3; Csf1; …
dendritic cell differentiation	GO_process	2.75641e-06	0.0470003	16406	43 ( 0.3%)	468	9 ( 1.9%)	Lgals9; Dcstamp; Cd86; Trem2; Sfpi1; Tmem176b; Tmem176a; Tgfb1; Tgfbr2;
regulation of phosphate metabolic process	GO_process	2.77715e-06	0.0473455	16406	1596 ( 9.7%)	468	77 (16.5%)	Slc11a1; Ptprc; Rps6kc1; Atf3; Itgb2; Lif; Plek; Lcp2; Havcr2; Pik3r5; Fam58b; Lgals9; Ccl6; Ccl3; Ccl4; Snf8; Stat3; Rundc3a; AF251705; Pik3cg; Gpr65; Chga; Hmgcr; Itga1; Clu; Gpr183; Stk3; Rac2; Nckap1l; Hcls1; Samsn1; Snx9; Aif1; Gabbr1; Trem2; Csf1r; Zfp91; Card9; Il1a; Ddrgk1; Dbndd2; Fgf2; P2ry13; Iqgap3; Csf1; Cyr61; Tgfbr1; Fgr; Rhoh; Tec; Cxcl10; Mlxipl; Gpnmb; Gadd45a; Ptpn6; Tnfrsf1a; …
regulation of phosphorus metabolic process	GO_process	2.84297e-06	0.0484399	16406	1597 ( 9.7%)	468	77 (16.5%)	Slc11a1; Ptprc; Rps6kc1; Atf3; Itgb2; Lif; Plek; Lcp2; Havcr2; Pik3r5; Fam58b; Lgals9; Ccl6; Ccl3; Ccl4; Snf8; Stat3; Rundc3a; AF251705; Pik3cg; Gpr65; Chga; Hmgcr; Itga1; Clu; Gpr183; Stk3; Rac2; Nckap1l; Hcls1; Samsn1; Snx9; Aif1; Gabbr1; Trem2; Csf1r; Zfp91; Card9; Il1a; Ddrgk1; Dbndd2; Fgf2; P2ry13; Iqgap3; Csf1; Cyr61; Tgfbr1; Fgr; Rhoh; Tec; Cxcl10; Mlxipl; Gpnmb; Gadd45a; Ptpn6; Tnfrsf1a; …
animal organ development	GO_process	2.84977e-06	0.048553	16406	3114 (19.0%)	468	129 (27.6%)	Casp8; Inpp5d; Insig2; 5430435G22Rik; Ptprc; Fcer1g; Ly9; Rps6kc1; Atf3; Lims1; Sgpl1; Srgn; Lif; Ikzf1; Plek; Dock2; Ndel1; Lgals9; Adap2; Ccl3; Mks1; Stat3; Naglu; Actn1; Pld4; Sox4; Ctsl; Hmgcr; Hmgcs1; Arl11; Dpysl2; Lcp1; Gpr183; Stk3; Klf10; Dcstamp; Nfam1; Pou6f1; Nckap1l; Cebpd; Sst; Cd86; Hcls1; Adamts1; Runx1; Psmb8; Trem2; Vav1; Csf1r; Pdzd7; Vim; Sfpi1; Capn3; B2m; Mafb; Ctsz; Fgf2; E…
positive regulation of T cell proliferation	GO_process	2.90815e-06	0.0495226	16406	95 ( 0.6%)	468	13 ( 2.8%)	Ptprc; Havcr2; Lgals9; Nckap1l; Cd86; Rasal3; Aif1; Cd274; Gpam; Pycard; Fadd; Ccr5; Sash3;
regulation of myeloid leukocyte differentiation	GO_process	2.92865e-06	0.0498628	16406	110 ( 0.7%)	468	14 ( 3.0%)	Casp8; Inpp5d; Lif; Ccl3; Klf10; Dcstamp; Hcls1; Runx1; Mafb; Cd101; Csf1; C1qc; Tyrobp; Fadd;
Role of ER stress in obesity and type 2 diabetes	GeneGo	2.9652e-06	0.0504692	25202	46 ( 0.2%)	498	8 ( 1.6%)	Atf3; Hmgcr; Hmgcs1; Fdft1; Fdps; Add1; Cebpa; Ldlr;
negative regulation of cellular process	GO_process	2.97026e-06	0.0505532	16406	4207 (25.6%)	468	164 (35.0%)	Casp8; Scg2; A630001G21Rik; Inpp5d; Pdcd1; Insig2; 5430435G22Rik; Ptprc; Fcer1g; Cd84; Atf3; Lims1; Spock2; Srgn; Elk3; Lif; Ikzf1; Fignl1; Plek; Havcr2; Pmp22; Kctd11; Lgals9; Ccl6; Ccl3; Ccl4; Stat3; Gfap; Gm885; AF251705; Pik3cg; Actn1; 2410016O06Rik; Lgmn; Chga; Serpina3n; Sox4; Ctsl; Hmgcr; Naip2; Naip5; Itga1; Bap1; Clu; Stk3; Klf10; Dcstamp; Atf4; Nckap1l; Cebpd; Sst; Hcls1; Pros1; Samsn1;…
IL-10 Signaling (1bkmb)	IngenuityPathways	2.97749e-06	0.0506729	25202	61 ( 0.2%)	498	9 ( 1.8%)	Fcgr2b; Fcgr3; Stat3; Cd14; Blvra; Il1a; Hmox1; Il10ra;
leukocyte mediated cytotoxicity	GO_process	2.99281e-06	0.0509269	16406	81 ( 0.5%)	468	12 ( 2.6%)	Ptprc; Havcr2; Lgals9; Grn; Vav1; B2m; Ptpn6; Lag3; Ctsc; Fadd; Icam1; Ctsh;
chemokine-mediated signaling pathway	GO_process	2.99281e-06	0.0509269	16406	81 ( 0.5%)	468	12 ( 2.6%)	Ccl6; Ccl3; Ccl4; Trem2; Padi2; Cxcl10; Cx3cr1; Ccr5;
protein activation cascade	GO_process	2.99281e-06	0.0509269	16406	81 ( 0.5%)	468	12 ( 2.6%)	Clu; Masp1; Pros1; C4b; C1qb; C1qc; C1qa; A2m; C3ar1; Vwf; C5ar1;
Chemokine signaling pathway	kegg	3.04657e-06	0.0518176	5194	188 ( 3.6%)	219	23 (10.5%)	Akt3; Dock2; Pik3r5; Cxcl16; Ccl6; Ccl3; Ccl4; Gngt2; Stat3; Pik3cg; Rac2; Vav1; Hck; Fgr; Cxcl10; Ncf1; Cx3cr1; Ccr5; Was;
Altered T Cell and B Cell Signaling in Rheumatoid Arthritis (4ctnd)	IngenuityPathways	3.13677e-06	0.0533102	25202	78 ( 0.3%)	498	10 ( 2.0%)	Fcer1g; Cd86; H2-Ob; Il1a; Tlr2; Csf1; Tlr1; Tgfb1; Tlr9; Tlr7;
Transcription_Sirtuin6 regulation and functions	GeneGo	3.42275e-06	0.0580268	25202	62 ( 0.2%)	498	9 ( 1.8%)	Acaca; Hmgcr; Hmgcs1; Atf4; Add1; Nrf1; Ldha; Icam1; Ldlr;
leukocyte apoptotic process	GO_process	3.68817e-06	0.0623832	16406	97 ( 0.6%)	468	13 ( 2.8%)	Pdcd1; Fcer1g; Lgals9; Stk3; Hcls1; Dock8; Cd274; Gpam; Noc2l; Tec; Niacr1; Fadd; Btk;
positive regulation of lymphocyte proliferation	GO_process	3.71693e-06	0.0628541	16406	128 ( 0.8%)	468	15 ( 3.2%)	Ptprc; Havcr2; Lgals9; Gpr183; Nckap1l; Cd86; Rasal3; Aif1; Cd274; Gpam; Pycard; Cd81; Fadd; Ccr5; Sash3;
defense response to bacterium	GO_process	3.73824e-06	0.0632029	16406	234 ( 1.4%)	468	21 ( 4.5%)	Slc11a1; Fcer1g; Lyz2; Havcr2; Chga; Adamts1; Card9; B2m; Tlr2; Fgr; Tlr1; Anxa3; Tnfrsf1a; C5ar1; Bcl3; Klk8; Pycard; Irf8; Cyba; Tlr9; Lyzl4;
Toll-like receptor signaling pathway	kegg	3.79788e-06	0.0641781	5194	101 ( 1.9%)	219	16 ( 7.3%)	Casp8; Akt3; Pik3r5; Ccl3; Ccl4; Pik3cg; Cd86; Cd14; Ticam2; Tlr2; Tlr1; Cxcl10; Irf5; Fadd; Tlr9; Tlr7;
hemostasis	GO_process	3.89307e-06	0.0657326	16406	355 ( 2.2%)	468	27 ( 5.8%)	Fcer1g; Usf1; Gna15; Plek; Lcp2; Pik3r5; Pik3cg; Actn1; Plau; Rac2; Pros1; Vav1; Fermt3; Dock8; Entpd1; Hps6; P2ry12; Tec; A2m; Ptpn6; Cd9; Vwf; Plaur; Plcg2; Fli1; Plscr2; Was;
coagulation	GO_process	3.89307e-06	0.0657326	16406	355 ( 2.2%)	468	27 ( 5.8%)	Fcer1g; Usf1; Gna15; Plek; Lcp2; Pik3r5; Pik3cg; Actn1; Plau; Rac2; Pros1; Vav1; Fermt3; Dock8; Entpd1; Hps6; P2ry12; Tec; Anxa4; A2m; Ptpn6; Cd9; Vwf; Plaur; Plcg2; Plscr2; Was;
platelet activation	GO_process	3.92916e-06	0.0663213	16406	162 ( 1.0%)	468	17 ( 3.6%)	Fcer1g; Gna15; Plek; Lcp2; Pik3r5; Pik3cg; Actn1; Rac2; Vav1; Fermt3; P2ry12; Tec; Ptpn6; Cd9; Vwf; Plcg2; Plscr2;
negative regulation of myeloid leukocyte mediated immunity	GO_process	4.13946e-06	0.0697444	16406	10 ( 0.1%)	468	5 ( 1.1%)	Cd84; Lgals9; AF251705; Hmox1; Ccr5;
Role of iNKT and B cells in T cell recruitment in allergic contact dermatitis	GeneGo	4.14226e-06	0.0697898	25202	48 ( 0.2%)	498	8 ( 1.6%)	Itgb2; C1qb; C1qc; C1qa; Cxcl10; Tnfrsf1a; C5ar1; Icam1;
T regulatory cells in asthma	GeneGo	4.14226e-06	0.0697898	25202	48 ( 0.2%)	498	8 ( 1.6%)	Pdcd1; Stat3; Cd86; H2-Ob; Ptpn6; Tgfb1; Il10ra; Tgfbr2;
Rac Signaling (4ctmn)	IngenuityPathways	4.34943e-06	0.0731495	25202	119 ( 0.5%)	498	12 ( 2.4%)	Ncf2; Itgb2; Pik3r5; Pik3cg; Itga1; Itgb5; Iqgap3; Arpc1b; Pik3c2a; Itgam; Itgax; Cybb;
Immune response _CCR3 signaling in eosinophils	GeneGo	4.34943e-06	0.0731495	25202	119 ( 0.5%)	498	12 ( 2.4%)	Ncf2; Pik3r5; Gngt2; Pik3cg; Rac2; Hck; Fgr; Ncf1; Arpc1b; Cyba; Was; Cybb;
Complement and coagulation cascades	kegg	4.42836e-06	0.0744263	5194	69 ( 1.3%)	219	13 ( 5.9%)	Plau; Masp1; Pros1; C4b; C1qb; C1qc; C1qa; A2m; C3ar1; Vwf; C5ar1; Plaur;
myeloid cell homeostasis	GO_process	4.51326e-06	0.0757976	16406	130 ( 0.8%)	468	15 ( 3.2%)	Inpp5d; Fcer1g; Ikzf1; Bap1; Nckap1l; Hcls1; Sfpi1; B2m; Mafb; Add1; Niacr1; Nrf1; Sox6; Hmox1; Dnase2a;
positive regulation of lymphocyte migration	GO_process	4.52335e-06	0.0759605	16406	25 ( 0.2%)	468	7 ( 1.5%)	Ccl3; Ccl4; Aif1; Cxcl10; Pycard; Fadd; Ccr5;
regulation of cytokine biosynthetic process	GO_process	4.64803e-06	0.0779704	16406	99 ( 0.6%)	468	13 ( 2.8%)	Inpp5d; Rps6kc1; Cd86; Card9; Il1a; Tlr1; Lag3; Bcl3; Hmox1; Tlr9; Ccr5; Cybb; Tlr7;
IL-8 Signaling (3j6wl)	IngenuityPathways	4.76924e-06	0.0799202	25202	186 ( 0.7%)	498	15 ( 3.0%)	Ncf2; Akt3; Itgb2; Gna15; Pik3r5; Pik3cg; Pld4; Rac2; Itgb5; Rhoh; Pik3c2a; Itgam; Itgax; Icam1; Cybb;
T Helper Cell Differentiation (3qbdh)	IngenuityPathways	4.86559e-06	0.0814673	25202	49 ( 0.2%)	498	8 ( 1.6%)	Stat3; Cd86; Tgfbr1; Tnfrsf1a; Tgfb1; Il21r; Il10ra; Tgfbr2;
Blood coagulation_GPVI-dependent platelet activation	GeneGo	4.86559e-06	0.0814673	25202	49 ( 0.2%)	498	8 ( 1.6%)	Fcer1g; Lcp2; Vav1; Apbb1ip; Ptpn6; Vwf; Plcg2; Btk;
Immune response_IL-5 signalling	GeneGo	4.86559e-06	0.0814673	25202	49 ( 0.2%)	498	8 ( 1.6%)	Akt3; Itgb2; Stat3; Csf2rb; Itgam; Lpcat2; Icam1; Btk;
interleukin-2 production	GO_process	4.95567e-06	0.0829113	16406	58 ( 0.4%)	468	10 ( 2.1%)	Slc11a1; Havcr2; Cd86; Runx1; Gpam; Card9; Il1a; Lag3; Ccr5; Sash3;
Th17 cells in CF (mouse model)	GeneGo	5.118e-06	0.0855076	25202	65 ( 0.3%)	498	9 ( 1.8%)	Stat3; Cd86; H2-Ob; Cd14; Tgfbr1; Tgfb1; Il21r; Icam1; Tgfbr2;
B cell activation	GO_process	5.2285e-06	0.0872707	16406	220 ( 1.3%)	468	20 ( 4.3%)	Casp8; Inpp5d; Ptprc; AF251705; Cd180; Gpr183; Stk3; Nfam1; Nckap1l; Cd86; Samsn1; Lat2; Fzd9; Ptpn6; Bcl3; Tgfb1; Cd81; Plcg2; Sash3; Btk;
positive regulation of T cell activation	GO_process	5.47546e-06	0.0911991	16406	202 ( 1.2%)	468	19 ( 4.1%)	Pdcd1; Ptprc; Havcr2; Lgals9; Nckap1l; Cd86; Rasal3; Aif1; Vav1; Cd274; Gpam; Elf2; Ptpn6; Tgfb1; Pycard; Fadd; Tgfbr2; Ccr5; Sash3;
positive regulation of cell-cell adhesion	GO_process	5.56395e-06	0.0926025	16406	240 ( 1.5%)	468	21 ( 4.5%)	Pdcd1; Ptprc; Havcr2; Lgals9; Nckap1l; Cd86; Rasal3; Aif1; Vav1; Cd274; Gpam; Elf2; Tec; Ptpn6; Tgfb1; Pycard; Fadd; Icam1; Tgfbr2; Ccr5; Sash3;
G-protein signaling_Rac2 regulation pathway	GeneGo	5.74577e-06	0.0954793	25202	24 ( 0.1%)	498	6 ( 1.2%)	Ncf2; Rac2; Vav1; Ncf1; Cyba; Cybb;
Immune response_Alternative complement pathway	GeneGo	5.74577e-06	0.0954793	25202	24 ( 0.1%)	498	6 ( 1.2%)	Itgb2; Clu; C3ar1; C5ar1; Itgam; Itgax;
cellular defense response	GO_process	5.81684e-06	0.0966013	16406	59 ( 0.4%)	468	10 ( 2.1%)	Ncf2; AF251705; Lgals3bp; Ncf1; Clec5a; C5ar1; Tyrobp; Lsp1; Cx3cr1; Ccr5;
monocyte chemotaxis	GO_process	5.81684e-06	0.0966013	16406	59 ( 0.4%)	468	10 ( 2.1%)	Ccl6; Ccl3; Ccl4; Aif1; Cxcl10; Ccr5;
positive regulation of hydrolase activity	GO_process	6.03066e-06	0.0999688	16406	907 ( 5.5%)	468	50 (10.7%)	Casp8; Arhgap30; Lims1; Hmha1; Gna15; Arhgap9; Plek; Dock2; Arhgap44; Ndel1; Trappc1; Lgals9; Adap2; Ccl6; Ccl3; Ccl4; Stat3; AF251705; Gpr65; Itga1; Csf2rb; Cyth4; Nckap1l; Snx9; Rasal3; Dennd1c; Vav1; Rasgrp3; Arhgap12; Psd2; Dock8; Hps1; Psd4; Fgf2; P2ry12; Cyr61; A2m; C5ar1; Cyth2; Tbc1d10b; Pycard; Fadd; Icam1; Ctsh; Plscr2;

## Sheet: Upregulated in Plaque
Table S2: Age and strain-related pathway analysis in TgCRND8 cortex.
Pathway	Source	p-value	e-value	Bkg Set Size (aka. Background Size)	Background Set Size	Input Set Size	Overlap Size	Genes
Lysosome	kegg	1.22952e-10	5.10005e-07	5194	121 ( 2.3%)	43	12 (27.9%)	Cd68; Npc2; Hexb; Ctsb; Ctsa; Ctsz; Ctss; Laptm5; Gusb; Ctsd; Man2b1; Hexa;
Immune response_Classical complement pathway	GeneGo	7.12972e-10	2.95741e-06	25202	34 ( 0.1%)	75	6 ( 8.0%)	Itgb2; C4b; C1qc; C1qa; Itgam;
Complement System (xy6l)	IngenuityPathways	1.22378e-09	5.07624e-06	25202	37 ( 0.1%)	75	6 ( 8.0%)	Itgb2; C4b; C1qc; C1qa; Itgam;
extracellular exosome	GO_localization	2.40576e-09	9.97909e-06	17588	2721 (15.5%)	74	33 (44.6%)	Fcgr3; Itgb2; Lyz2; Aldoc; Grn; Syngr2; Arhgdia; Npc2; Hexb; Rnase4; Ctsb; Lcp1; Tst; Comt; Ppp2r1a; Rab11b; C4b; Ctsa; Ctsz; C1qc; C1qa; Gusb; Arpc1b; Cd9; Gpi1; Cd37; Ftl1; Siglech; Itgam; Ctsd; Man2b1; Hexa;
extracellular vesicle	GO_localization	2.77513e-09	1.15112e-05	17588	2736 (15.6%)	74	33 (44.6%)	Fcgr3; Itgb2; Lyz2; Aldoc; Grn; Syngr2; Arhgdia; Npc2; Hexb; Rnase4; Ctsb; Lcp1; Tst; Comt; Ppp2r1a; Rab11b; C4b; Ctsa; Ctsz; C1qc; C1qa; Gusb; Arpc1b; Cd9; Gpi1; Cd37; Ftl1; Siglech; Itgam; Ctsd; Man2b1; Hexa;
extracellular organelle	GO_localization	2.80157e-09	1.16209e-05	17588	2737 (15.6%)	74	33 (44.6%)	Fcgr3; Itgb2; Lyz2; Aldoc; Grn; Syngr2; Arhgdia; Npc2; Hexb; Rnase4; Ctsb; Lcp1; Tst; Comt; Ppp2r1a; Rab11b; C4b; Ctsa; Ctsz; C1qc; C1qa; Gusb; Arpc1b; Cd9; Gpi1; Cd37; Ftl1; Siglech; Itgam; Ctsd; Man2b1; Hexa;
lysosomal lumen	GO_localization	2.98246e-09	1.23712e-05	17588	87 ( 0.5%)	74	8 (10.8%)	Hexb; Ctsb; Ctsa; Ctss; Gusb; Ctsd; Man2b1; Hexa;
extracellular space	GO_localization	3.55123e-09	1.47305e-05	17588	1352 ( 7.7%)	74	23 (31.1%)	Lyz2; Ccl6; Grn; Arhgdia; Ly86; Hexb; Ctsb; Lcp1; Tst; C4b; Ctsz; Ctss; C1qc; C1qa; Gusb; Cd9; Gpi1; Itgam; Ctsd; Hmox1; Man2b1;
extracellular region	GO_localization	7.28628e-09	3.02235e-05	17588	4432 (25.2%)	74	42 (56.8%)	Fcgr3; Itgb2; Lyz2; Plek; Aldoc; Ccl6; Grn; Syngr2; Arhgdia; Npc2; Ly86; Hexb; Rnase4; Ctsb; Lcp1; Tst; Comt; Ppp2r1a; Rab11b; C4b; Trem2; Ctsa; Ctsz; Ctss; Csf3r; C1qc; C1qa; Gusb; Arpc1b; Cd9; Gpi1; Cd37; Ftl1; Siglech; Itgam; Ctsd; Hmox1; Man2b1; Hexa;
Biogenesis and Escape of Francisella tularensis from the Phagosome (3j6wr)	IngenuityPathways	1.16392e-08	4.82784e-05	25202	53 ( 0.2%)	75	6 ( 8.0%)	Fcgr3; Itgam; Ctsd; Cyba;
extracellular region part	GO_localization	1.2877e-08	5.34122e-05	17588	3764 (21.4%)	74	38 (51.4%)	Fcgr3; Itgb2; Lyz2; Aldoc; Ccl6; Grn; Syngr2; Arhgdia; Npc2; Ly86; Hexb; Rnase4; Ctsb; Lcp1; Tst; Comt; Ppp2r1a; Rab11b; C4b; Ctsa; Ctsz; Ctss; C1qc; C1qa; Gusb; Arpc1b; Cd9; Gpi1; Cd37; Ftl1; Siglech; Itgam; Ctsd; Hmox1; Man2b1; Hexa;
vacuolar lumen	GO_localization	2.74902e-08	0.000114023	17588	115 ( 0.7%)	74	8 (10.8%)	Hexb; Ctsb; Ctsa; Ctss; Gusb; Ctsd; Man2b1; Hexa;
lysosome	GO_localization	4.58635e-08	0.000190224	17588	539 ( 3.1%)	74	14 (18.9%)	Cd68; Gfap; Npc2; Hexb; Ctsb; Ctsa; Ctsz; Ctss; Laptm5; Gusb; Ftl1; Ctsd; Man2b1; Hexa;
lytic vacuole	GO_localization	4.58635e-08	0.000190224	17588	539 ( 3.1%)	74	14 (18.9%)	Cd68; Gfap; Npc2; Hexb; Ctsb; Ctsa; Ctsz; Ctss; Laptm5; Gusb; Ftl1; Ctsd; Man2b1; Hexa;
membrane-bounded vesicle	GO_localization	1.09881e-07	0.000455684	17588	3513 (20.0%)	74	35 (47.3%)	Fcgr3; Itgb2; Lyz2; Aldoc; Grn; Syngr2; Arhgdia; Npc2; Hexb; Rnase4; Ctsb; Lcp1; Tst; Syngr1; Comt; Ppp2r1a; Rab11b; C4b; Ctsa; Ctsz; C1qc; C1qa; Gusb; Arpc1b; Cd9; Gpi1; Cd37; Ftl1; Siglech; Itgam; Ctsd; Man2b1; Cyba; Hexa;
vesicle	GO_localization	2.90998e-07	0.00120633	17588	3649 (20.7%)	74	35 (47.3%)	Fcgr3; Itgb2; Lyz2; Aldoc; Grn; Syngr2; Arhgdia; Npc2; Hexb; Rnase4; Ctsb; Lcp1; Tst; Syngr1; Comt; Ppp2r1a; Rab11b; C4b; Ctsa; Ctsz; C1qc; C1qa; Gusb; Arpc1b; Cd9; Gpi1; Cd37; Ftl1; Siglech; Itgam; Ctsd; Man2b1; Cyba; Hexa;
Putative pathways of activation of classical complement system in major depressive disorder	GeneGo	6.13606e-07	0.002542	25202	23 ( 0.1%)	75	4 ( 5.3%)	C4b; C1qc; C1qa;
Immune response_Regulatory role of C1q in platelet activation	GeneGo	1.20521e-06	0.00498674	25202	27 ( 0.1%)	75	4 ( 5.3%)	Fcgr3; C1qc; C1qa; Selplg;
Role of integrins in eosinophil degranulation in asthma	GeneGo	2.12197e-06	0.0087633	25202	70 ( 0.3%)	75	5 ( 6.7%)	Fcgr3; Itgb2; Lcp1; Cd9; Itgam;
Immune response_Lectin induced complement pathway	GeneGo	2.77236e-06	0.0114339	25202	33 ( 0.1%)	75	4 ( 5.3%)	Itgb2; C4b; Itgam;
Cell adhesion_Integrin inside-out signaling in neutrophils	GeneGo	5.88418e-06	0.0241122	25202	86 ( 0.3%)	75	5 ( 6.7%)	Itgb2; Fyb; Selplg; Tyrobp; Itgam;
Stem cells_Role of Ceramide 1-phosphate, Sphingosine 1-phosphate and Complement cascade in hematopoietic stem cell homing	GeneGo	6.09489e-06	0.0249648	25202	40 ( 0.2%)	75	4 ( 5.3%)	Itgb2; C1qc; C1qa; Itgam;
Filovirus Pathogenesis via Targeting of Specific Cell Types (46ckd)	IngenuityPathways	6.73861e-06	0.0275648	25202	41 ( 0.2%)	75	4 ( 5.3%)	Itgb2; C4b; Tyrobp;
Dendritic Cell Maturation (3ttx1)	IngenuityPathways	9.29572e-06	0.0378249	25202	163 ( 0.6%)	75	6 ( 8.0%)	Fcgr3; Trem2; Tyrobp; Irf8;
A shift in alveolar macrophage phenotype in COPD	GeneGo	9.8254e-06	0.0399366	25202	45 ( 0.2%)	75	4 ( 5.3%)	Cd68; Nfe2l2; Itgam; Hmox1;
Role of cell adhesion in vaso-occlusion in Sickle cell disease	GeneGo	1.75738e-05	0.0703032	25202	52 ( 0.2%)	75	4 ( 5.3%)	Fcgr3; Itgb2; Selplg; Itgam;
phagosome formation (e5a7f)	IngenuityPathways	2.32499e-05	0.0919371	25202	114 ( 0.5%)	75	5 ( 6.7%)	Fcgr3; Itgb2; Itgam;
