# Supplementary material for: Human Alzheimer’s disease gene expression signatures and immune profile in APP mouse models: a discrete transcriptomic view of Aβ plaque pathology
Source: J Neuroinflammation. 2018 Sep 6;15:256. doi: 10.1186/s12974-018-1265-7 (PMC6127905; doi:10.1186/s12974-018-1265-7)
Supplement: Supplementary file 6 — Table S3. Human AD translational transcriptomic profiling. Comparative gene network analysis was carried out from the mouse models used (tgCRND8 and Tg2576 models) in our study with that of: 1) Human aging (up-regulated) 2) Human aging (down-regulated) 3) Human inflammation signature 3) ITIM/ITAM-domain associated network signature 3) Mouse microglial gene signature (Barres et al., 2013) and 4) Mouse disease-associated microglia or DAM gene signature (Keren-Sheul et al., 2017). Differentially expressed genes were identified by Pearson correlation or T-test using Matlab R2010b (Mathworks). A. p-value cutoff of < 0.001 was used to identify differentially expressed genes. The FDR corresponding to this p-value is given in each of the comparisons to convey relative signature confidence. Set annotation analysis was performed by comparing input sets to GeneGo (www.genego.com), Ingenuity (www.ingenuity.com) and KEGG (www.genome.jp/kegg/) pathway sets. Bonferroni corrected hypergeometric p-values (expectation (e)-values) of less than 0.1 were considered significant overlap between sets. (XLSX 26 kb) [file 12974_2018_1265_MOESM6_ESM.xlsx]

## Sheet: GeneSets
Table S3: Human AD translational transcriptomic profiling. Human cortical gene networks impacted with aging and AD and microglial signature profiles were assessed in mouse models examined
Human Aging Up-Regulated	Human Aging Down-Regulated	Human Inflammation	ITIM/ITAM Domain Associated	GO Lysosome	Microglial Genes (Barres et al)	"DAM" Microglia Markers (Keren-Shaul et al)
March3	1110012L19Rik	5430427O19Rik	Cd33	March1	1810011H11Rik	1500012F01Rik
1700020A23Rik	2610307P16Rik	Adam28	Ctss	March2	Bcl2a1d	5430435G22Rik
1810031K17Rik	6030405A18Rik	Adap2	Fcgr1	March3	C1qa	Adarb1
2310022B05Rik	6430573F11Rik	Adora3	Fcgr2b	March8	Ccl12	AL928935.1
2900092E17Rik	6720456B07Rik	Aif1	Fcgr4	0610031J06Rik	Ccl3	Ank
5031439G07Rik	Abi2	Alox5	H2-Eb1	1700021K19Rik	Ccl4	Apbb2
Abhd4	Actr3b	Alpk1	Hmha1	2010106G01Rik	Ccl9	Aplp2
Abl1	Adam23	Ankrd22	Itgb2	2310035K24Rik	Ccr7	Apoe
Actl6a	Adcy2	Aoah	Lat	2400001E08Rik	Cd300c	Atp6v0c
Aff1	Adcyap1	Apbb1ip	Lat2	3110056O03Rik	Cd83	Axl
Agbl5	Adrb1	Apob48r	Pik3c2a	4930471M23Rik	Ch25h	Baiap2l2
Agfg2	Adrbk2	Apoc1	Pik3c2b	5330417C22Rik	Cxcl16	Bcl2a1b
Akt2	AI593442	Arhgap15	Pik3c3	5430435G22Rik	Gdf15	Bola2
Amotl2	Ankrd39	Arhgap30	Pik3ca	Abca2	Gna15	Cadm1
Ang	Arl4c	Arhgdib	Pik3cb	Abca5	Gpr84	Capg
Ankfy1	Arpc2	Arpc1b	Pik3cd	Abcb9	H2-Oa	Ccl3
Ankrd10	Arpc5l	Bin2	Pik3cg	Acan	Hck	Ccl4
Ankzf1	Arpp21	Blnk	Pik3r1	Acp2	Il1b	Ccl6
Anxa5	Atp2b2	Btk	Pik3r2	Acp5	Irf5	Cd22
Ap1s2	Bdnf	C1qa	Pik3r3	Acpp	Irf8	Cd34
Aqp1	Bzw2	C1qb	Pik3r5	Ada	Ncf1	Cd52
Aqp4	C130074G19Rik	C1qc	Pik3r6	Adam8	Osm	Cd63
Arhgap17	C1qtnf4	C1ra	Plcg1	Adc	P2ry6	Cd63-ps
Arhgef6	Cacnb3	C2	Plcg2	Adrb2	Pla2g15	Cd74
Asap3	Cacng3	C3	Ptpn6	Aga	Plau	Cd83
Ascc2	Calb1	C3ar1	Siglecg	Agrn	Pltp	Cd9
Atp6v0e	Camk4	Casp1	Siglech	Akr1b8	Ptafr	Ch25h
Azgp1	Cap2	Casp12	Sirpa	Aldob	Sash3	Clec7a
Baz1a	Car10	Ccr1	Src	Ankrd27	Selplg	Cox6a2
Baz2b	Car4	Ccr5	Sykb	Anxa11	Sfpi1	Cox6c
BC023814	Cask	Cd14	Trem2	Aoah	Slamf8	Cpd
Best1	Cbln4	Cd163	Tyrobp	Ap1b1	Slfn1	Crip1
Brca1	Ccdc136	Cd300c	Vav1	Ap1g1	Stard9	Crlf2
C4b	Cdk5r2	Cd33	Vav2	Ap1m1	Tlr2	Csf1
Capg	Cdkn2aipnl	Cd37	Vav3	Ap1m2	Tmem119	Csf2ra
Casc3	Cdkn2d	Cd53		Ap2m1	Tnf	Cst7
Casp6	Chrm1	Cd86		Ap3m1	Trem2	Ctsb
Cbfb	Cntnap5a	Cd93		Apoa2		Ctsz
Cbx2	Col24a1	Clec7a		Apod		Cxcl16
Cdh23	Cort	Clic1		Aqp2		Cybb
Cep110	Crh	Cmtm7		Arl8a		Dpp7
Chst3	Cycs	Col8a2		Arl8b		Dusp3
Cotl1	D0H4S114	Cpvl		Arrb1		Echs1
Crtc2	D18Ertd653e	Csf1r		Arrdc3		Ero1lb
Cryab	D3Bwg0562e	Csf3r		Arsa		Etl4
Ctdsp2	Dbc1	Ctsb		Arsb		Fam20c
D430006K04	Dcaf6	Ctsc		Arsg		Fgl2
Ddr1	Ddn	Ctss		Arsj		Fth1
Dgcr6	Dgkb	Cubn		Arsk		Ftl1
Dlec1	Dgki	Cxcl16		Asah1		Fxyd5
Dnajb2	Dlg3	Cyba		Atp13a2		Gm10136
Dnajc1	Dlgap4	Cybb		Bcan		Gm10186
Dok1	Dok6	Cyth4		Bcl10		Gm10279
Dvl2	Dusp14	Cytl1		Bgn		Gm10443
Efhd1	Ensa	Dapp1		Bloc1s1		Gm11353
Ehd1	Epha10	Def6		Calcrl		Gm13192
Eml3	Epha3	Dennd2d		Cat		Gm13826
Epm2aip1	Ext1	Dock11		Ccdc115		Gm15772
Epor	Fam131a	Dock2		Cckar		Gm16247
Fam114a1	Fam19a1	Dock8		Ccz1		Gm5239
Fam189a2	Fam19a2	Dse		Cd14		Gm5244
Fnbp1	Fam71e1	Ear11		Cd164		Gm5805
Foxo1	Fbln7	Ebi3		Cd1d1		Gm5963
Fuk	Fbxw7	Elf4		Cd1d2		Gm6030
Fyco1	Fdx1l	Fam105a		Cd34		Gm7331
Gab1	Fgf13	Fam129a		Cd63		Gm7363
Gabpa	Fgf14	Fam26f		Cd68		Gm8129
Gfap	Fgf9	Fbp1		Chid1		Gm9493
Gmpr	Fkbp1b	Fcer1g		Chit1		Gnas
H2afj	Fndc4	Fcgbp		Clcn7		Gng12
Hbp1	Fndc5	Fcgr1		Cldn16		Got1
Herc6	Frem3	Fcgr2b		Cln3		Gpnmb
Hrasls5	Frmpd4	Fcgr4		Cln5		Gpr65
Hspb1	Gabbr2	Fermt3		Crhbp		Gusb
Hvcn1	Gabrd	Fgd2		Cspg4		H2-D1
I830077J02Rik	Gad2	Fgl2		Cspg5		H2-K1
Insr	Glt1d1	Folr2		Ctbs		H2-Q7
Itga2b	Gm10190	Fyb		Ctns		Hif1a
Itgb4	Gm88	Gbp2		Ctsa		Ifi27l2a
Itpkb	Gnal	Gimap4		Ctsb		Ifi27l2b
Jup	Gng3	Gm5483		Ctsc		Ifit2
Kank1	Gpr26	Gm8369		Ctsd		Igf1
Kctd11	Grik1	Gm885		Ctsf		Ildr2
Kdsr	Grin2a	Gm9796		Ctsh		Itgax
Krtcap2	Grin3a	Gm9835		Ctsk		Kcnj2
Lca5	Gsk3b	Gpr107		Ctso		Lgals3bp
Limk2	Hbq1a	Gpr160		Ctss		Lgi2
Lpar4	Hdac9	Gpr183		Ctsz		Lpl
Lrp10	Hdgfrp3	Gpr65		Cubn		Lyz2
Lrrc1	Hmgcs1	Gpsm3		Cxcr2		Mamdc2
Lzts2	Hopx	H2-DMa		Cxcr4		Mif
Mapkapk2	Hras1	H2-DMb1		Cybasc3		Mir682
Med12	Htr2a	H2-Eb1		Dcn		Mt1
Mettl7b	Ids	H2-Oa		Dirc2		Myeov2
Morc4	Jakmip1	Hamp		Dnase2a		Myo1e
Mov10l1	Kcnf1	Havcr2		Dnase2b		Naglu
Mpst	Kcnip1	Hck		Dnttip2		Nceh1
Msn	Kif3b	Hcls1		Doc2a		Npc2
Mta2	Lingo1	Hmha1		Dpp7		Pgcp
Mxi1	Lingo2	Hmox1		Dram1		Pld3
Myh14	Lnx1	I830077J02Rik		Ear11		Psat1
Myot	LOC100503068	Ifi204		Fam176a		Ramp1
Necap2	Lypd6b	Ifi30		Fasl		Rap2b
Nfatc3	Magi1	Igsf6		Fmod		Rpl23
Notch1	Mal2	Ikzf1		Fnbp1		Rpl36a-ps1
Npc2	Mark1	Il10		Fuca1		Rps18
Numa1	Mark2	Il10ra		Fuca2		Rps24-ps3
Nup188	Mfsd4	Il13ra1		Fut10		S1pr1
Nupr1	Mmd	Il16		Fyco1		Scd2
Osbpl11	Mpped1	Il1b		Gaa		Scpep1
Otos	Mrpl28	Irf8		Gabarap		Sdc3
Pan2	Myo16	Itgb2		Galc		Serpine2
Pgam2	Myt1l	Itpripl2		Galns		Slamf9
Phf19	Nav1	Kcnk13		Gba		Slc23a2
Phf8	Nav3	Kcnq1		Gc		Spp1
Phgdh	Ncald	Kctd12		Ggh		Ssr4
Phka2	Ndufb2	Klhl6		Gimap5		St14
Plekha7	Ndufs3	Kynu		Gja1		St8sia6
Plekhf1	Neto2	Laptm5		Gla		Sulf2
Plod1	Ngrn	Lat2		Glb1		Syngr1
Plod3	Nlk	Lcp1		Gm12500		Tpd52
Plxnb1	Nrgn	Lcp2		Gm2a		Tspo
Pola1	Nrip3	Lgals9		Gns		Ttr
Ppapdc1b	Nrn1	Lhfpl2		Got1		Tyrobp
Ppp1r16a	Nrsn1	LOC100504404		Gpc1
Prdx1	Nrxn3	Lpar6		Gpc2
Psmb9	Nsg2	Lst1		Gpc3
Pttg1ip	Ntm	Ltbr		Gpc4
Pxn	Nxph2	Ly86		Gpc5
Pyroxd2	Olfm1	Ly96		Gpc6
Raf1	Olfr1396	Lyn		Gpr143
Ranbp3	Opn3	Maf		Gusb
Rdh5	Pcdha1	Mafb		H2-Aa
Rela	Pcdhac2	Mgat4a		H2-Ab1
Rell1	Pcp4l1	Ms4a6b		H2-DMa
Rhobtb2	Pin1	Ms4a7		H2-DMb1
Robo3	Pin1-ps1	Msr1		H2-Eb1
Rom1	Pip5k1b	Myd88		H2-Oa
Rps27	Pitpna	Myo1f		H2-Ob
Rps27l	Pkig	Ncf2		Hck
Rufy1	Plcb1	Ncf4		Hexa
S100a10	Ppef1	Nckap1l		Hexb
Sec11a	Ppp2r2c	Nfatc2		Hgsnat
Serpina3f	Ppp2r5c	Nlrc4		Hps1
Serpinb6a	Ppp3cb	Nmi		Hps4
Sfswap	Prkcb	Nod2		Hpse
Sft2d2	Prkcz	Npc2		Hspg2
Sh3bp4	Prkg2	Olr1		Hyal1
Slc16a1	Ptges2	Parvg		Hyal2
Slc16a9	Ptprn	Pdpn		Hyal3
Slc24a6	Ptprr	Pik3ap1		Ids
Slc39a1	Pvrl3	Pik3cg		Idua
Slc9a9	R3hdm1	Pilrb1		Ifi30
Smad4	Rasgrp1	Pim1		Ifitm1
Smo	Rasl10a	Pira2		Igf2r
Snap23	Rbfox2	Pira4		Il4i1
Sp110	Rgs4	Plac8		Itm2c
Srgap1	Rgs7	Plaur		Kcne1
Srpx	Rheb	Plbd1		Kcne2
Sun2	Rims1	Plcb2		Kcnq1
Sytl4	Scn3b	Plcg2		Kera
Tax1bp3	Scn8a	Plek		Kif2a
Tbc1d2b	Sipa1l2	Pstpip2		Lamp1
Tcfap4	Slc10a4	Ptafr		Lamp2
Tep1	Slc25a5	Ptpn6		Lamp3
Tgif1	Slc30a3	Ptprc		Laptm5
Th1l	Slc32a1	Pycard		Ldlr
Thoc2	Slitrk1	Pydc3		Lgmn
Tjp2	Sobp	Pygl		Lhcgr
Tln1	Spats2	Rab20		Lipa
Tmbim1	Spef1	Rab32		Litaf
Tmem123	Sprn	Rac2		Lmbrd1
Tmem176b	Sst	Rasal3		LOC100504404
Tmem43	Svop	Rbm47		Lrba
Tnip2	Tac2	Rgs10		Lrp2
Tob2	Tas2r102	Rgs18		Lum
Tpp1	Tmem132d	Rgs19		M6pr
Trim56	Tmem160	Rhbdf2		Man2b1
Trp73	Tmem169	Rin3		Manba
Tspo	Tmem183a	Ripk3		Mc4r
Ttc36	Tmem38a	Rnase6		Mcoln1
Txnip	Tomm22	Rnaset2b		Mfsd8
Usp54	Tpbg	Rnf150		Mlc1
Vat1	Trpc3	Runx1		Mmd
Vezf1	Tssc1	S100a11		Mmp15
Vwf	Ttc9b	Samsn1		Mmp23
Wdr45l	Ttpal	Serpina1b		Mpo
Wwc1	Tusc2	Serpina1d		Mtor
Zc3hav1	Ube2l6	Serpinb1a		Mudeng
Zdhhc3	Uqcrfs1	Sh3tc1		Myo7a
Zfhx3	Usp12	Siglecg		Naga
Zfp160	Vip	Siglech		Naglu
Zfp36l1	Vti1b	Sla		Napsa
Zfp395	Wsb2	Slamf8		Nbeal1
Zfp438	Xkr4	Slc11a1		Nbr1
	Zdhhc8	Slc15a3		Ncan
	Zmat4	Slc2a5		Ncf1
	Zyg11b	Slc2a9		Ncf2
		Slc7a7		Ncf4
		Snx20		Ncl
		Soat1		Neu1
		Sod2		Neu4
		Sp140		Npc1
		Sqrdl		Npc1l1
		Srgn		Npc2
		Stab1		Nppa
		Stat3		Oca2
		Steap3		Ogn
		Sykb		Omd
		Tbxas1		Osbpl1a
		Tcfec		Ostm1
		Tcirg1		P2ry2
		Tgfbi		Pcsk9
		Tlr1		Pcyox1
		Tlr2		Pdgfrb
		Tlr7		Pebp4
		Tlr8		Pla2g15
		Tmem106a		Pla2g4e
		Tmem119		Pla2g4f
		Tmem156		Plbd2
		Tnfaip8l2		Plekhf1
		Tnfrsf1b		Pnpla7
		Trem2		Pon2
		Trim6		Ppt1
		Try10		Ppt2
		Tspo		Pqlc2
		Tymp		Prcp
		Tyrobp		Prelp
		Vamp8		Prf1
		Vav1		Prss16
		Vsig4		Psap
		Was		Psapl1
		Wdfy4		Psen1
				Psen2
				Rab14
				Rab27a
				Rab9
				Ramp2
				Ramp3
				Rilp
				Rnaset2b
				Rnf13
				Rnf152
				Robld3
				Rptor
				Rraga
				Rragb
				Rragc
				Scarb2
				Scarf1
				Sdc1
				Sdc2
				Sdc3
				Sdc4
				Sftpd
				Sgsh
				Siae
				Sidt2
				Slc11a1
				Slc11a2
				Slc15a3
				Slc15a4
				Slc17a5
				Slc26a11
				Slc29a3
				Slc30a2
				Slc30a4
				Slc31a2
				Slc36a1
				Slc48a1
				Smpd1
				Snap23
				Snx16
				Spaca3
				Sphk2
				Src
				Srgn
				Stard10
				Stip1
				Sts
				Stx3
				Stx7
				Stxbp2
				Sytl1
				Tecpr1
				Tial1
				Tlr3
				Tlr7
				Tlr8
				Tlr9
				Tm9sf1
				Tmbim1
				Tmem106b
				Tmem192
				Tmem55a
				Tmem55b
				Tmem63a
				Tmem74
				Tmem9
				Tmem97
				Tmem9b
				Tnfaip3
				Tom1l1
				Tpcn1
				Tpcn2
				Tpp1
				Trim23
				Tspan1
				Tspan8
				Txndc5
				Tyr
				Unc13d
				Unc93b1
				Use1
				Usp32
				Usp4
				Usp5
				Uvrag
				Vamp7
				Vamp8
				Vps11
				Vps16
				Vps18
				Vps33a
				Vps33b
				Vps36
				Vps39
				Vps45
				Vps4b
				Wdr48
				Znrf1
				Znrf2
