# Supplementary material for: Human Alzheimer’s disease gene expression signatures and immune profile in APP mouse models: a discrete transcriptomic view of Aβ plaque pathology
Source: J Neuroinflammation. 2018 Sep 6;15:256. doi: 10.1186/s12974-018-1265-7 (PMC6127905; doi:10.1186/s12974-018-1265-7)
Supplement: Supplementary file 7 — Table S4. Laser captured plaque transcriptomic signature. RNAseq data of laser-capture microscopy of TgCRND8 plaques versus non-plaque tissue as outlined in schematic in Fig. 2. Data shows statistical analysis of TgCRND8 plaques versus non-plaque tissue at 6 months of age (p-value) and log10 analysis of the ratio of TgCRND8 plaques versus non-plaque tissue. Differentially expressed genes were identified by Pearson correlation or T-test using Matlab R2010b (Mathworks). A p-value cutoff of < 0.001 was used to identify differentially expressed genes. The FDR corresponding to this p-value is given in each of the comparisons to convey relative signature confidence. Set annotation analysis was performed by comparing input sets to GeneGo (www.genego.com), Ingenuity (www.ingenuity.com) and KEGG (www.genome.jp/kegg/) pathway sets. Bonferroni corrected hypergeometric p-values (expectation (e)-values) of less than 0.1 were considered significant overlap between sets. (XLS 1410 kb) [file 12974_2018_1265_MOESM7_ESM.xls]

## Sheet: Stats
Table S4: Laser captured plaque transcriptomic signature. RNA seq data of LCM TgCRND8 plaques versus non-plaque tissue
Gene Symbol	Gene Model	CRND8 Plaque vs Non-plaque Tissue P-Val	Log10(CRND8 Plaque Tissue/CRND8 non-plaque Tissue)
Xkr4	ENSMUSG00000051951	0.202291	0.155158
Mrpl15	ENSMUSG00000033845	0.10115	-0.0884633
Lypla1	ENSMUSG00000025903	0.476056	0.0423424
Tcea1	ENSMUSG00000033813	0.788805	-0.0100714
Rgs20	ENSMUSG00000002459	0.0166893	0.173391
Atp6v1h	ENSMUSG00000033793	0.872254	0.00654364
Oprk1	ENSMUSG00000025905	0.128179	-0.234631
Rb1cc1	ENSMUSG00000025907	0.456296	-0.0243791
St18	ENSMUSG00000033740	0.670604	-0.102738
Pcmtd1	ENSMUSG00000051285	0.153406	-0.057688
Sntg1	ENSMUSG00000025909	0.0742594	0.0710004
Rrs1	ENSMUSG00000061024	0.447677	0.0603197
Adhfe1	ENSMUSG00000025911	0.958321	-0.00353081
3110035E14Rik	ENSMUSG00000067879	0.99521	0.000270794
Mybl1	ENSMUSG00000025912	0.0505459	-0.314385
Vcpip1	ENSMUSG00000045210	0.316951	-0.0511413
Sgk3	ENSMUSG00000025915	0.36442	-0.0978627
Snhg6	ENSMUSG00000098234	0.968803	0.00231991
Ppp1r42	ENSMUSG00000025916	0.425641	-0.314767
Cops5	ENSMUSG00000025917	0.992782	-0.00027214
Cspp1	ENSMUSG00000056763	0.802683	0.009186
Arfgef1	ENSMUSG00000067851	0.729699	-0.0104256
Prex2	ENSMUSG00000048960	0.428021	0.0634348
A830018L16Rik	ENSMUSG00000057715	0.274043	-0.0633935
Gm17644	ENSMUSG00000097171	0.279554	0.240272
Sulf1	ENSMUSG00000016918	0.754578	0.0334159
Ncoa2	ENSMUSG00000005886	0.949304	0.00270493
Tram1	ENSMUSG00000025935	0.715731	-0.0195856
Lactb2	ENSMUSG00000025937	0.727521	0.0400865
Eya1	ENSMUSG00000025932	0.186781	-0.247174
Kcnb2	ENSMUSG00000092083	0.601246	0.0670617
Terf1	ENSMUSG00000025925	0.12445	0.0995532
Rpl7	ENSMUSG00000043716	0.489745	-0.0273523
Rdh10	ENSMUSG00000025921	0.485822	-0.0697779
Stau2	ENSMUSG00000025920	0.277259	-0.024498
Ube2w	ENSMUSG00000025939	0.995556	0.000246019
Tceb1	ENSMUSG00000079658	0.122332	-0.0472377
Tmem70	ENSMUSG00000025940	0.147281	0.0730394
Jph1	ENSMUSG00000042686	0.141876	-0.0954269
Gdap1	ENSMUSG00000025777	0.13673	-0.0485632
Crispld1	ENSMUSG00000025776	0.776149	0.0817867
Mcm3	ENSMUSG00000041859	0.0671538	0.398851
Paqr8	ENSMUSG00000025931	0.21246	-0.091639
Tmem14a	ENSMUSG00000025933	0.780175	0.0135543
Kcnq5	ENSMUSG00000028033	0.584073	0.0184691
Rims1	ENSMUSG00000041670	0.0519299	0.109493
Ogfrl1	ENSMUSG00000026158	0.341066	-0.0315869
B3gat2	ENSMUSG00000026156	0.5018	0.101527
Smap1	ENSMUSG00000026155	0.903359	-0.00422925
1110058L19Rik		0.0554778	-0.0711172
Fam135a	ENSMUSG00000026153	0.0589844	-0.10932
Col19a1	ENSMUSG00000026141	0.832807	0.0216937
Lmbrd1	ENSMUSG00000073725	0.0919652	0.0494401
Bai3	ENSMUSG00000033569	0.0908761	-0.0716226
Phf3	ENSMUSG00000048874	0.378074	-0.0334983
Ptp4a1	ENSMUSG00000026064	0.56905	-0.0302869
Gm13363		0.301167	-0.0926813
Khdrbs2	ENSMUSG00000026058	0.184993	-0.265402
Gm5415	ENSMUSG00000091318	0.190622	0.290639
Prim2	ENSMUSG00000026134	0.906325	0.0110622
Rab23	ENSMUSG00000004768	0.997336	-0.000193616
Bag2	ENSMUSG00000042215	0.998192	0.000135425
Zfp451	ENSMUSG00000042197	0.936515	-0.00651967
Bend6	ENSMUSG00000042182	0.652669	0.0204962
Dst	ENSMUSG00000026131, ENSMUSG00000103888	0.583647	-0.0129813
Ccdc115	ENSMUSG00000042111	0.835051	-0.0105408
Imp4	ENSMUSG00000026127	0.312903	0.0551166
Amer3	ENSMUSG00000045174	0.349989	0.0931494
Arhgef4	ENSMUSG00000037509	0.716863	-0.01114
Fam168b	ENSMUSG00000037503	0.470642	-0.0210533
Plekhb2	ENSMUSG00000026123	0.351827	-0.0318274
Hs6st1	ENSMUSG00000045216	0.072748	0.11578
Uggt1	ENSMUSG00000037470	0.605982	0.0283531
Arid5a	ENSMUSG00000037447	0.15393	0.289315
Kansl3	ENSMUSG00000010453	0.602117	-0.0190357
Lman2l	ENSMUSG00000001143	0.968345	0.00187159
Cnnm4	ENSMUSG00000037408	0.514435	0.071691
Cnnm3	ENSMUSG00000001138	0.911704	-0.00533777
Ankrd39	ENSMUSG00000079610	0.91486	0.0132148
Cox5b	ENSMUSG00000061518, ENSMUSG00000079941	0.58937	-0.0449227
Actr1b	ENSMUSG00000037351	0.859066	0.00727205
Tmem131	ENSMUSG00000026116	0.708289	0.0172356
Inpp4a	ENSMUSG00000026113	0.674643	-0.0322971
Coa5	ENSMUSG00000026112	0.416355	-0.0415573
Unc50	ENSMUSG00000026111	0.211364	-0.0476068
Mgat4a	ENSMUSG00000026110	0.418866	-0.0607267
2010300C02Rik	ENSMUSG00000026090	0.00636402	-0.141852
Tsga10	ENSMUSG00000060771	0.563009	0.0715621
Lipt1	ENSMUSG00000037216	0.419187	-0.0937306
Mitd1	ENSMUSG00000026088	0.819606	-0.00981135
Mrpl30	ENSMUSG00000026087	0.507435	-0.0257161
Txndc9	ENSMUSG00000058407	0.400312	-0.0293114
Eif5b	ENSMUSG00000026083	0.178011	-0.0365112
Rev1	ENSMUSG00000026082	0.686081	-0.028197
Aff3	ENSMUSG00000037138	0.988535	0.000642244
Lonrf2	ENSMUSG00000048814	0.661523	0.0291469
Chst10	ENSMUSG00000026080	0.661893	-0.0168675
Pdcl3	ENSMUSG00000026078	0.572647	0.0347521
Npas2	ENSMUSG00000026077	0.296965	-0.111762
Rpl31	ENSMUSG00000073702	0.35566	-0.0647416
Tbc1d8	ENSMUSG00000003134	0.320579	-0.0999498
Cnot11	ENSMUSG00000003135	0.655762	-0.0395484
Rnf149	ENSMUSG00000048234	0.246766	0.0431462
Creg2	ENSMUSG00000050967	0.582989	0.0343678
Map4k4	ENSMUSG00000026074	0.38489	-0.0373284
Gm16894	ENSMUSG00000097899	0.251843	0.328823
Il1r1	ENSMUSG00000026072	0.305984	-0.170461
Mfsd9	ENSMUSG00000041945	0.307863	0.160968
Pou3f3os		0.721093	0.0175754
Pou3f3	ENSMUSG00000045515	0.939214	0.00328368
2900092D14Rik		0.389679	-0.0526927
Mrps9	ENSMUSG00000060679	0.513649	0.0330291
Gpr45	ENSMUSG00000041907	0.366266	-0.187811
Tgfbrap1	ENSMUSG00000070939	0.127009	0.0808014
AI597479	ENSMUSG00000010290	0.490431	0.0304264
Fhl2	ENSMUSG00000008136	0.533464	-0.0268165
Nck2	ENSMUSG00000066877	0.177648	0.0777664
Uxs1	ENSMUSG00000057363	0.605651	0.0444612
Tpp2	ENSMUSG00000041763	0.321969	-0.0326084
Tex30	ENSMUSG00000026049	0.964049	0.00311825
Kdelc1	ENSMUSG00000026047	0.373082	-0.0946833
Bivm	ENSMUSG00000041684	0.0148244	-0.212701
Ercc5	ENSMUSG00000026048	0.753516	-0.022813
Gulp1	ENSMUSG00000056870	0.114519	-0.406803
Col5a2	ENSMUSG00000026042	0.872877	-0.0426634
Wdr75	ENSMUSG00000025995	0.119074	-0.0922822
Slc40a1	ENSMUSG00000025993	0.213018	0.124314
Slc39a10	ENSMUSG00000025986	0.768531	0.0130733
Tmeff2	ENSMUSG00000026109	0.109767	-0.0812626
Sdpr	ENSMUSG00000045954	0.0461797	-0.158612
Nabp1	ENSMUSG00000026107	0.689837	0.0349499
Myo1b	ENSMUSG00000018417	0.504322	-0.0495953
Stat1	ENSMUSG00000026104	0.306719	0.0830279
Gls	ENSMUSG00000026103	0.766856	0.00749714
Nab1	ENSMUSG00000002881	0.785529	0.0154723
Tmem194b	ENSMUSG00000043015	0.333935	-0.224763
Mfsd6	ENSMUSG00000041439	0.20558	0.0450279
Inpp1	ENSMUSG00000026102	0.207774	0.0665584
Hibch	ENSMUSG00000041426	0.595476	0.033272
1700019D03Rik	ENSMUSG00000043629	0.188871	-0.140539
Pms1	ENSMUSG00000026098	0.138127	0.280302
Ormdl1	ENSMUSG00000026097, ENSMUSG00000100679	0.680267	0.0363501
Osgepl1	ENSMUSG00000026096	0.0182766	-0.148222
Asnsd1	ENSMUSG00000026095, ENSMUSG00000099913	0.939413	-0.00626483
Stk17b	ENSMUSG00000026094	0.0707341	0.132147
Hecw2	ENSMUSG00000042807	0.223597	-0.0748807
Gtf3c3	ENSMUSG00000041303	0.994422	-0.000511955
Pgap1	ENSMUSG00000073678	0.045748	-0.0941825
Ankrd44	ENSMUSG00000052331	0.879206	-0.0138464
Sf3b1	ENSMUSG00000025982	0.033102	-0.0665766
Coq10b	ENSMUSG00000025981	0.227053	-0.0817118
Hspd1	ENSMUSG00000025980	0.821709	0.00592842
Hspe1	ENSMUSG00000073676	0.277885	-0.0589091
Mob4	ENSMUSG00000025979	0.0749781	0.0484446
Rftn2	ENSMUSG00000025978	0.474905	-0.0516789
Mars2	ENSMUSG00000046994	0.0523192	-0.245638
Plcl1	ENSMUSG00000038349	0.233054	0.0727872
Satb2	ENSMUSG00000038331	0.230898	0.0797571
9130024F11Rik	ENSMUSG00000087022	0.087435	0.129111
1700066M21Rik	ENSMUSG00000038323	0.0455176	-0.125597
Tyw5	ENSMUSG00000048495	0.773387	0.0178119
9430016H08Rik	ENSMUSG00000025971	0.328371	0.0629922
Spats2l	ENSMUSG00000038305	0.360285	-0.0762578
Kctd18	ENSMUSG00000054770	0.172017	-0.140451
Aox1	ENSMUSG00000063558	0.419279	0.208957
Bzw1	ENSMUSG00000051223	0.64253	0.0224019
Clk1	ENSMUSG00000026034	0.167677	-0.0662394
Ppil3	ENSMUSG00000026035	0.0836244	-0.0687339
Nif3l1	ENSMUSG00000026036	0.0101339	0.174248
Orc2	ENSMUSG00000026037	0.139937	0.137291
Fam126b	ENSMUSG00000038174	0.635608	-0.0132078
Ndufb3	ENSMUSG00000026032	0.371117	-0.049837
Cflar	ENSMUSG00000026031	0.272761	0.0578252
Casp8	ENSMUSG00000026029	0.272087	0.270673
Trak2	ENSMUSG00000026028	0.711329	-0.0108466
Stradb	ENSMUSG00000026027	0.047239	-0.133034
Tmem237	ENSMUSG00000038079	0.436359	0.0386865
Als2	ENSMUSG00000026024	0.372503	0.067087
Fzd7	ENSMUSG00000026023, ENSMUSG00000041075	0.420155	0.271708
Gm973	ENSMUSG00000047361	0.637428	-0.0771393
Sumo1	ENSMUSG00000026021	0.986081	0.000944273
Nop58	ENSMUSG00000026020	0.984333	0.000742297
Bmpr2	ENSMUSG00000067336	0.250745	-0.0382495
Fam117b	ENSMUSG00000041040	0.834006	0.00859314
Ica1l	ENSMUSG00000026018	0.85526	0.012295
Wdr12	ENSMUSG00000026019	0.226266	-0.0447316
Carf	ENSMUSG00000026017	0.258869	-0.0917407
Nbeal1	ENSMUSG00000073664	0.784128	-0.0220079
Cyp20a1	ENSMUSG00000049439	0.00598997	0.601409
Abi2	ENSMUSG00000026782	0.835855	0.00533411
Raph1	ENSMUSG00000026014	0.441879	-0.0319635
Pard3b	ENSMUSG00000052062	0.530734	-0.122544
Nrp2	ENSMUSG00000025969	0.685692	-0.0316547
Ino80d	ENSMUSG00000040865	0.140345	-0.114128
Ino80dos	ENSMUSG00000084799	0.510911	-0.108829
Ndufs1	ENSMUSG00000025968	0.217637	-0.0410444
Eef1b2	ENSMUSG00000025967	0.899556	-0.00359136
Zdbf2	ENSMUSG00000027520	0.0181356	-0.181493
Adam23	ENSMUSG00000025964	0.670572	-0.017608
Fastkd2	ENSMUSG00000025962	0.827189	0.0199685
Klf7	ENSMUSG00000025959	0.416688	0.0415959
Creb1	ENSMUSG00000025958	0.392184	-0.0306691
Mettl21a	ENSMUSG00000025956	0.123513	0.106051
Ccnyl1	ENSMUSG00000070871	0.414161	0.112819
Plekhm3	ENSMUSG00000051344	0.735748	-0.0145916
D630023F18Rik	ENSMUSG00000044816	0.585889	0.0473887
Idh1	ENSMUSG00000025950	0.824636	-0.0100275
Pikfyve	ENSMUSG00000025949	0.212313	-0.0658679
Map2	ENSMUSG00000015222	0.142794	-0.0507343
Unc80	ENSMUSG00000055567	0.400639	-0.0276886
Rpe	ENSMUSG00000026005	0.444324	-0.0593698
Kansl1l	ENSMUSG00000026004	0.714692	0.0537849
Acadl	ENSMUSG00000026003	0.652174	0.0194636
Myl1	ENSMUSG00000061816	0.866066	0.0294262
Lancl1	ENSMUSG00000026000	0.275369	-0.0573746
Ikzf2	ENSMUSG00000025997	0.791015	0.0502126
Vwc2l	ENSMUSG00000045648	0.96657	-0.00800607
Atic	ENSMUSG00000026192	0.891375	0.00693495
Fn1	ENSMUSG00000026193	0.865723	0.0120191
Mreg	ENSMUSG00000039395	0.520386	0.0779177
Pecr	ENSMUSG00000026189	0.17752	0.122576
Tmem169	ENSMUSG00000026188	0.106481	0.146014
Xrcc5	ENSMUSG00000026187	0.894383	-0.00945816
42433	ENSMUSG00000039372	0.499962	-0.0608734
Smarcal1	ENSMUSG00000039354	0.0101981	-0.0842136
Rpl37a	ENSMUSG00000046330	0.609008	-0.0338038
Igfbp2	ENSMUSG00000039323	0.658762	-0.0588885
Igfbp5	ENSMUSG00000026185	0.443612	0.0429546
Tns1	ENSMUSG00000055322	0.0516728	0.161026
Arpc2	ENSMUSG00000006304	0.0545042	-0.0661746
Aamp	ENSMUSG00000006299	0.750512	-0.0114907
Pnkd	ENSMUSG00000026179	0.933436	0.00282177
Tmbim1	ENSMUSG00000006301	0.424971	0.0736951
Slc11a1	ENSMUSG00000026177	0.0171749	0.840816
Ctdsp1	ENSMUSG00000026176	0.792692	-0.0212906
Usp37	ENSMUSG00000033364	0.257328	-0.0958341
Rqcd1	ENSMUSG00000026174	0.438346	-0.0388458
Plcd4	ENSMUSG00000026173	0.888753	0.0141448
Zfp142	ENSMUSG00000026135	0.703105	0.0343832
Bcs1l	ENSMUSG00000026172	0.158426	0.0588305
Rnf25	ENSMUSG00000026171	0.624471	0.037356
Stk36	ENSMUSG00000033276	0.607382	0.147173
Cyp27a1	ENSMUSG00000026170	0.150658	0.353905
Wnt10a	ENSMUSG00000026167	0.349377	0.283728
Cdk5r2	ENSMUSG00000090071	0.930001	-0.00735878
Ccdc108	ENSMUSG00000047021	0.668292	-0.137647
Nhej1	ENSMUSG00000026162	0.974224	-0.0119639
Cnppd1	ENSMUSG00000033159	0.559406	0.0210093
Fam134a	ENSMUSG00000049339	0.808225	0.0089735
Zfand2b	ENSMUSG00000026197	0.0714571	0.0921497
Abcb6	ENSMUSG00000026198	0.265865	0.0758023
Atg9a	ENSMUSG00000033124	0.537647	-0.0273804
Ankzf1	ENSMUSG00000026199	0.884567	0.0108064
Glb1l	ENSMUSG00000026200	0.7213	0.0532309
Stk16	ENSMUSG00000026201	0.1508	-0.0654227
Tuba4a	ENSMUSG00000026202	0.0244309	0.0673673
Dnajb2	ENSMUSG00000026203	0.703136	-0.0139274
Ptprn	ENSMUSG00000026204	0.742922	0.00890263
Resp18	ENSMUSG00000033061	0.612984	-0.0308442
Dnpep	ENSMUSG00000026209	0.797519	0.00862366
Speg	ENSMUSG00000026207	0.465463	-0.0589969
Gmppa	ENSMUSG00000033021	0.966134	-0.00188963
Chpf	ENSMUSG00000026211, ENSMUSG00000032997	0.886462	0.0102928
Tmem198	ENSMUSG00000047090, ENSMUSG00000051703	0.595809	-0.0537721
Obsl1	ENSMUSG00000026211	0.857842	0.0448014
Inha	ENSMUSG00000032968	0.49746	0.0465746
Stk11ip	ENSMUSG00000026213	0.919375	0.00874233
Slc4a3	ENSMUSG00000006576	0.736965	0.0246788
Epha4	ENSMUSG00000026235	0.602765	0.0153071
Sgpp2	ENSMUSG00000032908	0.666907	-0.0425235
Farsb	ENSMUSG00000026245	0.0229803	-0.0642848
Utp14b	ENSMUSG00000079470	0.362625	0.279523
Acsl3	ENSMUSG00000032883	0.0249533	-0.0786161
Scg2	ENSMUSG00000050711	0.822854	-0.0139676
Wdfy1	ENSMUSG00000073643	0.538428	0.0262652
Mrpl44	ENSMUSG00000026248	0.814117	0.0113858
Serpine2	ENSMUSG00000026249	0.28267	0.060647
Cul3	ENSMUSG00000004364	0.56591	-0.0229051
Dock10	ENSMUSG00000038608	0.197156	-0.13908
Irs1	ENSMUSG00000055980	0.874751	-0.0133656
Rhbdd1	ENSMUSG00000026142	0.465764	0.113419
Mff	ENSMUSG00000026150	0.019789	-0.0802478
Agfg1	ENSMUSG00000026159	0.579333	-0.0327082
Slc19a3	ENSMUSG00000038496	0.102737	0.634857
Sphkap	ENSMUSG00000026163	0.693262	-0.0196879
Pid1	ENSMUSG00000045658	0.293532	0.0539271
Dner	ENSMUSG00000036766	0.209793	-0.0427104
Trip12	ENSMUSG00000026219	0.056435	-0.0596462
Fbxo36	ENSMUSG00000073633	0.492097	0.0965018
Cab39	ENSMUSG00000036707	0.0100787	-0.0617575
Itm2c	ENSMUSG00000026223	0.124236	-0.0637653
4933407L21Rik	ENSMUSG00000026224	0.356524	-0.16474
2810459M11Rik	ENSMUSG00000026227	0.569933	0.0507332
Psmd1	ENSMUSG00000026229, ENSMUSG00000094638	0.410517	-0.0171221
Armc9	ENSMUSG00000062590	0.699841	-0.0268705
Ncl	ENSMUSG00000026234	0.332852	0.0335549
Ptma	ENSMUSG00000026238, ENSMUSG00000094790	0.0351155	0.104978
Pde6d	ENSMUSG00000026239	0.171525	-0.087191
Cops7b	ENSMUSG00000026240	0.103087	0.0667938
Nppc	ENSMUSG00000026241	0.310687	0.0860331
Dis3l2	ENSMUSG00000053333	0.939165	-0.00469736
Ecel1	ENSMUSG00000026247	0.331215	-0.167928
Eif4e2	ENSMUSG00000026254	0.179429	0.0744863
Efhd1	ENSMUSG00000026255	0.526147	0.0856621
Gigyf2	ENSMUSG00000048000	0.149224	0.0625185
Ngef	ENSMUSG00000026259	0.985405	0.000762641
Neu2	ENSMUSG00000079434	0.443912	-0.126847
Inpp5d	ENSMUSG00000026288	0.0281172	0.426608
Atg16l1	ENSMUSG00000026289	0.0170369	-0.0754595
Sag	ENSMUSG00000056055	0.0966325	0.177284
Dgkd	ENSMUSG00000070738	0.104822	0.0529739
Usp40	ENSMUSG00000005501	0.342467	-0.0589873
Hjurp	ENSMUSG00000044783	0.683251	-0.0883332
6430706D22Rik		0.105931	-0.164342
Arl4c	ENSMUSG00000049866	0.16088	0.111256
Sh3bp4	ENSMUSG00000036206	0.228472	-0.112596
Agap1	ENSMUSG00000055013	0.832943	-0.00779788
Ackr3	ENSMUSG00000044337	0.670728	0.034886
Cops8	ENSMUSG00000034432	0.738796	0.00987754
Col6a3	ENSMUSG00000048126	0.693525	-0.112809
Lrrfip1	ENSMUSG00000026305	0.850476	-0.00920513
Ramp1	ENSMUSG00000034353	0.784168	-0.0107005
Ube2f	ENSMUSG00000034343, ENSMUSG00000059301	0.290594	0.0475675
Scly	ENSMUSG00000026307	0.700135	0.0301897
Ilkap	ENSMUSG00000026309	0.243246	0.0567994
Hes6	ENSMUSG00000067071	0.509387	0.0504859
Per2	ENSMUSG00000055866	0.182458	-0.0927342
Traf3ip1	ENSMUSG00000034292	0.494724	-0.0288484
Asb1	ENSMUSG00000026311	0.110305	-0.0767002
Hdac4	ENSMUSG00000026313	0.993637	0.000514807
Ndufa10	ENSMUSG00000026260	0.558355	-0.0285169
Myeov2	ENSMUSG00000073616	0.637364	-0.0335772
Gpc1	ENSMUSG00000034220	0.841833	-0.0103132
Dusp28	ENSMUSG00000047067	0.838177	-0.016714
Rnpepl1	ENSMUSG00000026269	0.576901	0.0403317
9430060I03Rik	ENSMUSG00000100632	0.117843	0.523549
Capn10	ENSMUSG00000026270	0.548483	-0.0706599
Kif1a	ENSMUSG00000014602	0.00641946	0.118816
Mterfd2	ENSMUSG00000026273	0.323211	0.0603526
Pask	ENSMUSG00000026274	0.764393	0.0938966
Ppp1r7	ENSMUSG00000026275	0.907486	-0.00431958
Hdlbp	ENSMUSG00000034088	0.593399	0.0148263
42615	ENSMUSG00000026276	0.963501	-0.0039159
Farp2	ENSMUSG00000034066	0.57378	0.180903
Stk25	ENSMUSG00000026277	0.120332	-0.0432957
Bok	ENSMUSG00000026278	0.0322903	-0.118526
Thap4	ENSMUSG00000026279	0.883846	0.0108339
Atg4b	ENSMUSG00000026280	0.584745	-0.0362038
Dtymk	ENSMUSG00000026281	0.539341	-0.0575722
Ing5	ENSMUSG00000026283	0.7292	0.0317376
D2hgdh	ENSMUSG00000073609	0.346815	-0.312359
Neu4	ENSMUSG00000034000	0.890289	-0.0295461
Fam174a	ENSMUSG00000051185	0.00578925	-0.120645
St8sia4	ENSMUSG00000040710	0.695789	0.0301394
Slco4c1	ENSMUSG00000040693	0.653952	0.118431
D1Ertd622e	ENSMUSG00000044768	0.213973	-0.0575193
Ppip5k2	ENSMUSG00000040648	0.300087	-0.0634088
Gin1	ENSMUSG00000026333	0.262742	-0.138731
Pam	ENSMUSG00000026335	0.128681	-0.0863699
B230216N24Rik	ENSMUSG00000089706	0.172964	0.15376
Cntnap5b	ENSMUSG00000038048, ENSMUSG00000067028	0.831099	-0.0524633
Cdh20	ENSMUSG00000050840	0.636382	-0.0548936
Rnf152	ENSMUSG00000047496	0.688644	-0.0329715
Pign	ENSMUSG00000056536	0.160958	-0.14153
2310035C23Rik	ENSMUSG00000026319	0.00257611	-0.123517
Tnfrsf11a	ENSMUSG00000026321	0.137217	0.245728
Zcchc2	ENSMUSG00000038866	0.818708	0.0142901
Phlpp1	ENSMUSG00000044340	0.677303	-0.0201746
Bcl2	ENSMUSG00000057329	0.240526	0.0619013
Kdsr	ENSMUSG00000009905	0.864317	0.00909823
Vps4b	ENSMUSG00000009907	0.141936	-0.0719835
Serpinb8	ENSMUSG00000026315	0.0139347	0.349865
Cdh7	ENSMUSG00000026312	0.156988	-0.112749
Cdh19	ENSMUSG00000047216	0.344266	-0.28928
Dsel	ENSMUSG00000038702	0.00104285	-0.219736
Tsn	ENSMUSG00000026374	0.689265	-0.011517
Nifk	ENSMUSG00000026377	0.0492799	-0.0954714
Clasp1	ENSMUSG00000064302	0.225054	0.0507032
Tfcp2l1	ENSMUSG00000026380	0.451166	0.0704385
Inhbb	ENSMUSG00000037035	0.491077	0.132555
Ralb	ENSMUSG00000004451	0.259491	0.0981163
Tmem185b	ENSMUSG00000098923	0.151674	-0.0773261
Epb4.1l5	ENSMUSG00000026383	0.555923	0.0836997
Ptpn4	ENSMUSG00000026384	0.424462	0.0935516
Tmem177	ENSMUSG00000036975	0.23452	-0.0790482
Tmem37	ENSMUSG00000050777	0.00274887	0.459499
Dbi	ENSMUSG00000026385	0.701217	-0.0279183
3110009E18Rik	ENSMUSG00000026388	0.669729	-0.0421723
Steap3	ENSMUSG00000026389	0.530389	0.198475
Celrr	ENSMUSG00000097881	0.221663	-0.332817
Insig2	ENSMUSG00000003721	0.546743	0.0227226
Ccdc93	ENSMUSG00000026339	0.818568	0.0146608
Htr5b	ENSMUSG00000050534	0.819054	-0.0813442
Ddx18	ENSMUSG00000001674	0.123748	-0.0985904
Dpp10	ENSMUSG00000036815	0.0113327	-0.106545
Actr3	ENSMUSG00000026341	0.0763115	-0.0358998
Slc35f5	ENSMUSG00000026342	0.535689	0.048315
Lypd1	ENSMUSG00000026344	0.502889	0.0513801
Nckap5	ENSMUSG00000049690	0.497583	-0.0773686
Mgat5	ENSMUSG00000036155	0.859025	-0.0471414
Tmem163	ENSMUSG00000026347	0.997781	-0.000202246
2900009J06Rik	ENSMUSG00000102014	0.0599027	0.786205
Ccnt2	ENSMUSG00000026349	0.149946	0.0950444
Rab3gap1	ENSMUSG00000036104	0.477163	0.0190415
Zranb3	ENSMUSG00000036086	0.474396	-0.0645852
R3hdm1	ENSMUSG00000056211	0.451799	0.0223616
Ubxn4	ENSMUSG00000026353	0.576223	0.0234656
Mcm6	ENSMUSG00000026355	0.186517	0.142007
Dars	ENSMUSG00000026356	0.445008	-0.0434512
Thsd7b	ENSMUSG00000042581	0.180929	-0.275863
Cd55	ENSMUSG00000026399, ENSMUSG00000026401	0.477116	-0.0983716
Pfkfb2	ENSMUSG00000026409, ENSMUSG00000101904	0.179128	-0.0803944
Yod1	ENSMUSG00000046404	0.77551	-0.0313539
AA986860	ENSMUSG00000042510	0.866744	-0.0689518
Mapkapk2	ENSMUSG00000016528	0.254516	-0.151119
Dyrk3	ENSMUSG00000016526	0.644708	0.0477071
Eif2d	ENSMUSG00000026427	0.954368	-0.00310503
Rassf5	ENSMUSG00000026430	0.0338581	0.108973
Srgap2	ENSMUSG00000026425	0.0317014	-0.101393
Slc41a1	ENSMUSG00000013275	0.261031	-0.0609703
Rab7l1	ENSMUSG00000026433	0.377464	0.109047
Nucks1	ENSMUSG00000026434	0.780826	-0.00689502
Elk4	ENSMUSG00000026436	0.749639	0.024767
Mfsd4	ENSMUSG00000059149	0.278486	0.0585973
Cdk18	ENSMUSG00000026437	0.385306	0.0377586
Klhdc8a	ENSMUSG00000042115	0.730686	0.0417912
Tmcc2	ENSMUSG00000042066	0.843951	0.00815725
Dstyk	ENSMUSG00000042046	0.520047	-0.0294565
Rbbp5	ENSMUSG00000026439	0.73224	-0.01592
Tmem81	ENSMUSG00000048174	0.0944683	-0.143434
Cntn2	ENSMUSG00000053024	0.720248	0.0255998
Nfasc	ENSMUSG00000026442	0.0196618	0.0881884
Lrrn2	ENSMUSG00000026443	0.601126	0.0261025
Mdm4	ENSMUSG00000054387	0.954772	-0.0057216
Pik3c2b	ENSMUSG00000026447	0.693569	-0.0215678
Ppp1r15b	ENSMUSG00000046062	0.845679	0.0112661
Plekha6	ENSMUSG00000041757	0.356267	0.0449637
Etnk2	ENSMUSG00000070644	0.686457	0.116527
Snrpe	ENSMUSG00000090553	0.248556	-0.0607415
Zc3h11a	ENSMUSG00000102976	0.861519	-0.00650726
Zbed6	ENSMUSG00000094410, ENSMUSG00000102049	0.242813	0.12902
Atp2b4	ENSMUSG00000026463	0.837562	-0.010708
Prelp	ENSMUSG00000041577	0.0297865	0.175031
Btg2	ENSMUSG00000020423	0.190256	0.111447
Chil1	ENSMUSG00000064246	0.0250172	0.136063
Adora1	ENSMUSG00000042429	0.165579	0.0580922
Ppfia4	ENSMUSG00000026458	0.891618	0.00982924
Tmem183a	ENSMUSG00000042305	0.501136	-0.0228719
Cyb5r1	ENSMUSG00000026456	0.0103454	0.162271
Adipor1	ENSMUSG00000026457	0.820964	-0.00795559
Klhl12	ENSMUSG00000026455	0.592324	0.0316017
Rabif	ENSMUSG00000042229	0.231475	0.0654691
Kdm5b	ENSMUSG00000042207	0.479704	-0.0296521
Ppp1r12b	ENSMUSG00000073557	0.148655	0.180302
Ube2t	ENSMUSG00000026429	0.950746	-0.0214256
Arl8a	ENSMUSG00000026426	0.817076	0.0073683
Gpr37l1	ENSMUSG00000026424	0.417153	0.0390731
Rnpep	ENSMUSG00000041926	0.768158	0.0124578
Timm17a	ENSMUSG00000062580	0.972621	-0.00224114
Shisa4	ENSMUSG00000041889	0.247539	0.0959911
Ipo9	ENSMUSG00000041879	0.939385	-0.00244723
Nav1	ENSMUSG00000009418	0.743303	0.0112478
Csrp1	ENSMUSG00000026421	0.520108	0.0608799
Phlda3	ENSMUSG00000041801	0.735777	-0.025697
Tnnt2	ENSMUSG00000026414	0.516668	-0.0977571
Igfn1	ENSMUSG00000051985	0.405712	0.196576
Tmem9	ENSMUSG00000026411	0.0523588	0.0672686
Kif21b	ENSMUSG00000041642	0.0230522	0.162875
Camsap2	ENSMUSG00000041570	0.148962	-0.0498562
Ddx59	ENSMUSG00000026404	0.417464	0.081523
Zfp281	ENSMUSG00000041483	0.518746	-0.033262
Ptprc	ENSMUSG00000026395	0.0196485	0.308021
Nek7	ENSMUSG00000026393	0.0524115	0.15127
2310009B15Rik	ENSMUSG00000079283	0.825912	0.027396
Dennd1b	ENSMUSG00000056268	0.499962	-0.0903255
Zbtb41	ENSMUSG00000033964	0.459415	0.0453234
Cfh	ENSMUSG00000026365, ENSMUSG00000033898, ENSMUSG00000057037, ENSMUSG00000070594	0.232267	0.10727
Kcnt2	ENSMUSG00000052726	0.580052	-0.074276
Cdc73	ENSMUSG00000026361	0.0478182	-0.160494
B3galt2	ENSMUSG00000033849	0.469004	-0.0406399
Glrx2	ENSMUSG00000018196	0.628738	-0.0328572
Trove2	ENSMUSG00000018199	0.381863	0.0414877
Uchl5	ENSMUSG00000018189	0.533058	0.0210047
Rgs2	ENSMUSG00000026360	0.102526	-0.0761594
Rgs13	ENSMUSG00000051079	0.728545	-0.145732
Brinp3	ENSMUSG00000035131	0.207962	-0.0896516
Pla2g4a	ENSMUSG00000056220	0.29389	0.313469
Ptgs2	ENSMUSG00000032487	0.034837	-0.297169
BC003331	ENSMUSG00000006010	0.650551	0.0170066
Tpr	ENSMUSG00000006005	0.185858	-0.0388884
Prg4	ENSMUSG00000006014	0.493566	0.194195
Ivns1abp	ENSMUSG00000023150	0.0862712	-0.0993909
Swt1	ENSMUSG00000052748	0.910958	0.00511794
Trmt1l	ENSMUSG00000053286	0.204499	0.0789768
Rnf2	ENSMUSG00000026484	0.165279	-0.0824996
Edem3	ENSMUSG00000043019	0.600792	0.0333771
1700025G04Rik	ENSMUSG00000032666	0.472165	0.0309606
Tsen15	ENSMUSG00000014980	0.425769	0.047042
Colgalt2	ENSMUSG00000032649	0.971036	-0.00581445
Rgl1	ENSMUSG00000026482	0.341139	0.0492721
Arpc5	ENSMUSG00000008475, ENSMUSG00000057160	0.634839	-0.0125895
Ncf2	ENSMUSG00000026480	0.00220317	0.40864
Smg7	ENSMUSG00000042772	0.972655	-0.00184328
Nmnat2	ENSMUSG00000042751	0.812934	-0.00816362
Lamc2	ENSMUSG00000026479	0.892592	-0.0191287
Lamc1	ENSMUSG00000026478	0.724964	0.0302853
Dhx9	ENSMUSG00000042699	0.745182	-0.0250655
Npl	ENSMUSG00000042684	0.0768068	0.233422
Rgs8	ENSMUSG00000042671	0.161383	-0.0823816
Rgs16	ENSMUSG00000026475	0.0475285	0.23688
Rnasel	ENSMUSG00000066800	0.644491	-0.0994915
5830403L16Rik		0.0516213	-0.697087
Glul	ENSMUSG00000026473	0.572061	0.0231468
Cacna1e	ENSMUSG00000004110	0.52609	-0.0623605
Ier5	ENSMUSG00000056708	0.991034	-0.00100475
Mr1	ENSMUSG00000026471	0.173193	0.238177
Stx6	ENSMUSG00000026470	0.446614	-0.0255181
Xpr1	ENSMUSG00000026469	0.724241	-0.0203522
Acbd6	ENSMUSG00000033701	0.864368	-0.0110264
Qsox1	ENSMUSG00000033684	0.624022	0.0566253
Cep350	ENSMUSG00000033671	0.354391	-0.0394558
Tor1aip1	ENSMUSG00000026466	0.679974	0.0238435
Tor1aip2	ENSMUSG00000050565	0.794488	0.0146414
Soat1	ENSMUSG00000026600	0.0699684	0.121693
Abl2	ENSMUSG00000026596	0.112938	-0.0484541
Tor3a	ENSMUSG00000060519	0.32204	0.103769
Fam20b	ENSMUSG00000033557	0.6574	0.0176034
Ralgps2	ENSMUSG00000026594, ENSMUSG00000038831	0.0822186	-0.108851
Rasal2	ENSMUSG00000070565	0.658959	-0.0215539
2810025M15Rik	ENSMUSG00000049881	0.0608226	0.0656165
BC026585	ENSMUSG00000033488	0.0803423	0.3912
Brinp2	ENSMUSG00000004031	0.887788	-0.00559596
Astn1	ENSMUSG00000026587	0.00349917	-0.0790316
Rfwd2	ENSMUSG00000040782	0.887331	-0.00624615
Tnr	ENSMUSG00000015829	0.194609	-0.149199
4930523C07Rik	ENSMUSG00000090394	0.570277	0.179873
Mrps14	ENSMUSG00000058267	0.436133	-0.0350954
Cacybp	ENSMUSG00000014226	0.524194	-0.0218687
Rabgap1l	ENSMUSG00000026721	0.136676	-0.0470284
Rc3h1	ENSMUSG00000040423	0.715315	-0.014291
Gas5	ENSMUSG00000053332	0.501869	-0.0606003
Dars2	ENSMUSG00000026709	0.806311	-0.0146582
Cenpl	ENSMUSG00000026708	0.142888	-0.510508
Klhl20	ENSMUSG00000026705	0.840748	0.0208203
Ankrd45	ENSMUSG00000044835	0.0585135	-0.0939058
Prdx6	ENSMUSG00000026701, ENSMUSG00000050114	0.0168654	0.165347
Suco	ENSMUSG00000040297	0.25911	-0.0654692
Pigc	ENSMUSG00000026698	0.861041	0.0144731
Dnm3	ENSMUSG00000040265	0.0326612	-0.0645048
Dnm3os	ENSMUSG00000078190	0.155024	-0.136147
Mettl13	ENSMUSG00000026694	0.724702	-0.0427482
Vamp4	ENSMUSG00000026696	0.972189	0.0016487
Prrc2c	ENSMUSG00000040225	0.495906	-0.0208801
Fmo1	ENSMUSG00000040181	0.262787	-0.282992
Prrx1	ENSMUSG00000026586	0.828223	0.0531938
Gorab	ENSMUSG00000040124	0.585005	-0.0399218
Kifap3	ENSMUSG00000026585	0.887831	-0.00366538
Scyl3	ENSMUSG00000026584	0.137492	-0.106135
Mettl18	ENSMUSG00000041396	0.665587	0.0361447
Slc19a2	ENSMUSG00000040918	0.620129	0.0302633
Ccdc181	ENSMUSG00000026578	0.285728	-0.0281558
Blzf1	ENSMUSG00000026577	0.515389	-0.0323449
Nme7	ENSMUSG00000026575	0.70114	0.0199723
Atp1b1	ENSMUSG00000026576	0.588685	-0.0114681
Sft2d2	ENSMUSG00000040848	0.836277	-0.0187684
Tiprl	ENSMUSG00000040843	0.906724	0.00725243
Dcaf6	ENSMUSG00000026571	0.958641	0.00263426
Mpc2	ENSMUSG00000026568	0.969001	-0.00366422
Mpzl1	ENSMUSG00000026566	0.46169	-0.067958
Creg1	ENSMUSG00000040713	0.137515	0.0931422
Pou2f1	ENSMUSG00000026565	0.904399	0.00776603
Ildr2	ENSMUSG00000040612	0.88087	-0.00580723
Tada1	ENSMUSG00000026563	0.396808	-0.0526605
Pogk	ENSMUSG00000040596	0.701139	0.019214
Fam78b	ENSMUSG00000060568	0.105304	0.0955048
Uck2	ENSMUSG00000026558	0.56463	-0.145836
Tmco1	ENSMUSG00000052428	0.45395	-0.0288271
Aldh9a1	ENSMUSG00000026687	0.383842	0.0549701
Mgst3	ENSMUSG00000026688	0.307341	0.0418353
Rxrg	ENSMUSG00000015843	0.0138799	-0.268759
Pbx1	ENSMUSG00000052534	0.672745	0.0146147
Rgs5	ENSMUSG00000026678	0.453989	0.0943069
Rgs4	ENSMUSG00000038530	0.559787	0.0267862
1700084C01Rik	ENSMUSG00000070532	0.243532	-0.114686
Hsd17b7	ENSMUSG00000026675	0.028416	0.100627
Ddr2	ENSMUSG00000026674	0.841535	-0.0574151
Uap1	ENSMUSG00000026670	0.421917	-0.0337853
Uhmk1	ENSMUSG00000026667	0.0335584	0.581947
Nos1ap	ENSMUSG00000038473	0.154779	0.0823195
Olfml2b	ENSMUSG00000038463	0.0565922	-0.495309
Atf6	ENSMUSG00000026663	0.96472	-0.00159062
Dusp12	ENSMUSG00000026659	0.0535603	-0.158127
Fcgr2b	ENSMUSG00000026656, ENSMUSG00000059498	0.0729228	0.344787
Fcgr3	ENSMUSG00000059089, ENSMUSG00000059498	1.90027e-06	0.486346
Sdhc	ENSMUSG00000058076	0.0290639	0.0928266
Pcp4l1	ENSMUSG00000038370	0.138082	-0.157385
Tomm40l	ENSMUSG00000005674	0.188052	0.0604571
Fcer1g	ENSMUSG00000058715	0.00286419	0.383425
Ndufs2	ENSMUSG00000013593	0.391336	0.0304752
Adamts4	ENSMUSG00000006403	0.23494	0.260476
B4galt3	ENSMUSG00000052423	0.096903	0.0837643
Ppox	ENSMUSG00000062729	0.529494	0.0514616
Usp21	ENSMUSG00000053483	0.584773	-0.0253055
Ufc1	ENSMUSG00000062963	0.781659	0.0146069
Dedd	ENSMUSG00000013973	0.45856	0.0368209
Nit1	ENSMUSG00000013997	0.185893	0.0750964
Pfdn2	ENSMUSG00000006412	0.286219	0.0569521
Klhdc9	ENSMUSG00000045259	0.151878	0.090567
Pvrl4	ENSMUSG00000006411	0.934158	0.0172684
Arhgap30	ENSMUSG00000048865	0.434447	0.185239
Usf1	ENSMUSG00000026641	0.01207	0.140803
F11r	ENSMUSG00000038235	0.0208613	0.396313
Alyref2	ENSMUSG00000060244	0.283249	0.184623
Cd48	ENSMUSG00000015355	0.0083068	0.721053
Cd84	ENSMUSG00000038147	0.00106388	0.467594
Ncstn	ENSMUSG00000003458	0.236887	0.0801999
Copa	ENSMUSG00000026553	0.687644	-0.0153829
Pex19	ENSMUSG00000003464	0.0259287	0.0871535
Dcaf8	ENSMUSG00000003464, ENSMUSG00000026554	0.445445	-0.0229279
Pea15a	ENSMUSG00000013698	0.371216	0.0266771
Atp1a2	ENSMUSG00000007097	0.0226811	0.0927307
Igsf8	ENSMUSG00000038034	0.633796	-0.0246413
Kcnj9	ENSMUSG00000038026	0.511138	0.0307695
Kcnj10	ENSMUSG00000044708	0.355948	0.0515507
Pigm	ENSMUSG00000050229	0.133795	0.12974
Tagln2	ENSMUSG00000026547	0.151836	0.154371
Ccdc19	ENSMUSG00000026546	0.930114	0.0118658
Dusp23	ENSMUSG00000026544	0.601576	0.063116
Darc		0.782899	0.0162161
Cadm3	ENSMUSG00000005338	0.55697	-0.0332106
Fmn2	ENSMUSG00000028354	0.148224	0.0502279
Grem2	ENSMUSG00000050069	0.275433	-0.0811052
Rgs7	ENSMUSG00000026527	0.206054	-0.0726157
Fh1	ENSMUSG00000026526	0.6123	-0.0171715
Opn3	ENSMUSG00000026525	0.354955	0.262746
Chml	ENSMUSG00000078185	0.508494	0.0562076
Pld5	ENSMUSG00000055214	0.535225	-0.150979
Cep170	ENSMUSG00000057335	0.0423143	-0.0862318
Sdccag8	ENSMUSG00000026504	0.553181	0.0320847
Akt3	ENSMUSG00000019699	0.699006	0.0124198
Zbtb18	ENSMUSG00000063659	0.430465	0.0415978
Adss	ENSMUSG00000015961	7.25945e-05	-0.131481
Desi2	ENSMUSG00000026502	0.721546	0.0287505
Cox20	ENSMUSG00000026500	0.297277	-0.0715484
Hnrnpu	ENSMUSG00000039630, ENSMUSG00000100725	0.416841	-0.0204165
Efcab2	ENSMUSG00000026495	0.266843	-0.109341
Smyd3	ENSMUSG00000055067	0.895706	0.00562716
Tfb2m	ENSMUSG00000026492, ENSMUSG00000091277	0.681394	-0.0280981
Cnst	ENSMUSG00000038949	0.0987985	-0.103266
Sccpdh	ENSMUSG00000038936	0.686647	-0.0169657
Ahctf1	ENSMUSG00000026491	0.0182312	-0.137007
Cdc42bpa	ENSMUSG00000026490	0.580921	0.0199952
Adck3	ENSMUSG00000026489	0.90461	-0.00532046
Psen2	ENSMUSG00000010609	0.364625	-0.106639
Gm5069		0.878185	0.0280401
6330403A02Rik	ENSMUSG00000053963	0.972294	-0.0021716
Parp1	ENSMUSG00000026496	0.563496	0.0274797
Lin9	ENSMUSG00000058729	0.950234	0.0139368
Acbd3	ENSMUSG00000026499	0.319449	0.0505487
H3f3a	ENSMUSG00000060743	0.928139	0.00380081
Sde2	ENSMUSG00000038806	0.995588	0.000195406
Pycr2	ENSMUSG00000026520	0.0562783	-0.124465
Tmem63a	ENSMUSG00000026519	0.232858	-0.117204
Ephx1	ENSMUSG00000038776	0.150561	0.0980826
Nvl	ENSMUSG00000026516	0.390971	-0.036082
Cnih4	ENSMUSG00000062169	0.724745	0.0185261
Wdr26	ENSMUSG00000038733	0.879826	-0.00466441
Cnih3	ENSMUSG00000026514	0.514968	0.0341856
Lbr	ENSMUSG00000004880	0.306576	-0.0696913
Enah	ENSMUSG00000022995	0.809349	-0.00743047
Srp9	ENSMUSG00000026511	0.0316344	-0.0666459
Degs1	ENSMUSG00000038633, ENSMUSG00000038768	0.912261	-0.00521164
Fbxo28	ENSMUSG00000047539	0.855668	-0.00717869
Trp53bp2	ENSMUSG00000026510	0.139359	0.114976
Capn2	ENSMUSG00000026509	0.382407	-0.0453034
Susd4	ENSMUSG00000038576	0.649958	-0.0283835
Disp1	ENSMUSG00000030768	0.594092	-0.120896
Brox	ENSMUSG00000046836	0.0397107	-0.0574224
Aida	ENSMUSG00000042901	0.416224	-0.0455338
Mia3	ENSMUSG00000056050	0.916897	-0.00464201
Taf1a	ENSMUSG00000072258	0.341023	0.20648
Dusp10	ENSMUSG00000039384	0.543121	0.140331
42431	ENSMUSG00000073481	0.796529	-0.0166767
C130074G19Rik	ENSMUSG00000039349	0.448475	0.0368207
Mark1	ENSMUSG00000026620	0.320969	0.0411936
Rab3gap2	ENSMUSG00000039318	0.80761	-0.0106348
Iars2	ENSMUSG00000026618	0.294224	-0.0516075
Bpnt1	ENSMUSG00000026617	0.00757962	0.128374
Eprs	ENSMUSG00000026615	0.646856	-0.0130504
Slc30a10	ENSMUSG00000026614	0.0231201	-0.2048
Lyplal1	ENSMUSG00000039246	0.423834	-0.0997671
Tgfb2	ENSMUSG00000039239	0.898449	0.00899281
Rrp15	ENSMUSG00000001305	0.0115615	-0.184047
Gpatch2	ENSMUSG00000039210	0.756255	0.0200952
Esrrg	ENSMUSG00000026610	0.809633	0.0178753
Kctd3	ENSMUSG00000026608	0.0833139	-0.0849446
Kcnk2	ENSMUSG00000037624	0.705658	-0.0300525
Ptpn14	ENSMUSG00000026604	0.332838	-0.176189
Smyd2	ENSMUSG00000026603	0.423585	-0.0542811
Rps6kc1	ENSMUSG00000089872	0.437927	0.0434088
Angel2	ENSMUSG00000026634	0.102882	-0.0549773
Vash2	ENSMUSG00000037568	0.248352	0.312795
Mfsd7b	ENSMUSG00000066595	0.528574	0.0662736
Tatdn3	ENSMUSG00000026632	0.411279	-0.0541709
Nenf	ENSMUSG00000037499	0.858592	-0.0148793
Tmem206	ENSMUSG00000026627	0.484989	-0.0331013
Ppp2r5a	ENSMUSG00000026626	0.152877	-0.0941541
Dtl	ENSMUSG00000037474	0.337733	0.112673
Ints7	ENSMUSG00000037461	0.679615	0.0286071
Lpgat1	ENSMUSG00000026623	0.857153	0.00584181
Slc30a1	ENSMUSG00000037434	0.779587	0.0117059
Rcor3	ENSMUSG00000037395	0.365546	-0.0608619
Gm10516	ENSMUSG00000097316	0.789223	-0.0724513
Kcnh1	ENSMUSG00000058248	0.861423	0.00749976
Sertad4	ENSMUSG00000016262	0.507569	0.0455167
Diexf	ENSMUSG00000016181	0.849199	0.0318542
A130010J15Rik	ENSMUSG00000079144	0.0969519	-0.265344
Hsd11b1	ENSMUSG00000016194	0.0574845	0.122855
G0s2	ENSMUSG00000009633	0.0488462	0.253484
Camk1g	ENSMUSG00000016179	0.0895571	0.135866
Plxna2	ENSMUSG00000026640	0.56157	0.0207052
Cd34	ENSMUSG00000016494	0.00233493	0.173053
A330023F24Rik	ENSMUSG00000096929	0.0235043	-0.104317
Cr1l	ENSMUSG00000016481	0.247862	-0.10367
Ppp1r14c	ENSMUSG00000040653	0.399983	0.0766419
Plekhg1	ENSMUSG00000040624	0.488644	-0.199625
Mthfd1l	ENSMUSG00000040675	0.530758	0.0518058
Akap12	ENSMUSG00000038587	0.533519	-0.0559991
Zbtb2	ENSMUSG00000075327	0.886802	0.0168022
Rmnd1	ENSMUSG00000019763	0.250859	0.484154
Gm5512		0.959947	0.0232308
1700052N19Rik		0.0246733	0.078443
Esr1	ENSMUSG00000019768	0.410902	0.252876
Syne1	ENSMUSG00000096054	0.893436	0.00345613
Vip	ENSMUSG00000019772	0.0183826	0.0871426
Mtrf1l	ENSMUSG00000019774	0.729981	0.083667
Rgs17	ENSMUSG00000019775	0.419501	-0.0261769
Ipcef1	ENSMUSG00000064065	0.991425	0.000651524
Cnksr3	ENSMUSG00000015202	0.616843	0.111079
Lrp11	ENSMUSG00000019796	0.347505	-0.0251387
Pcmt1	ENSMUSG00000019795	0.683989	-0.0150699
Nup43	ENSMUSG00000040034	0.491626	-0.0643726
Lats1	ENSMUSG00000040021	0.542882	0.0401591
Katna1	ENSMUSG00000019794	0.9887	-0.0010075
Ginm1	ENSMUSG00000040006	0.00583235	-0.197188
Ppil4	ENSMUSG00000015757	0.760477	-0.012442
Tab2	ENSMUSG00000015755	0.727249	-0.0181925
Ust	ENSMUSG00000047712	0.525105	-0.0660734
Sash1	ENSMUSG00000015305	0.108989	0.118208
Samd5	ENSMUSG00000060487	0.66508	-0.134483
Stxbp5	ENSMUSG00000019790	0.870304	-0.00739244
Grm1	ENSMUSG00000019828	0.123429	-0.0969461
Shprh	ENSMUSG00000090112	0.796991	-0.0152426
Fbxo30	ENSMUSG00000047648	0.126132	-0.298056
Utrn	ENSMUSG00000019820	0.661666	0.015669
Sf3b5	ENSMUSG00000078348	0.795625	0.0116775
Plagl1	ENSMUSG00000019817	0.185867	-0.0980839
Ltv1	ENSMUSG00000019814	0.74685	0.0210947
Phactr2	ENSMUSG00000062866	0.748517	-0.0220703
Fuca2	ENSMUSG00000019810	0.567233	0.0349684
Pex3	ENSMUSG00000019809	0.155063	-0.0611864
Adat2	ENSMUSG00000019808	0.927246	0.01647
Aig1	ENSMUSG00000019806	0.88762	-0.00646841
Hivep2	ENSMUSG00000015501	0.895739	-0.00429239
Gpr126	ENSMUSG00000039116	0.355583	-0.247997
Vta1	ENSMUSG00000019868	0.949396	0.00202107
Nmbr	ENSMUSG00000019865	0.769796	-0.128693
Cited2	ENSMUSG00000039910	0.763841	0.0274318
Txlnb	ENSMUSG00000039891	0.346845	-0.259429
Heca	ENSMUSG00000039879	0.563044	-0.0655927
Abracl	ENSMUSG00000078453	0.701205	-0.0253627
Reps1	ENSMUSG00000019854	0.839453	-0.01544
Ccdc28a	ENSMUSG00000059554	0.826237	0.00888927
Nhsl1	ENSMUSG00000039835	0.530551	0.0539643
Hebp2	ENSMUSG00000019853	0.45961	0.0688666
D10Bwg1379e		0.678765	0.0218094
Perp	ENSMUSG00000019851	0.501324	-0.115049
Tnfaip3	ENSMUSG00000019850	0.446093	0.124469
Ifngr1	ENSMUSG00000020009	0.0989616	0.118032
Slc35d3	ENSMUSG00000050473	0.00244752	-0.914943
Pex7	ENSMUSG00000020003	0.063501	-0.0784846
Map3k5	ENSMUSG00000071369	0.632032	0.0216305
Map7	ENSMUSG00000019996	0.0788322	-0.0750225
Bclaf1	ENSMUSG00000037608	0.665126	-0.0145311
Pde7b	ENSMUSG00000019990	0.277257	-0.279539
Ahi1	ENSMUSG00000019986	0.0156155	-0.102979
Hbs1l	ENSMUSG00000019977	0.933863	-0.00426191
Sgk1	ENSMUSG00000019970	0.820047	-0.0157192
Tbpl1	ENSMUSG00000071359	0.716565	-0.0201353
Rps12	ENSMUSG00000061983, ENSMUSG00000067038	0.530443	-0.0446314
Slc18b1	ENSMUSG00000037455	0.890221	0.0108014
Stx7	ENSMUSG00000019998	0.998424	-6.45974e-05
Moxd1	ENSMUSG00000020000	0.67834	-0.0611789
Ctgf	ENSMUSG00000019997	0.589247	0.09998
Med23	ENSMUSG00000019984	0.708755	-0.0259737
Akap7	ENSMUSG00000039166	0.442969	-0.0317355
Epb4.1l2		0.125489	0.0698104
Tmem200a	ENSMUSG00000049420	0.260923	0.172168
L3mbtl3	ENSMUSG00000039089	0.448026	0.0975171
Arhgap18	ENSMUSG00000039031	0.737365	-0.0488127
Lama2	ENSMUSG00000019899	0.344418	0.104284
Ptprk	ENSMUSG00000019889	0.982405	0.00118419
Soga3	ENSMUSG00000038916	0.578523	0.0371754
9330159F19Rik	ENSMUSG00000004360	0.520832	0.0203932
Echdc1	ENSMUSG00000019883	0.0631307	-0.174407
Rnf146	ENSMUSG00000038876	0.607796	0.0194411
Rspo3	ENSMUSG00000019880	0.679491	-0.039504
Cenpw	ENSMUSG00000075266	0.0224825	-0.160995
Trmt11	ENSMUSG00000019792	0.672586	-0.03537
Gm20300		0.195357	0.0668321
Hint3	ENSMUSG00000019791	0.710649	-0.0382839
Ncoa7	ENSMUSG00000039697	0.966611	-0.0010783
Hey2	ENSMUSG00000019789	0.878059	-0.0193471
Hddc2	ENSMUSG00000000295	0.889833	0.0127752
Tpd52l1	ENSMUSG00000000296	0.386612	-0.0412954
Rnf217	ENSMUSG00000063760	0.534969	-0.0615118
Nkain2	ENSMUSG00000069670	0.731758	-0.0231499
Clvs2	ENSMUSG00000019785	0.383354	-0.0539717
Rsph4a	ENSMUSG00000039552	0.778682	0.0804316
Zufsp	ENSMUSG00000039531	0.878116	0.0146609
A830082N09Rik		0.331554	-0.0569094
Rwdd1	ENSMUSG00000019782	0.0408025	-0.126218
Fam26e	ENSMUSG00000049872	0.193598	-0.096988
Dse	ENSMUSG00000039497	0.281053	-0.156234
Tspyl1	ENSMUSG00000047514	0.907617	-0.00379537
Tspyl4	ENSMUSG00000039485	0.619513	-0.01516
Hs3st5	ENSMUSG00000044499	0.652723	-0.0334125
Hdac2	ENSMUSG00000019777	0.635561	-0.0223801
Marcks	ENSMUSG00000069662	0.870482	-0.00458112
Lama4	ENSMUSG00000019846	0.316168	0.157373
Fam229b	ENSMUSG00000051736	0.029731	-0.098003
Tube1	ENSMUSG00000019845	0.15557	-0.458155
Fyn	ENSMUSG00000019843	0.587243	-0.0160423
E130307A14Rik	ENSMUSG00000087177	0.901955	-0.00816005
Rev3l	ENSMUSG00000019841	0.855538	-0.0113963
Rpf2	ENSMUSG00000038510	0.596536	-0.0312116
Gtf3c6	ENSMUSG00000019837	0.910112	0.00759777
Amd1	ENSMUSG00000063953, ENSMUSG00000075232	0.150896	-0.0812838
Amd2	ENSMUSG00000063953	0.0815217	-0.221187
Cdk19	ENSMUSG00000038481	0.0608042	-0.0829557
Ddo	ENSMUSG00000063428	0.95126	0.00784108
Cdc40	ENSMUSG00000038446	0.229008	0.03784
Wasf1	ENSMUSG00000019831	0.356028	-0.0280981
Fig4	ENSMUSG00000038417	0.094586	-0.103175
Zbtb24	ENSMUSG00000019826	0.451055	0.0681892
Mical1	ENSMUSG00000019823	0.0971374	0.451466
Smpd2	ENSMUSG00000019822	0.222656	-0.0842915
Ppil6	ENSMUSG00000078451	0.231865	-0.176544
Cd164	ENSMUSG00000019818	0.839372	0.00968855
Cep57l1	ENSMUSG00000019813	0.605802	0.0767519
Sesn1	ENSMUSG00000038332	0.0707002	-0.109065
Armc2	ENSMUSG00000071324	0.842893	0.0467107
Lace1	ENSMUSG00000038302	0.52982	-0.045178
Snx3	ENSMUSG00000019804	0.0896661	-0.0447297
Nr2e1	ENSMUSG00000019803	0.249471	-0.115941
Ostm1	ENSMUSG00000038280	0.981502	0.00105077
Sec63	ENSMUSG00000019802	0.0178031	0.0777226
Scml4	ENSMUSG00000044770	0.69548	0.120443
Sobp	ENSMUSG00000038248	0.404597	0.0566258
Pdss2	ENSMUSG00000038240	0.525846	0.0669254
Bend3	ENSMUSG00000038214	0.884597	-0.0259489
1700021F05Rik	ENSMUSG00000019797	0.734779	-0.0181316
Cd24a	ENSMUSG00000047139	0.55522	-0.0797363
Qrsl1	ENSMUSG00000019863	0.323182	-0.0366362
Rtn4ip1	ENSMUSG00000019864	0.34149	0.0557563
Atg5	ENSMUSG00000038160	0.0190608	-0.0790866
Prep	ENSMUSG00000019849	0.309812	0.0451211
Lin28b	ENSMUSG00000063804	0.0333832	-0.242874
Hace1	ENSMUSG00000038822	0.25952	-0.0420055
C130030K03Rik		0.13765	-0.157635
Grik2	ENSMUSG00000056073	0.00740753	-0.152993
Ascc3	ENSMUSG00000038774	0.0301041	-0.123156
Dcbld1	ENSMUSG00000019891	0.113318	-0.168946
Gopc	ENSMUSG00000019861	0.011936	-0.0827694
Nus1	ENSMUSG00000023068	0.293807	0.0323578
Slc35f1	ENSMUSG00000038602	0.195923	-0.0534444
Cep85l	ENSMUSG00000038594	0.435078	0.213325
Pln	ENSMUSG00000038583	0.138018	0.385284
Asf1a	ENSMUSG00000019857	0.892368	0.0137277
Fam184a	ENSMUSG00000019856	0.116086	-0.0919599
Man1a	ENSMUSG00000003746	0.633303	-0.0369515
Tbc1d32	ENSMUSG00000038122	0.897694	0.011847
Msl3l2	ENSMUSG00000047669	0.868766	0.0153627
Gja1	ENSMUSG00000050953, ENSMUSG00000055691	0.833674	0.0144856
Hsf2	ENSMUSG00000019878	0.330839	-0.085494
Serinc1	ENSMUSG00000019877	0.462855	-0.0226043
Pkib	ENSMUSG00000019876	0.496712	-0.0359008
Fabp7	ENSMUSG00000019874	0.539635	0.0543226
Smpdl3a	ENSMUSG00000019872	0.954121	-0.00213636
Gcc2	ENSMUSG00000038039, ENSMUSG00000107275	0.914382	-0.00263483
Lims1	ENSMUSG00000019920	0.568205	0.0231964
Ranbp2	ENSMUSG00000003226	0.496328	-0.0432104
Ccdc138	ENSMUSG00000038010	0.873955	0.0306102
Sh3rf3	ENSMUSG00000037990	0.511768	-0.038458
42623	ENSMUSG00000019917, ENSMUSG00000034219	0.93623	-0.0129176
Sowahc	ENSMUSG00000098188	0.699513	0.0337335
P4ha1	ENSMUSG00000019916	0.891841	0.00679501
Mcu	ENSMUSG00000009647	0.991384	-0.00103286
Micu1	ENSMUSG00000020111	0.805946	0.0105688
Dnajb12	ENSMUSG00000020109	0.052288	0.201513
Anapc16	ENSMUSG00000020107	0.0604241	0.0826339
Ascc1	ENSMUSG00000044475	0.220748	-0.0644549
Spock2	ENSMUSG00000058297	0.686823	0.0285631
Psap	ENSMUSG00000004207	0.00415966	0.0879866
4632428N05Rik	ENSMUSG00000020101	0.00105836	0.248218
Slc29a3	ENSMUSG00000020100	0.173543	0.130565
Unc5b	ENSMUSG00000020099	0.666757	-0.0335234
Pcbd1	ENSMUSG00000020098	0.558963	-0.064961
Sgpl1	ENSMUSG00000020097	0.82518	-0.0149011
Tbata	ENSMUSG00000020096	0.0166014	0.372835
Pald1	ENSMUSG00000020092	0.439432	0.0763499
Eif4ebp2	ENSMUSG00000020091	0.0997317	0.334998
Lrrc20	ENSMUSG00000037151	0.815477	-0.0155856
Ppa1	ENSMUSG00000020089	0.643876	0.0146894
Sar1a	ENSMUSG00000020088, ENSMUSG00000020089	0.25867	-0.0308418
Tysnd1	ENSMUSG00000020087	0.188113	-0.164868
Aifm2	ENSMUSG00000020085	0.103319	0.144576
H2afy2	ENSMUSG00000020086	0.0130912	0.168353
2010107G23Rik	ENSMUSG00000020083	0.504562	0.0325773
Tspan15	ENSMUSG00000037031	0.41689	0.0923293
Hk1	ENSMUSG00000037012	0.229747	0.045956
Hkdc1	ENSMUSG00000020080	0.453146	0.201519
Supv3l1	ENSMUSG00000020079	0.656492	-0.037848
Vps26a	ENSMUSG00000020078	0.938153	0.0039703
Srgn	ENSMUSG00000020077	0.0016487	0.29505
2510003E04Rik		0.241115	-0.0340553
Ddx21	ENSMUSG00000020075	0.606571	-0.0363889
Ddx50	ENSMUSG00000020076	0.51375	-0.0263654
Stox1	ENSMUSG00000036923	0.976873	0.00736589
Ccar1	ENSMUSG00000020074, ENSMUSG00000047146	0.88623	-0.00683798
Tet1	ENSMUSG00000047146	0.227977	-0.170825
Slc25a16	ENSMUSG00000036875, ENSMUSG00000071253	0.309983	-0.0464223
Rufy2	ENSMUSG00000020070	0.497848	0.023042
Hnrnph3	ENSMUSG00000020069	0.598585	-0.0268206
Herc4	ENSMUSG00000020064	0.549858	0.0285909
Sirt1	ENSMUSG00000020063	0.0451192	-0.214816
Dnajc12	ENSMUSG00000036764	0.41847	-0.0427192
Lrrtm3	ENSMUSG00000042846	0.119986	-0.0512993
Reep3	ENSMUSG00000019873	0.304676	0.0715488
Jmjd1c	ENSMUSG00000037876	0.151242	-0.0778725
Nrbf2	ENSMUSG00000075000	0.303014	-0.0814941
Egr2	ENSMUSG00000037868	0.484138	0.210148
Ado	ENSMUSG00000057134	0.591	-0.0422293
Zfp365	ENSMUSG00000037855	0.00588104	0.112769
Arid5b	ENSMUSG00000019947	0.375489	0.0762047
1700040L02Rik	ENSMUSG00000019945	0.590315	0.145505
Ank3	ENSMUSG00000069601	0.637576	-0.0148418
Ccdc6	ENSMUSG00000048701	0.280631	-0.0758218
Slc16a9	ENSMUSG00000037762	0.405217	0.164293
Fam13c	ENSMUSG00000043259	0.2244	0.0860187
Phyhipl	ENSMUSG00000037747	0.612975	0.014742
Bicc1	ENSMUSG00000014329	0.904419	0.0374988
Tfam	ENSMUSG00000003923	0.877816	0.00653866
Ube2d1	ENSMUSG00000019927	0.145883	0.0612408
Cisd1	ENSMUSG00000037710	0.490031	-0.0485544
Ipmk	ENSMUSG00000060733	0.772258	-0.0120041
Zwint	ENSMUSG00000019923	0.362258	0.0604974
Pcdh15	ENSMUSG00000052613	0.394326	0.0559395
Gnaz	ENSMUSG00000040009	0.361141	-0.0729409
Rab36	ENSMUSG00000020175	0.505369	0.0599545
Bcr	ENSMUSG00000009681	0.92317	-0.00388269
Specc1l	ENSMUSG00000033444	0.28676	-0.0822495
Gucd1	ENSMUSG00000033416	0.476323	0.0760651
Snrpd3	ENSMUSG00000020180	0.0998528	0.0703125
Fam211b		0.732901	0.0427777
Ggt5	ENSMUSG00000006344	0.70172	0.119109
Susd2	ENSMUSG00000006342	0.318429	0.0792046
Cabin1	ENSMUSG00000020196	0.509542	0.0272656
Ddt	ENSMUSG00000001666	0.443594	-0.0383036
Gstt3	ENSMUSG00000001665, ENSMUSG00000092360	0.508218	-0.172005
Gstt1	ENSMUSG00000001663	0.551509	0.0431268
Gstt2	ENSMUSG00000033318	0.324473	-0.181431
Mif	ENSMUSG00000033307	0.454388	0.0228905
Derl3	ENSMUSG00000009092	0.685452	-0.170867
Smarcb1	ENSMUSG00000000902	0.369994	0.0391809
Mmp11	ENSMUSG00000000901	0.14001	-0.512851
Chchd10	ENSMUSG00000049422	0.930215	-0.00671327
Zfp280b	ENSMUSG00000049764	0.0949969	-0.210792
Prmt2	ENSMUSG00000020230	0.328629	0.0512566
S100b	ENSMUSG00000033208	0.446398	0.0385142
Dip2a	ENSMUSG00000020231	0.415068	-0.0466796
Pcnt	ENSMUSG00000001151	0.478829	-0.0458316
Ybey	ENSMUSG00000033126	0.935532	0.00965768
Mcm3ap	ENSMUSG00000001150	0.757838	-0.0183759
Lss	ENSMUSG00000033105	0.0199248	0.20654
Col6a2	ENSMUSG00000020241	0.705614	0.0867235
Col6a1	ENSMUSG00000001119	0.948327	-0.00453025
Pcbp3	ENSMUSG00000001120	0.112534	0.0879519
Slc19a1	ENSMUSG00000001436	0.293404	0.117177
Col18a1	ENSMUSG00000001435	0.185872	0.407688
Pofut2	ENSMUSG00000020260	0.966444	0.00391201
Adarb1	ENSMUSG00000020262	0.402637	0.0286927
Fam207a	ENSMUSG00000032977	0.453084	0.0530228
Itgb2	ENSMUSG00000000290	6.11201e-05	0.370054
Pttg1ip	ENSMUSG00000009291	0.95805	0.00293219
Sumo3	ENSMUSG00000020265	0.807329	0.011034
Ube2g2	ENSMUSG00000009293	0.123084	0.0863396
Lrrc3	ENSMUSG00000051652	0.578111	-0.0601111
Trpm2	ENSMUSG00000009292	0.451308	0.0549076
1810043G02Rik	ENSMUSG00000020284	0.172167	-0.0617815
Pfkl	ENSMUSG00000020277	0.182386	0.0506408
D10Jhu81e	ENSMUSG00000053329	0.624935	-0.0332534
Pwp2	ENSMUSG00000032834	0.553717	-0.0339938
Trappc10	ENSMUSG00000000374	0.841249	0.0154169
Agpat3	ENSMUSG00000001211	0.967877	-0.0020027
Rrp1	ENSMUSG00000061032	0.366576	0.0304819
Cstb	ENSMUSG00000005054	0.793208	-0.00955126
Pdxk	ENSMUSG00000032788	0.929059	0.00312766
Ilvbl	ENSMUSG00000032763	0.916298	0.00654347
Syde1	ENSMUSG00000032714	0.699012	0.0974315
Slc1a6	ENSMUSG00000005357	0.505511	0.134937
2610008E11Rik	ENSMUSG00000060301	0.0935345	-0.119854
Ppap2c	ENSMUSG00000052151	0.717586	-0.0537088
Mier2	ENSMUSG00000042570	0.30076	-0.127916
C2cd4c	ENSMUSG00000045912	0.613702	-0.0586522
Shc2	ENSMUSG00000020312	0.710957	0.0284223
Tpgs1	ENSMUSG00000020308	0.745757	-0.0340495
Cdc34	ENSMUSG00000020307, ENSMUSG00000020870	0.814941	0.0189333
Bsg	ENSMUSG00000023175	0.837165	-0.0167985
Polrmt	ENSMUSG00000020329	0.218329	0.076623
Fstl3	ENSMUSG00000020325	0.364799	-0.370169
Palm	ENSMUSG00000035863	0.731886	-0.0165434
E130317F20Rik		0.514736	0.132042
Ptbp1	ENSMUSG00000006498	0.249797	0.0755496
BC005764		0.607885	-0.0358852
Med16	ENSMUSG00000013833	0.326829	0.111475
R3hdm4	ENSMUSG00000035781	0.0201855	0.0923108
Arid3a	ENSMUSG00000019564	0.181445	-0.192002
Wdr18	ENSMUSG00000035754	0.452868	0.0234169
Cnn2	ENSMUSG00000004665	0.0431804	0.253034
Abca7	ENSMUSG00000035722	0.100986	0.185666
Polr2e	ENSMUSG00000004667	0.481188	0.0214518
Gpx4	ENSMUSG00000075706	0.623942	0.0200655
Sbno2	ENSMUSG00000035673	0.251578	0.2426
Stk11	ENSMUSG00000003068	0.199286	0.0580702
Dos		0.811078	-0.0112449
Atp5d	ENSMUSG00000003072	0.971293	0.00245015
Midn	ENSMUSG00000035621	0.194952	-0.138955
Cirbp	ENSMUSG00000045193	0.485919	0.0303544
1600002K03Rik	ENSMUSG00000035595	0.813093	0.0247912
Mum1	ENSMUSG00000020156	0.193875	0.0676783
Ndufs7	ENSMUSG00000020153	0.0883455	0.0701807
Gamt	ENSMUSG00000020150	0.128029	-0.109537
Dazap1	ENSMUSG00000069565	0.358141	0.0879306
Rps15	ENSMUSG00000063457, ENSMUSG00000090538	0.602622	-0.0297603
Apc2	ENSMUSG00000020135	0.291084	0.0435519
2310011J03Rik	ENSMUSG00000020133	0.652571	0.0308267
Pcsk4	ENSMUSG00000020131	0.0634739	-0.409481
Reep6	ENSMUSG00000035504	0.148362	-0.363845
Plk5	ENSMUSG00000035486	0.0432437	-0.166367
Mex3d	ENSMUSG00000048696	0.84577	-0.0436449
Mbd3	ENSMUSG00000035478	0.83263	0.0124391
Uqcr11	ENSMUSG00000020163	0.669596	-0.0219511
Tcf3	ENSMUSG00000020167	0.0903686	-0.326486
Rexo1	ENSMUSG00000047417, ENSMUSG00000094635	0.649992	0.0266171
Klf16	ENSMUSG00000035397	0.0133635	-0.116854
Abhd17a	ENSMUSG00000003346	0.271078	-0.0642696
Scamp4	ENSMUSG00000078441	0.20587	0.0632206
Csnk1g2	ENSMUSG00000003345	0.377247	0.0558042
Btbd2	ENSMUSG00000003344	0.628642	-0.0194581
Mknk2	ENSMUSG00000020190	0.471659	0.0635799
Mob3a	ENSMUSG00000003348	0.7542	-0.0333018
Izumo4	ENSMUSG00000055862	0.244183	0.0681483
Ap3d1	ENSMUSG00000020198	0.690753	0.0162631
Dot1l	ENSMUSG00000061589	0.80578	0.0196484
Plekhj1	ENSMUSG00000035278	0.512681	0.0404859
Sf3a2	ENSMUSG00000020211	0.245899	-0.279016
Jsrp1	ENSMUSG00000020216	0.332885	-0.254677
Oaz1	ENSMUSG00000035242	0.182772	0.0571605
Oaz1-ps		0.207208	0.403932
Lingo3	ENSMUSG00000051067	0.0581727	-0.15864
Lsm7	ENSMUSG00000035215, ENSMUSG00000064317	0.213219	-0.0805657
Sppl2b	ENSMUSG00000035206	0.0145251	-0.140542
Timm13	ENSMUSG00000020219	0.767678	-0.00902745
Lmnb2	ENSMUSG00000062075	0.184371	0.107575
Gadd45b	ENSMUSG00000015312	0.997888	-0.000239883
Gng7	ENSMUSG00000048240	0.726788	-0.0377111
Diras1	ENSMUSG00000043670	0.175965	-0.163128
Slc39a3	ENSMUSG00000046822	0.433439	0.0368245
Sgta	ENSMUSG00000004937	0.507294	0.0238067
Thop1	ENSMUSG00000004929	0.756586	-0.0635487
Map2k2	ENSMUSG00000035027	0.633175	-0.0307231
Zbtb7a	ENSMUSG00000035011	0.72144	0.0165584
Eef2	ENSMUSG00000034994	0.0146361	0.0797558
Atcay	ENSMUSG00000034958	0.0401762	0.0585003
Zfr2	ENSMUSG00000034949	0.157504	-0.11857
Matk	ENSMUSG00000004933	0.855077	-0.00841831
Mrpl54	ENSMUSG00000034932	0.938577	-0.00867603
Apba3	ENSMUSG00000004931	0.984555	-0.00481724
Pip5k1c	ENSMUSG00000034902	0.156594	0.051617
Cactin	ENSMUSG00000034889	0.082569	0.159029
Fzr1	ENSMUSG00000020235	0.581108	0.0250352
Dohh	ENSMUSG00000078440	0.882195	0.0120046
Nfic	ENSMUSG00000055053	0.0901045	0.11464
Celf5	ENSMUSG00000034818	0.537494	0.0233109
Ncln	ENSMUSG00000020238	0.62488	0.0304507
Gna11	ENSMUSG00000034781	0.892364	-0.0073661
Aes	ENSMUSG00000054452	0.940542	0.00482695
Tle2	ENSMUSG00000034771	0.509608	0.165462
Tle6	ENSMUSG00000034758	0.181084	0.415021
BC025920	ENSMUSG00000074862	0.82609	0.0763469
Sirt6	ENSMUSG00000034748	0.177153	0.107674
Ankrd24	ENSMUSG00000054708	0.0428548	0.185972
Gm10778	ENSMUSG00000096856	0.244591	-0.129362
Zfp433	ENSMUSG00000096795	0.0435933	0.282356
Zfp781	ENSMUSG00000096718	0.47311	0.0643937
Zfp873	ENSMUSG00000061371	0.177975	-0.348711
AU041133	ENSMUSG00000078435	0.30826	-0.0936837
Zfp938	ENSMUSG00000062931	0.253599	-0.0716918
1190007I07Rik	ENSMUSG00000063320	0.106571	0.111009
Tdg	ENSMUSG00000034674	0.684453	0.16023
Gm9855		0.87281	-0.0585673
Glt8d2	ENSMUSG00000020251	0.640405	0.0437401
Hcfc2	ENSMUSG00000020246	0.574793	0.0481763
Nfyb	ENSMUSG00000020248	0.63695	-0.0156007
Txnrd1	ENSMUSG00000020250	0.291628	0.0506927
Chst11	ENSMUSG00000034612	0.835314	0.0115612
Slc41a2	ENSMUSG00000034591	0.258373	-0.118944
D10Wsu102e	ENSMUSG00000020255	0.662232	-0.0212146
Aldh1l2	ENSMUSG00000020256	0.3744	-0.0990645
A230046K03Rik	ENSMUSG00000034560	0.0592856	0.0989469
Appl2	ENSMUSG00000020263	0.908298	-0.00580268
1500009L16Rik	ENSMUSG00000087651	0.400802	-0.0625619
Nuak1	ENSMUSG00000020032	0.491764	0.0365477
Ckap4	ENSMUSG00000046841	0.471694	0.0566063
Tcp11l2	ENSMUSG00000020034	0.872674	-0.00793105
Polr3b	ENSMUSG00000034453	0.432691	0.07619
Rfx4	ENSMUSG00000020037	0.652417	0.0605875
Ric8b	ENSMUSG00000035620	0.00110717	-0.176742
AI597468		0.322524	-0.0772447
Mterfd3	ENSMUSG00000049038	0.143896	-0.123473
Cry1	ENSMUSG00000020038	0.376853	-0.0557975
Btbd11	ENSMUSG00000020042	0.60738	0.0309464
Pwp1	ENSMUSG00000001785	0.081693	-0.102689
Prdm4	ENSMUSG00000035529	0.963671	0.00311545
Rtcb	ENSMUSG00000001783	0.72569	0.0141138
Fbxo7	ENSMUSG00000001786	0.515724	-0.031878
Syn3	ENSMUSG00000059602	0.64923	-0.0297919
Timp3	ENSMUSG00000020044	0.774459	-0.0168471
1810014B01Rik		0.286039	0.165194
Hsp90b1	ENSMUSG00000020048	0.886747	0.0031824
Nt5dc3	ENSMUSG00000054027	0.569669	0.0414907
Igf1	ENSMUSG00000020053	0.0416761	0.225504
Nup37	ENSMUSG00000035351	0.460302	0.105394
Ccdc53	ENSMUSG00000020056	0.338299	-0.0506784
Gnptab	ENSMUSG00000035311	0.210998	-0.0479648
Sycp3	ENSMUSG00000020059	0.464539	0.278895
Chpt1	ENSMUSG00000060002	0.0333146	0.121635
Arl1	ENSMUSG00000060904	0.934539	0.00414048
Utp20	ENSMUSG00000004356	0.353441	0.0604076
Ano4	ENSMUSG00000035189	0.0208	-0.158193
Gas2l3	ENSMUSG00000074802	0.500977	-0.0637199
Slc17a8	ENSMUSG00000019935	0.0326535	-0.37126
Actr6	ENSMUSG00000019948	0.0189243	-0.093327
Uhrf1bp1l	ENSMUSG00000019951	0.0632789	-0.0407492
Anks1b	ENSMUSG00000058589	0.143216	-0.0386211
Apaf1	ENSMUSG00000019979	0.484256	-0.0768616
Ikbip	ENSMUSG00000019975	0.449109	0.0690177
Slc25a3	ENSMUSG00000061904	0.910436	-0.00426688
Tmpo	ENSMUSG00000019961	0.88023	-0.0125052
Cdk17	ENSMUSG00000020015	0.137313	-0.0607109
Elk3	ENSMUSG00000008398	0.0795526	0.391456
Lta4h	ENSMUSG00000015889	0.873169	-0.00985811
Snrpf	ENSMUSG00000020018	0.64204	0.0359423
Metap2	ENSMUSG00000036112	0.000122752	-0.101455
Vezt	ENSMUSG00000036099	0.292526	-0.0461912
Fgd6	ENSMUSG00000020021	0.482086	0.0620155
Nr2c1	ENSMUSG00000005897	0.875898	-0.0118194
Ndufa12	ENSMUSG00000020022	0.459057	0.0396438
Tmcc3	ENSMUSG00000020023	0.941923	0.00605798
Ccdc41os1		0.962259	0.0037675
Ccdc41	ENSMUSG00000020024	0.146109	-0.060188
Plxnc1	ENSMUSG00000074785	0.724813	-0.0191495
Cradd	ENSMUSG00000045867	0.362714	-0.177546
Socs2	ENSMUSG00000020027, ENSMUSG00000050974	0.438867	0.0627609
Mrpl42	ENSMUSG00000062981	0.710088	-0.0163757
Ube2n	ENSMUSG00000074781	0.0905663	0.0465916
Nudt4	ENSMUSG00000020029	0.347889	-0.0393706
Eea1	ENSMUSG00000036499	0.187911	-0.040436
Btg1	ENSMUSG00000036478	0.724072	-0.0202296
Dcn	ENSMUSG00000019929	0.931718	0.00891546
Gm10754		0.920314	0.033495
Atp2b1	ENSMUSG00000019943	0.149937	-0.0368527
Poc1b	ENSMUSG00000019952	0.442538	-0.149321
Dusp6	ENSMUSG00000019960	0.0818144	0.117769
Kitl	ENSMUSG00000019966	0.172979	-0.0932358
Tmtc3	ENSMUSG00000036676	0.633983	0.0533175
Cep290	ENSMUSG00000019971	0.3086	-0.0522094
4930430F08Rik	ENSMUSG00000046567	0.441782	0.0653295
Mgat4c	ENSMUSG00000019888	0.830125	-0.0107161
Nts	ENSMUSG00000019890	0.669398	-0.0923478
Lrriq1	ENSMUSG00000019892	0.150432	-0.268831
Slc6a15	ENSMUSG00000019894	0.714409	-0.0183136
Tmtc2	ENSMUSG00000036019	0.308675	-0.218541
Gm15663	ENSMUSG00000085282	0.0895709	0.3803
Mettl25	ENSMUSG00000036009	0.0585998	-0.393031
Ccdc59	ENSMUSG00000019897	0.0751787	0.0649366
Ppfia2	ENSMUSG00000053825	0.708378	-0.013685
Lin7a	ENSMUSG00000019906	0.188238	0.0346176
Ppp1r12a	ENSMUSG00000019907	0.832056	-0.00929811
Syt1	ENSMUSG00000035864	0.941957	0.00185758
Nav3	ENSMUSG00000020181	0.782756	0.02013
Csrp2	ENSMUSG00000020186	0.271801	-0.129275
Zdhhc17	ENSMUSG00000035798	0.471409	-0.0291573
Osbpl8	ENSMUSG00000020189	0.749764	-0.0121704
Bbs10	ENSMUSG00000035759	0.0437873	0.335997
Nap1l1	ENSMUSG00000058799	0.955905	-0.00137915
Phlda1	ENSMUSG00000020205	0.0302127	0.143488
Krr1	ENSMUSG00000063334	0.927647	-0.00455798
Kcnc2	ENSMUSG00000035681	0.980795	0.00120409
Atxn7l3b	ENSMUSG00000074748	0.298493	-0.0287094
Trhde	ENSMUSG00000050663	0.291881	-0.0999392
Tbc1d15	ENSMUSG00000020130	0.37673	-0.0412068
Rab21	ENSMUSG00000020132	0.494144	-0.024671
Tmem19	ENSMUSG00000069520	0.175424	0.0824685
Thap2	ENSMUSG00000020137	0.756334	-0.0550248
Zfc3h1	ENSMUSG00000034163	0.628035	0.0298041
Ptprr	ENSMUSG00000020151	0.138282	-0.0841711
Ptprb	ENSMUSG00000020154	0.182221	0.0821377
Kcnmb4	ENSMUSG00000054934	0.168935	0.0761346
Cnot2	ENSMUSG00000020166	0.7336	-0.0145191
Rab3ip	ENSMUSG00000064181	0.689606	0.0319827
4933412E12Rik		0.646199	0.0560706
Cct2	ENSMUSG00000034024	0.843714	0.00489022
Frs2	ENSMUSG00000020170	0.354162	0.057449
Yeats4	ENSMUSG00000020171	0.715097	-0.0171821
Lyz2	ENSMUSG00000069515, ENSMUSG00000069516	2.99157e-06	0.514618
Cpsf6	ENSMUSG00000055531	0.254022	-0.0438462
Cpm	ENSMUSG00000020183	0.546879	-0.0853754
Mdm2	ENSMUSG00000020184	0.61299	-0.0223332
Slc35e3	ENSMUSG00000020184, ENSMUSG00000060181	0.92564	0.00473863
Nup107	ENSMUSG00000052798	0.072894	-0.179406
Rap1b	ENSMUSG00000052681	0.897706	-0.0054703
Mdm1	ENSMUSG00000020212	0.0496581	-0.230724
Cand1	ENSMUSG00000020114	0.178617	-0.0467404
Grip1	ENSMUSG00000034813	0.10598	-0.0844912
Helb	ENSMUSG00000020228	0.359668	-0.21387
Tmbim4	ENSMUSG00000020225	0.547872	-0.0248736
Llph	ENSMUSG00000020224	0.32937	0.0394167
Msrb3	ENSMUSG00000051236	0.901837	-0.0264907
Lemd3	ENSMUSG00000048661	0.907461	0.00708033
Tbc1d30	ENSMUSG00000052302	0.534184	0.0469144
Gns	ENSMUSG00000034707	0.596231	0.0267112
Rassf3	ENSMUSG00000025795	0.498251	-0.0770313
Tbk1	ENSMUSG00000020115	0.909691	-0.00450913
Xpot	ENSMUSG00000034667	0.633642	-0.0139053
BC048403	ENSMUSG00000053684	0.782434	0.031568
Srgap1	ENSMUSG00000020121, ENSMUSG00000030257	0.554721	-0.0593196
Tmem5	ENSMUSG00000034620	0.215039	-0.0638371
A130077B15Rik		0.0360557	0.484088
Ppm1h	ENSMUSG00000034613	0.525439	-0.0640108
Mon2	ENSMUSG00000034602	0.860379	0.00701289
Usp15	ENSMUSG00000020124	0.314644	-0.0321349
Fam19a2	ENSMUSG00000044071	0.349321	-0.0585018
Slc16a7	ENSMUSG00000020102	0.628598	-0.116943
Xrcc6bp1	ENSMUSG00000025436	0.409397	-0.117494
Ctdsp2	ENSMUSG00000078429	0.949216	0.00265397
Tsfm	ENSMUSG00000040521	0.259118	0.0861715
Mettl1	ENSMUSG00000006732	0.152291	0.0907966
42438	ENSMUSG00000040502	0.438057	-0.0973562
Cdk4	ENSMUSG00000006728	0.736985	0.0107377
Tspan31	ENSMUSG00000006736	0.0630542	0.162872
Agap2	ENSMUSG00000025422	0.464964	-0.0517919
Os9	ENSMUSG00000040462	0.335034	0.0322887
B4galnt1	ENSMUSG00000006731	0.142807	0.0594893
Arhgef25	ENSMUSG00000019467	0.373084	0.043525
Dtx3	ENSMUSG00000040415	0.103597	0.0903802
Pip4k2c	ENSMUSG00000025417	0.525775	0.0239782
Kif5a	ENSMUSG00000074657	0.0127991	0.0739481
Dctn2	ENSMUSG00000025410	0.579195	0.0192318
Mbd6	ENSMUSG00000025409	0.467347	0.0626833
Ddit3	ENSMUSG00000025408	0.0757291	0.0807138
Mars	ENSMUSG00000040354	0.0963137	0.0702014
R3hdm2	ENSMUSG00000025404	0.138736	0.0798783
Shmt2	ENSMUSG00000025403	0.255916	0.13545
Lrp1	ENSMUSG00000040249	0.994467	-0.00035867
Stat6	ENSMUSG00000002147	0.0472452	0.175766
Nab2	ENSMUSG00000025402	0.941341	0.00737709
Tmem194	ENSMUSG00000040195	0.575228	-0.0726219
Tac2	ENSMUSG00000025400	0.675821	-0.039834
Zbtb39	ENSMUSG00000044617	0.710026	-0.103412
Prim1	ENSMUSG00000025395	0.372226	0.1125
Naca	ENSMUSG00000061315	0.386809	-0.0345947
Ptges3	ENSMUSG00000071072	0.739537	0.0247363
Atp5b	ENSMUSG00000025393	0.539247	-0.0116566
Baz2a	ENSMUSG00000040054	0.469424	0.0405526
Rbms2	ENSMUSG00000040043	0.0936854	0.110944
Gls2	ENSMUSG00000044005	0.603688	0.0347018
Spryd4	ENSMUSG00000051346	0.569735	0.0447693
Timeless	ENSMUSG00000039994	0.464904	-0.156332
Stat2	ENSMUSG00000040033	0.717219	-0.0205519
Pan2	ENSMUSG00000005682	0.610248	-0.0453491
Cnpy2	ENSMUSG00000025381	0.44956	-0.0229904
Cs	ENSMUSG00000005683, ENSMUSG00000046934	0.475635	0.0217393
Coq10a	ENSMUSG00000039914	0.817246	0.0109316
Ankrd52	ENSMUSG00000014498	0.94736	-0.0120336
Nabp2	ENSMUSG00000025374	0.132015	0.0649617
Rnf41	ENSMUSG00000025373	0.516816	0.0454113
Smarcc2	ENSMUSG00000025369	0.127824	0.0500267
Myl6	ENSMUSG00000090841	0.286911	-0.048263
Esyt1	ENSMUSG00000025366	0.267563	0.247303
Zc3h10	ENSMUSG00000039810	0.760908	-0.0168926
Rpl41	ENSMUSG00000093674	0.708371	-0.0246195
Pa2g4	ENSMUSG00000025364	0.0693071	0.0912536
Rps26	ENSMUSG00000025362	0.633006	-0.0298816
Ikzf4	ENSMUSG00000002578	0.295287	-0.143504
Suox	ENSMUSG00000049858	0.671177	0.0266395
Rab5b	ENSMUSG00000000711	0.131375	0.0875743
Dgka	ENSMUSG00000025357	0.75364	-0.0435062
Wibg	ENSMUSG00000064030	0.834284	-0.013761
Tmem198b	ENSMUSG00000047090	0.892648	0.0438952
Dnajc14	ENSMUSG00000025354	0.560692	0.0344019
Ormdl2	ENSMUSG00000025353	0.137012	0.102797
Sarnp	ENSMUSG00000051255, ENSMUSG00000078427	0.598688	-0.0330102
Cd63	ENSMUSG00000025351	0.00120175	0.199364
Rdh5	ENSMUSG00000025350, ENSMUSG00000090247	0.849079	-0.0368004
Bloc1s1	ENSMUSG00000090247	0.335399	-0.0479697
Itga7	ENSMUSG00000025348	0.680101	-0.0389501
Pisd-ps1		0.783429	0.016054
Sfi1	ENSMUSG00000023764	0.839765	0.0225045
Eif4enif1	ENSMUSG00000020454	0.643624	-0.018641
Drg1	ENSMUSG00000020457	0.52434	-0.0177514
Patz1	ENSMUSG00000020453	0.569141	0.0393122
Pik3ip1	ENSMUSG00000034614	0.705844	-0.0268321
Limk2	ENSMUSG00000020451	0.0150402	-0.105317
Rnf185	ENSMUSG00000020448	0.485688	0.048678
8430429K09Rik	ENSMUSG00000034587	0.687954	0.035736
Inpp5j	ENSMUSG00000034570	0.780253	-0.0434092
Selm	ENSMUSG00000075702	0.23843	0.0524729
Tug1	ENSMUSG00000056579	0.115847	-0.085199
Morc2a	ENSMUSG00000034543	0.721544	0.0204385
Osbp2	ENSMUSG00000020435	0.0411453	-0.132688
Dusp18	ENSMUSG00000047205	0.571626	0.0496964
Slc35e4	ENSMUSG00000048807	0.623037	0.0314815
Tcn2	ENSMUSG00000020432	0.0136202	0.240565
Pes1	ENSMUSG00000020430	0.18369	0.0960539
Gal3st1	ENSMUSG00000049721	0.0366558	-0.26626
Mtfp1	ENSMUSG00000004748	0.0133939	0.109449
Sec14l2	ENSMUSG00000003585	0.744074	-0.032373
Rnf215	ENSMUSG00000003581	0.812683	-0.0132936
Ccdc157	ENSMUSG00000051427	0.382195	0.0701553
Sf3a1	ENSMUSG00000002129	0.130459	0.0548752
Tbc1d10a	ENSMUSG00000034412	0.519825	-0.0588767
Gatsl3	ENSMUSG00000020424	0.57681	0.236779
Mtmr3	ENSMUSG00000034354	0.720303	-0.0127153
Ascc2	ENSMUSG00000020412	0.26851	0.243417
Uqcr10	ENSMUSG00000059534	0.45334	-0.0461736
Zmat5	ENSMUSG00000009076	0.1464	-0.050536
Nf2	ENSMUSG00000009073	0.636672	-0.0164297
Nipsnap1	ENSMUSG00000034285	0.00955556	0.0839947
Thoc5	ENSMUSG00000034274	0.52489	-0.0667334
Nefh	ENSMUSG00000020396	0.0838546	0.115841
Ap1b1	ENSMUSG00000009090	0.547332	-0.0225802
Gas2l1	ENSMUSG00000034201	0.570006	-0.0284928
Rasl10a	ENSMUSG00000034209	0.507449	-0.0549173
Ewsr1	ENSMUSG00000009079	0.918687	-0.00379517
Rhbdd3	ENSMUSG00000034175	0.026908	0.178238
Kremen1	ENSMUSG00000020393	0.164992	0.141053
Znrf3	ENSMUSG00000041961	0.804869	-0.0201875
Xbp1	ENSMUSG00000020484	0.0071768	-0.0979735
Ccdc117	ENSMUSG00000020482	0.644571	-0.0373635
Mrps24	ENSMUSG00000020477	0.207574	-0.109826
Urgcp	ENSMUSG00000049680	0.0961634	-0.0873434
2210015D19Rik		0.680197	-0.0225263
Dbnl	ENSMUSG00000020476	0.618367	-0.0170025
Pgam2	ENSMUSG00000020475	0.70751	-0.0443078
Polm	ENSMUSG00000020474	0.932972	-0.0139095
Pold2	ENSMUSG00000020471	0.636296	0.0543764
Gck	ENSMUSG00000041798	0.0411371	-0.561763
Ykt6	ENSMUSG00000002741	0.225892	0.0474459
Camk2b	ENSMUSG00000057897	0.371293	-0.0309368
Nudcd3	ENSMUSG00000053838	0.858919	-0.00423967
Rps15a-ps6		0.646988	-0.067473
Ddx56	ENSMUSG00000004393	0.136896	0.0650555
Tmed4	ENSMUSG00000004394	0.657569	0.0205301
Ogdh	ENSMUSG00000020456	0.112095	0.0581309
Zmiz2	ENSMUSG00000041164	0.106493	0.0673706
Ppia	ENSMUSG00000055795, ENSMUSG00000071866	0.528989	-0.0187055
H2afv	ENSMUSG00000041126	0.530485	-0.0349583
Purb	ENSMUSG00000094483	0.826515	-0.00585433
Gm11974	ENSMUSG00000085156	0.168907	0.352172
Ccm2	ENSMUSG00000000378	0.0687535	-0.162925
Nacad	ENSMUSG00000041073	0.933118	0.00877302
Tbrg4	ENSMUSG00000000384	0.678038	0.0298872
Ramp3	ENSMUSG00000041046	0.875067	0.0155531
Adcy1	ENSMUSG00000020431	0.0833519	0.0455846
Igfbp3	ENSMUSG00000020427	0.293135	0.249704
Tns3	ENSMUSG00000020422	0.795552	0.0140503
Hus1	ENSMUSG00000020413	0.401681	0.0953431
Upp1	ENSMUSG00000020407	0.946727	0.00642755
Vwc2	ENSMUSG00000050830	0.711527	-0.0659271
Ikzf1	ENSMUSG00000018654	0.0651257	0.234553
Ddc	ENSMUSG00000020182	0.699301	0.0794663
Grb10	ENSMUSG00000020176	0.0355824	-0.156386
Cobl	ENSMUSG00000020173	0.325026	0.0543901
Vstm2a	ENSMUSG00000048834	0.0139256	-0.0803532
Sec61g	ENSMUSG00000078974	0.477797	-0.0459036
Egfr	ENSMUSG00000020122	0.962755	0.011993
Plek	ENSMUSG00000020120	1.11807e-06	0.354643
Cnrip1	ENSMUSG00000044629	0.671376	0.0146227
Ppp3r1	ENSMUSG00000033953, ENSMUSG00000078970	0.180555	-0.0361987
Pno1	ENSMUSG00000020116	0.967211	0.00228794
Wdr92	ENSMUSG00000078970	0.0653699	-0.201687
C1d	ENSMUSG00000000581	0.373998	-0.0445811
Etaa1	ENSMUSG00000016984	0.744558	0.030344
Spred2	ENSMUSG00000045671	0.0187316	0.150627
Actr2	ENSMUSG00000020152	0.916877	-0.00697559
Rab1	ENSMUSG00000020149	0.723309	-0.0102954
Cep68	ENSMUSG00000044066	0.215067	0.0796697
Slc1a4	ENSMUSG00000020142	0.414385	0.0358234
Sertad2	ENSMUSG00000049800	0.47651	-0.0379307
Aftph	ENSMUSG00000049659	0.128686	-0.051325
Lgalsl	ENSMUSG00000042363	0.147171	-0.0666225
Peli1	ENSMUSG00000020134	0.0131141	-0.113672
Vps54	ENSMUSG00000020128	0.386307	-0.0834147
Ugp2	ENSMUSG00000001891	0.539689	-0.0237852
Mdh1	ENSMUSG00000020321	0.363882	0.0378395
Wdpcp	ENSMUSG00000020319	0.00526101	0.290932
Otx1	ENSMUSG00000005917	0.979046	0.00407241
Ehbp1	ENSMUSG00000042302	0.636817	-0.0250114
Tmem17	ENSMUSG00000049904	0.343351	-0.107667
B3gnt2	ENSMUSG00000051650	0.548436	-0.0599093
Commd1	ENSMUSG00000051355, ENSMUSG00000098650	0.813906	-0.011584
Zrsr1	ENSMUSG00000044068	0.690446	0.0253024
Cct4	ENSMUSG00000007739	0.0634587	-0.0738295
Fam161a	ENSMUSG00000049811	0.344814	-0.252739
Xpo1	ENSMUSG00000020290	0.357686	-0.0342109
Usp34	ENSMUSG00000056342	0.673966	-0.0156626
Ahsa2	ENSMUSG00000020288	0.156579	-0.059627
0610010F05Rik	ENSMUSG00000042208	0.795972	-0.0126859
Pex13	ENSMUSG00000020283	0.00784931	-0.0871554
Pus10	ENSMUSG00000020280	0.927053	-0.00861587
Papolg	ENSMUSG00000020273	0.0197915	-0.171004
Bcl11a	ENSMUSG00000000861	0.707284	0.019455
Fancl	ENSMUSG00000004018	0.372877	-0.120098
Vrk2	ENSMUSG00000064090	0.609294	-0.247411
Gm12070		0.119287	0.193078
Ccdc85a	ENSMUSG00000032878	0.249283	-0.0495624
Efemp1	ENSMUSG00000020467	0.350318	0.115028
Pnpt1	ENSMUSG00000020464	0.305176	-0.110123
Smek2	ENSMUSG00000020463	0.098544	-0.0669093
Ccdc104	ENSMUSG00000020462	0.272742	-0.0295744
Ccdc88a	ENSMUSG00000032740	0.202543	-0.0475884
Prorsd1	ENSMUSG00000032673	0.965973	0.0105289
Mtif2	ENSMUSG00000020459	0.927327	0.00958226
Rps27a	ENSMUSG00000020460	0.303438	-0.0510059
Rtn4	ENSMUSG00000020458	0.581251	-0.024129
Eml6	ENSMUSG00000044072	0.909892	-0.0220732
4931440F15Rik	ENSMUSG00000078157	0.251958	-0.357823
Sptbn1	ENSMUSG00000020315	0.394805	-0.022499
Acyp2	ENSMUSG00000060923	0.275906	-0.0600567
Psme4	ENSMUSG00000040850	0.1834	-0.0635654
Gpr75	ENSMUSG00000043999	0.80187	-0.0213074
Erlec1	ENSMUSG00000020311	0.354307	-0.0452084
Asb3	ENSMUSG00000020305	0.958972	-0.00417078
Chac2	ENSMUSG00000020309	0.961513	-0.00310735
Bod1	ENSMUSG00000044502	0.351531	0.0612064
Cpeb4	ENSMUSG00000020300	0.594852	-0.0326848
Nsg2	ENSMUSG00000020297	0.00994265	-0.0615452
Snrnp25	ENSMUSG00000040767	0.914756	0.0051194
Rhbdf1	ENSMUSG00000020282	0.867461	0.0498
Mpg	ENSMUSG00000020287	0.776666	0.0256629
Nprl3	ENSMUSG00000020289	0.871636	0.0111297
Hba-a1	ENSMUSG00000069919	0.301242	0.0864139
Hba-a2	ENSMUSG00000069917	0.470271	0.0536202
Hbq1a	ENSMUSG00000020295	0.514198	0.25168
Sh3pxd2b	ENSMUSG00000040711	0.640907	-0.0633594
Ubtd2	ENSMUSG00000044949	0.302292	0.121574
Stk10	ENSMUSG00000020272	0.530707	0.133625
Fbxw11	ENSMUSG00000020271	0.217286	0.0384627
Npm1	ENSMUSG00000057113, ENSMUSG00000090602	0.218527	-0.0429018
Ranbp17	ENSMUSG00000040594	0.372254	-0.194857
Kcnip1	ENSMUSG00000053519	0.0160679	-0.129384
Dock2	ENSMUSG00000020143	0.0486114	0.437311
Fam196b	ENSMUSG00000069911	0.29326	-0.384368
Slit3	ENSMUSG00000056427	0.975826	0.00525152
Pank3	ENSMUSG00000018846	0.981574	0.00113919
Fbll1	ENSMUSG00000051062	0.176	-0.102656
Rars	ENSMUSG00000018848	0.704909	-0.0164863
Wwc1	ENSMUSG00000018849	0.290425	-0.0785802
Tenm2	ENSMUSG00000049336	0.951963	-0.00382496
Mat2b	ENSMUSG00000042032	0.601851	0.0216819
Nudcd2	ENSMUSG00000020328	0.589903	-0.0425638
Ccng1	ENSMUSG00000020326	0.959345	0.00242341
Gabrg2	ENSMUSG00000020436	0.728694	-0.0139557
Gabra1	ENSMUSG00000010803	0.883074	-0.0055682
Gabrb2	ENSMUSG00000007653	0.226197	-0.0363299
Pttg1	ENSMUSG00000020415	0.571017	0.204535
Slu7	ENSMUSG00000020409	0.607734	0.0204297
Ccnjl	ENSMUSG00000044707	0.405021	-0.251515
Pwwp2a	ENSMUSG00000044950	0.502524	0.0371444
Ttc1	ENSMUSG00000041278	0.972234	0.00117316
Adra1b	ENSMUSG00000050541	0.952831	0.00857294
Ublcp1	ENSMUSG00000041231	0.55944	-0.0242416
Rnf145	ENSMUSG00000019189	0.867357	0.00875873
Ebf1	ENSMUSG00000057098	0.130367	-0.394408
Clint1	ENSMUSG00000006169	0.264693	-0.067013
Lsm11	ENSMUSG00000044847	0.37053	0.0735
Thg1l	ENSMUSG00000011254	0.867717	-0.0181524
Adam19	ENSMUSG00000011256	0.144798	-0.117449
Cyfip2	ENSMUSG00000020340	0.272542	0.0379062
Fndc9	ENSMUSG00000048721	0.983419	-0.00576768
Med7	ENSMUSG00000020397	0.0551331	-0.121718
Havcr2	ENSMUSG00000020399	0.0141622	0.455818
Gnb2l1	ENSMUSG00000020372	0.20868	0.0301099
Trim41	ENSMUSG00000040365	0.118189	-0.0908762
Irgm1	ENSMUSG00000046879	0.029737	0.250562
Tgtp2	ENSMUSG00000078921	0.104603	-0.68541
Zfp62	ENSMUSG00000046311, ENSMUSG00000102030	0.478586	-0.040568
Mgat1	ENSMUSG00000020346	0.523005	0.0282682
Cnot6	ENSMUSG00000020362	0.006835	-0.109964
Gfpt2	ENSMUSG00000020363	0.484544	0.137107
Mapk9	ENSMUSG00000020366	0.121718	-0.0468794
Rasgef1c	ENSMUSG00000020374	0.473175	-0.0551927
Rnf130	ENSMUSG00000020376	0.98448	-0.00119387
Tbc1d9b	ENSMUSG00000036644	0.162112	0.0508422
3010026O09Rik	ENSMUSG00000020381	0.402977	-0.042606
Sqstm1	ENSMUSG00000015837	0.342758	0.0297868
Ltc4s	ENSMUSG00000020377	0.0921621	0.194621
Maml1	ENSMUSG00000050567	0.214314	0.157676
Canx	ENSMUSG00000020368	0.957492	-0.00231195
Hnrnph1	ENSMUSG00000007850	0.12158	-0.0586972
Rufy1	ENSMUSG00000020375	0.303801	0.089178
Adamts2	ENSMUSG00000036545	0.777515	0.0551886
Zfp354c	ENSMUSG00000044807	0.0225663	-0.125919
Zfp454	ENSMUSG00000048728	0.8855	0.0498494
Zfp2	ENSMUSG00000049321	0.0273091	-0.180203
Zfp354b	ENSMUSG00000020335	0.455802	-0.113078
Zfp354a	ENSMUSG00000020364	0.263756	-0.0945542
Clk4	ENSMUSG00000020385	0.561818	-0.0399904
Col23a1	ENSMUSG00000063564	0.931221	0.012138
Phykpl	ENSMUSG00000020359	0.456767	0.196784
Hnrnpab	ENSMUSG00000020358	0.472181	0.0218105
Nhp2	ENSMUSG00000001056	0.936836	0.00284339
Rmnd5b	ENSMUSG00000001054	0.227645	-0.0597462
N4bp3	ENSMUSG00000001053, ENSMUSG00000001054	0.693073	-0.0642943
0610009B22Rik	ENSMUSG00000007777	0.686805	-0.0229379
Sec24a	ENSMUSG00000036391	0.163395	-0.0880246
Sar1b	ENSMUSG00000020386	0.670132	-0.0189759
Jade2	ENSMUSG00000020387	0.992164	-0.000396686
Cdkn2aipnl	ENSMUSG00000020392	0.795887	0.0119299
Ube2b	ENSMUSG00000020390	0.461667	-0.017559
Cdkl3	ENSMUSG00000020389	0.791575	0.0255584
Ppp2ca	ENSMUSG00000020349, ENSMUSG00000020389	0.02204	-0.0498526
Skp1a	ENSMUSG00000036309	0.854265	-0.00645831
Vdac1	ENSMUSG00000020402	0.336049	0.0297112
9530068E07Rik	ENSMUSG00000036275	0.413641	-0.0361508
Fstl4	ENSMUSG00000036264	0.421559	-0.11645
Hspa4	ENSMUSG00000020361	0.252514	-0.0597919
Zcchc10	ENSMUSG00000018239	0.0402617	0.156317
Aff4	ENSMUSG00000049470	0.178652	-0.046881
Uqcrq	ENSMUSG00000044894	0.935104	-0.00393266
Gdf9	ENSMUSG00000018238	0.515827	0.255869
Shroom1	ENSMUSG00000018387	0.359943	0.117719
Sowaha	ENSMUSG00000044352	0.153079	-0.0722008
42621	ENSMUSG00000018398	0.425474	0.044341
Kif3a	ENSMUSG00000018395	0.973448	-0.000693596
Rad50	ENSMUSG00000020380	0.365003	0.0545738
Irf1	ENSMUSG00000018899	0.652988	0.107848
Slc22a5	ENSMUSG00000018900, ENSMUSG00000063652	0.604354	-0.0671372
Slc22a4	ENSMUSG00000020334	0.495977	-0.0764332
Pdlim4	ENSMUSG00000020388	0.864626	-0.0148847
P4ha2	ENSMUSG00000018906	0.991502	0.000945745
Acsl6	ENSMUSG00000020333	0.276082	0.0304983
Fnip1	ENSMUSG00000035992	0.123612	-0.0485609
Rapgef6	ENSMUSG00000037533	0.452832	-0.0308077
Cdc42se2	ENSMUSG00000052298	0.712457	0.0138442
Lyrm7	ENSMUSG00000020268	0.274738	0.0921343
Hint1	ENSMUSG00000020267	0.520212	-0.0297308
Gpx3	ENSMUSG00000018339	0.380829	0.0967613
Tnip1	ENSMUSG00000020400	0.297328	0.0879688
Anxa6	ENSMUSG00000018340	0.19446	0.052965
Gm2a	ENSMUSG00000000594	0.133684	0.0822113
Slc36a1	ENSMUSG00000020261	0.094336	0.0827952
Sparc	ENSMUSG00000018593	0.0758419	0.131131
Atox1	ENSMUSG00000018585	0.687954	0.0251056
G3bp1	ENSMUSG00000018583	0.836403	0.00808883
Gria1	ENSMUSG00000020524	0.939907	-0.00233844
Fam114a2	ENSMUSG00000020523	0.238745	0.0425949
Mfap3	ENSMUSG00000020522	0.907991	-0.00561437
Galnt10	ENSMUSG00000020520	0.222298	-0.171425
Sap30l	ENSMUSG00000020519	0.671003	-0.0422023
Larp1	ENSMUSG00000037331	0.217246	0.0469335
Cnot8	ENSMUSG00000020515	0.355908	-0.0388801
Gemin5	ENSMUSG00000037275	0.682774	-0.0260714
Mrpl22	ENSMUSG00000020514	0.590608	0.0239295
Igtp	ENSMUSG00000078853	0.789062	0.110868
Zfp692	ENSMUSG00000037243	0.416141	-0.0502149
Zfp672	ENSMUSG00000049755	0.186185	-0.0689456
Sh3bp5l	ENSMUSG00000013646	0.661057	-0.0291289
Fam183b	ENSMUSG00000049154	0.00855348	-0.264999
2810021J22Rik	ENSMUSG00000020491	0.20863	-0.102099
Zfp39	ENSMUSG00000037001	0.620492	0.0573143
Rnf187	ENSMUSG00000020496	0.89438	-0.00493137
Hist3h2a	ENSMUSG00000078851	0.553076	-0.0359639
Trim11	ENSMUSG00000020455	0.311116	-0.083569
Iba57	ENSMUSG00000049287	0.980658	0.00641087
Guk1	ENSMUSG00000020444	0.774878	-0.0196783
Mrpl55	ENSMUSG00000036860	0.678556	-0.0319369
2310033P09Rik	ENSMUSG00000020441	0.441186	-0.0517648
Arf1	ENSMUSG00000048076	0.577419	0.0131211
Wnt9a	ENSMUSG00000000126	0.937816	0.0129878
Snap47	ENSMUSG00000009894	0.0655173	0.0394311
Jmjd4	ENSMUSG00000036819	0.160244	0.238349
Zfp867	ENSMUSG00000054519	0.361067	-0.0938725
Zkscan17	ENSMUSG00000020472	0.706031	0.045747
4933439C10Rik	ENSMUSG00000072893	0.266696	0.29585
Mprip	ENSMUSG00000005417	0.643652	-0.0169478
Flcn	ENSMUSG00000032633	0.0654857	0.108494
Gm16062	ENSMUSG00000087249	0.419392	0.10732
Cops3	ENSMUSG00000019373	0.816688	0.00889716
Nt5m	ENSMUSG00000032615	0.14548	-0.06183
Med9	ENSMUSG00000061650	0.731394	-0.0236283
Rasd1	ENSMUSG00000049892	0.136908	-0.318079
Pemt	ENSMUSG00000000301	0.33132	-0.132187
Rai1	ENSMUSG00000062115	0.423999	-0.0387512
Srebf1	ENSMUSG00000020538	0.226579	0.0845786
Tom1l2	ENSMUSG00000000538	0.993639	0.000273398
Lrrc48	ENSMUSG00000056598	0.815802	-0.046467
Atpaf2	ENSMUSG00000042709	0.272062	0.0969304
Gid4	ENSMUSG00000018415	0.525778	-0.0317222
Drg2	ENSMUSG00000020537	0.225872	0.0491881
Alkbh5	ENSMUSG00000042650	0.289764	0.0211467
Llgl1	ENSMUSG00000020536	0.159619	0.0973469
Flii	ENSMUSG00000002812	0.319679	-0.0711288
Mief2	ENSMUSG00000018599	0.635722	0.0231226
Smcr8	ENSMUSG00000049323	0.0222975	-0.118385
Dhrs7b	ENSMUSG00000042569	0.315197	0.0519186
Tmem11	ENSMUSG00000043284	0.047523	0.0971709
Gm16515		0.151011	0.199481
Map2k3	ENSMUSG00000018932	0.322591	0.0797471
Kcnj12	ENSMUSG00000042529	0.902471	-0.0092732
Usp22	ENSMUSG00000042506	0.478253	-0.0291061
Aldh3a2	ENSMUSG00000010025	0.657763	-0.0270161
Rnf112	ENSMUSG00000010086	0.0565498	-0.0779676
Mapk7	ENSMUSG00000001034	0.110527	-0.19185
B9d1	ENSMUSG00000001039	0.0533421	-0.0806788
Epn2	ENSMUSG00000001036	0.746987	0.00964754
Grap	ENSMUSG00000004837	0.75416	0.0823574
Prpsap2	ENSMUSG00000020528	0.422461	-0.0364002
Ulk2	ENSMUSG00000004798	0.00483395	-0.0737914
Akap10	ENSMUSG00000047804	0.389692	-0.0735342
Specc1	ENSMUSG00000042331	0.982079	0.0014862
Adora2b	ENSMUSG00000018500	0.369255	0.281279
Zswim7	ENSMUSG00000014243	0.663507	-0.0182838
Ttc19	ENSMUSG00000042298	0.77884	-0.0072791
Ncor1	ENSMUSG00000018501	0.826136	-0.00752687
Cenpv	ENSMUSG00000018509	0.790039	-0.0246428
Gm1821		0.182192	-0.0434354
Ubb	ENSMUSG00000008348, ENSMUSG00000019505	0.697107	0.0206428
Trpv2	ENSMUSG00000018507	0.802942	0.0162819
2410006H16Rik	ENSMUSG00000086841	0.251277	-0.0992619
Fam211a		0.0248816	0.198285
Mmgt2	ENSMUSG00000048497	0.351814	0.0711533
Zfp287	ENSMUSG00000005267	0.0702905	-0.158524
Zfp286	ENSMUSG00000047342	0.725744	-0.0265858
Tvp23b	ENSMUSG00000014177	0.749399	0.025909
Pmp22	ENSMUSG00000018217	0.13448	0.0987173
Cox10	ENSMUSG00000042148	0.697022	-0.0173514
2810001G20Rik	ENSMUSG00000087497	0.0963928	-0.113419
Elac2	ENSMUSG00000020549	0.441121	-0.0627301
Arhgap44	ENSMUSG00000033389	0.490182	-0.0281386
Map2k4	ENSMUSG00000033352	0.208033	-0.030502
Zkscan6	ENSMUSG00000018347	0.0423577	0.163441
Dnah9	ENSMUSG00000056752	0.466467	0.173852
Shisa6	ENSMUSG00000053930	0.959858	0.00774979
Adprm	ENSMUSG00000020910	0.0348533	-0.117354
Sco1	ENSMUSG00000069844	0.713531	0.0392037
Myh3	ENSMUSG00000020908	0.320088	-0.287934
Gas7	ENSMUSG00000033066	0.333717	-0.0637848
Stx8	ENSMUSG00000020903	0.227537	-0.0436681
Ntn1	ENSMUSG00000020902	0.0207288	-0.33299
Pik3r5	ENSMUSG00000020901	0.43449	0.254268
Pik3r6	ENSMUSG00000046207	0.211656	0.129625
Myh10	ENSMUSG00000020900	0.640616	-0.0130643
Ndel1	ENSMUSG00000018736	0.235398	-0.0492349
Rpl26	ENSMUSG00000060938	0.252673	-0.115788
Gm15772	ENSMUSG00000062353	0.880484	0.0291967
Arhgef15	ENSMUSG00000052921	0.425549	-0.0677658
Slc25a35	ENSMUSG00000018740	0.597164	0.193327
Rangrf	ENSMUSG00000032892	0.676305	0.019183
Pfas	ENSMUSG00000020899	0.928967	0.00608632
Ctc1	ENSMUSG00000020898	0.219308	0.0675636
2310047M10Rik		0.64119	-0.0482359
Tmem107	ENSMUSG00000020895	0.584189	-0.0290214
Vamp2	ENSMUSG00000020894	0.210738	0.0373677
Per1	ENSMUSG00000020893	0.326316	-0.061036
Aloxe3	ENSMUSG00000020892	0.60683	-0.108832
Alox12b	ENSMUSG00000032807	0.151076	0.441965
Alox8	ENSMUSG00000020891	0.362848	0.252212
Cntrob	ENSMUSG00000032782	0.620241	0.113859
Trappc1	ENSMUSG00000049299	0.572402	-0.0174091
Kcnab3	ENSMUSG00000018470	0.169514	0.119793
Chd3os	ENSMUSG00000043419	0.190664	-0.019372
Chd3	ENSMUSG00000018474	0.35053	0.0413065
Naa38	ENSMUSG00000059278	0.248374	-0.0649057
Tmem88	ENSMUSG00000045377	0.534669	0.0533151
Kdm6b	ENSMUSG00000018476	0.269229	-0.243423
Efnb3	ENSMUSG00000003934	0.100104	-0.105902
Wrap53	ENSMUSG00000041346	0.21129	0.187822
Trp53	ENSMUSG00000059552	0.446848	-0.040265
Atp1b2	ENSMUSG00000041329	0.326244	0.050239
Sat2	ENSMUSG00000069835	0.389653	0.060968
Fxr2	ENSMUSG00000018765	0.587654	-0.0319068
Mpdu1	ENSMUSG00000018761	0.111516	0.0775308
Cd68	ENSMUSG00000018774	2.23727e-06	0.479502
Eif4a1	ENSMUSG00000059796	0.112402	-0.0375896
Senp3	ENSMUSG00000005204	0.974104	0.00176726
Tnfsf13	ENSMUSG00000089669	0.452574	-0.271861
Tnfsf12	ENSMUSG00000097328	0.298095	0.137901
Polr2a	ENSMUSG00000005198	0.276988	0.110264
Zbtb4	ENSMUSG00000018750	0.637347	0.0167579
Nlgn2	ENSMUSG00000051790	0.547993	-0.0282443
Tmem256	ENSMUSG00000070394	0.774528	-0.0187414
Plscr3	ENSMUSG00000019461	0.12052	0.0863659
Neurl4	ENSMUSG00000047284	0.686797	-0.0198036
Gps2	ENSMUSG00000023170	0.17997	0.0641488
Eif5a	ENSMUSG00000078812	0.889023	0.00593412
Elp5	ENSMUSG00000018565	0.92238	0.00329489
Ctdnep1	ENSMUSG00000018559	0.702303	-0.0237028
Gabarap	ENSMUSG00000018567	0.548917	0.014438
Phf23	ENSMUSG00000018572	0.379726	0.049796
Dvl2	ENSMUSG00000020888	0.649855	0.0460923
Acadvl	ENSMUSG00000018574	0.660645	0.0220787
Dlg4	ENSMUSG00000020886	0.206509	-0.135263
Slc16a11	ENSMUSG00000040938	0.291918	-0.26117
0610010K14Rik	ENSMUSG00000020831	0.369258	0.0256985
Rnasek	ENSMUSG00000040904, ENSMUSG00000093989	0.178831	0.0578443
Pelp1	ENSMUSG00000018921	0.942261	-0.00705343
Arrb2	ENSMUSG00000060216	0.553892	-0.0351382
Med11	ENSMUSG00000018923	0.725037	-0.0164383
Cxcl16	ENSMUSG00000018920	0.440695	0.184357
Psmb6	ENSMUSG00000018286	0.645437	0.0189798
Pld2	ENSMUSG00000020828	0.981965	0.00218005
Mink1	ENSMUSG00000020827	0.844598	0.0113514
Slc25a11	ENSMUSG00000014606	0.981466	0.000734688
Rnf167	ENSMUSG00000040746	0.581152	0.0188657
Pfn1	ENSMUSG00000018293	0.549066	-0.0387545
Eno3	ENSMUSG00000060600	0.140244	-0.408487
Spag7	ENSMUSG00000018287	0.012321	0.173118
Camta2	ENSMUSG00000040712	0.649033	0.0379454
Inca1	ENSMUSG00000057054	0.476178	-0.0790009
Kif1c	ENSMUSG00000020821	0.631974	0.0366672
Zfp3	ENSMUSG00000043602	0.240013	0.103563
Rabep1	ENSMUSG00000020817	0.72246	0.00877505
Nup88	ENSMUSG00000040667	0.473646	-0.0272014
Rpain	ENSMUSG00000018449	0.802247	0.0100381
C1qbp	ENSMUSG00000018446	0.00726207	-0.138371
Dhx33	ENSMUSG00000040620	0.585853	-0.0434325
Derl2	ENSMUSG00000018442	0.904616	0.00827827
Mis12	ENSMUSG00000040599	0.122818	-0.113037
6330403K07Rik		0.709093	-0.0191397
Wscd1	ENSMUSG00000020811	0.973566	0.00195563
Pitpnm3	ENSMUSG00000040543	0.463205	0.0398449
4933427D14Rik	ENSMUSG00000020807	0.0664724	0.0959677
Txndc17	ENSMUSG00000020803	0.209071	0.0727914
Med31	ENSMUSG00000020801	0.170871	-0.0369833
4930563E22Rik		0.985009	0.00240666
Slc13a5	ENSMUSG00000020805	0.113889	0.246451
Xaf1	ENSMUSG00000040483	0.00291505	0.356609
Tekt1	ENSMUSG00000020799	0.959718	0.0162574
Mybbp1a	ENSMUSG00000040463	0.27986	0.0706612
Spns2	ENSMUSG00000040447	0.692169	-0.0194036
Ube2g1	ENSMUSG00000020794	0.689289	-0.0169257
Ankfy1	ENSMUSG00000020790	0.819583	0.0165927
Cyb5d2	ENSMUSG00000057778	0.674928	-0.0530548
Zzef1	ENSMUSG00000055670	0.181912	0.0640474
Atp2a3	ENSMUSG00000020788	0.335955	0.25166
Camkk1	ENSMUSG00000020785	0.118511	-0.073009
1200014J11Rik	ENSMUSG00000020783	0.914206	0.00590878
Emc6	ENSMUSG00000047260	0.168489	-0.0993203
Tax1bp3	ENSMUSG00000040158	0.0437713	0.219164
Ctns	ENSMUSG00000005949	0.00410055	0.18168
Shpk	ENSMUSG00000005951	0.071106	-0.273649
Aspa	ENSMUSG00000020774	0.984414	-0.00219324
Rap1gap2	ENSMUSG00000038807	0.403877	0.0278975
E130309D14Rik	ENSMUSG00000069814	0.56933	-0.0407227
Cluh	ENSMUSG00000020741	0.0968333	0.0766425
Pafah1b1	ENSMUSG00000020745, ENSMUSG00000038807	0.203009	-0.0529829
Mettl16	ENSMUSG00000010554	0.467627	-0.0471948
Mnt	ENSMUSG00000000282	0.123023	0.111594
Sgsm2	ENSMUSG00000038351	0.809005	0.00952647
Tsr1	ENSMUSG00000038335	0.480184	0.0412345
Srr	ENSMUSG00000001323, ENSMUSG00000038351	0.608692	-0.0267582
Smg6	ENSMUSG00000038290	0.959505	0.00265814
Ovca2	ENSMUSG00000038268	0.0753015	-0.162241
Dph1	ENSMUSG00000078789	0.420064	0.0920312
Rtn4rl1	ENSMUSG00000045287	0.150122	-0.0627242
Rpa1	ENSMUSG00000000751	0.289697	0.0552915
Smyd4	ENSMUSG00000018809	0.133963	0.119763
Serpinf1	ENSMUSG00000000753	0.687148	0.085808
Wdr81	ENSMUSG00000045374	0.525355	-0.0792275
Mir22hg	ENSMUSG00000085148	0.122653	0.0668634
Prpf8	ENSMUSG00000020850	0.286859	-0.0273956
Slc43a2	ENSMUSG00000038178	0.150912	0.103304
Pitpna	ENSMUSG00000017781	0.80707	-0.00703938
Gm12338		0.19842	0.574248
Inpp5k	ENSMUSG00000006127	0.201925	0.0684492
Myo1c	ENSMUSG00000017774	0.106097	0.0991056
Crk	ENSMUSG00000017776	0.229872	-0.0416877
Ywhae	ENSMUSG00000020849	0.0203925	0.0667656
Doc2b	ENSMUSG00000020848	0.175659	-0.213054
Fam101b	ENSMUSG00000020846	0.875812	0.0142244
Vps53	ENSMUSG00000017288	0.41132	0.0318641
Gemin4	ENSMUSG00000049396	0.858147	-0.0172172
Glod4	ENSMUSG00000017286	0.633681	0.024569
Rnmtl1	ENSMUSG00000038046	0.217503	-0.0843428
Nxn	ENSMUSG00000020844	0.492673	-0.0923614
Timm22	ENSMUSG00000020843	0.617162	-0.0195165
Abr	ENSMUSG00000017631	0.0642717	-0.0368761
Gosr1	ENSMUSG00000010392	0.410623	-0.0425448
Cpd	ENSMUSG00000020841	0.217626	-0.055009
Blmh	ENSMUSG00000020840	0.9201	0.00530052
Ccdc55	ENSMUSG00000037958	0.638303	-0.0211589
Efcab5	ENSMUSG00000050944	0.401465	-0.08158
Ssh2	ENSMUSG00000037926	0.762205	0.0131605
Ankrd13b	ENSMUSG00000037907	0.680542	-0.0257295
Git1	ENSMUSG00000011877	0.391763	0.0458677
Taok1	ENSMUSG00000017291	0.437379	-0.0378458
Nufip2	ENSMUSG00000037857	0.297552	-0.0620722
Myo18a	ENSMUSG00000000631	0.507464	0.028894
Pipox	ENSMUSG00000017453	0.76735	-0.121119
Sez6	ENSMUSG00000000632	0.772954	-0.01114
Phf12	ENSMUSG00000037791	0.341888	-0.0581194
Dhrs13	ENSMUSG00000020834	0.585664	0.133295
Flot2	ENSMUSG00000061981	0.821945	-0.00787815
Eral1	ENSMUSG00000020832	0.456417	0.0434886
Fam222b	ENSMUSG00000037750	0.873399	0.0067229
Traf4	ENSMUSG00000017386	0.633546	-0.0596978
Tlcd1	ENSMUSG00000019437	0.83326	-0.0203857
Rpl23a	ENSMUSG00000058546, ENSMUSG00000078126	0.501416	-0.0435477
Rab34	ENSMUSG00000002059	0.310681	0.089169
Proca1	ENSMUSG00000044122	0.496633	0.165371
Supt6	ENSMUSG00000002052	0.668351	0.0160203
Sdf2	ENSMUSG00000002064	0.208272	0.0498804
2610507B11Rik	ENSMUSG00000010277	0.681809	0.0145045
BC030499		0.290437	-0.159131
Spag5	ENSMUSG00000002055	0.472669	0.0791197
Aldoc	ENSMUSG00000017390	0.000405296	0.129949
Pigs	ENSMUSG00000041958	0.691826	0.0157328
Unc119	ENSMUSG00000002058	0.357235	-0.0600321
Slc46a1	ENSMUSG00000020829	0.0388527	0.197337
Sarm1	ENSMUSG00000050132	0.705114	0.032587
Vtn	ENSMUSG00000017344	0.057292	0.131055
Sebox	ENSMUSG00000001103	0.258336	0.0926124
Tmem199	ENSMUSG00000051232	0.929949	0.00380896
Poldip2	ENSMUSG00000001100	0.592974	-0.0247304
Tnfaip1	ENSMUSG00000017615	0.949923	-0.00189604
Ift20	ENSMUSG00000001105	0.72798	0.0149887
Tmem97	ENSMUSG00000037278	0.0732023	0.120054
Nlk	ENSMUSG00000017376	0.0743666	0.0713579
Fam58b	ENSMUSG00000049489	0.94275	-0.00458494
Lyrm9	ENSMUSG00000072640	0.525424	0.0257057
Lgals9	ENSMUSG00000001123	0.0413548	0.211614
Wsb1	ENSMUSG00000017677	0.328216	-0.0436146
Nf1	ENSMUSG00000020716	0.0712028	-0.110098
Omg	ENSMUSG00000049612	0.251458	0.0750015
Evi2a	ENSMUSG00000078771	0.493433	0.0622841
Rab11fip4	ENSMUSG00000017639	0.177338	-0.390341
Utp6	ENSMUSG00000035575	0.35501	0.0671792
Suz12	ENSMUSG00000017548	0.761116	-0.0155584
Crlf3	ENSMUSG00000017561	0.641916	0.0399262
Atad5	ENSMUSG00000017550	0.868032	0.0298453
Tefm	ENSMUSG00000046909	0.920806	-0.00721361
Rnf135	ENSMUSG00000020707	0.394377	0.152739
Rhot1	ENSMUSG00000017686	0.966186	0.00143472
Rhbdl3	ENSMUSG00000017692	0.951025	-0.00626006
5730455P16Rik	ENSMUSG00000057181	0.457786	0.0305584
Zfp207	ENSMUSG00000017421	0.484694	-0.0316991
Psmd11	ENSMUSG00000017428	0.319924	0.0466509
Cdk5r1	ENSMUSG00000048895	0.0688243	-0.0663751
Myo1d	ENSMUSG00000035441	0.324062	0.242872
Tmem98	ENSMUSG00000035413	0.228505	0.0730885
Asic2	ENSMUSG00000020704	0.621205	0.0172217
Tmem132e	ENSMUSG00000020701	0.819225	0.0567225
Zfp830	ENSMUSG00000046010	0.524082	0.0436488
Lig3	ENSMUSG00000020697	0.690473	0.0303557
Rffl	ENSMUSG00000020696	0.210143	-0.15201
Rad51d	ENSMUSG00000018841	0.340951	0.0546707
Nle1	ENSMUSG00000020692	0.727371	-0.0508956
Slfn5	ENSMUSG00000054404	0.612936	0.060844
Slfn2	ENSMUSG00000072620	0.128719	0.462442
AA465934	ENSMUSG00000093483	0.264501	-0.0903676
AI450353		0.135891	-0.184106
Pex12	ENSMUSG00000018733	0.206554	-0.155844
Ap2b1	ENSMUSG00000035152	0.0335502	-0.11415
Rasl10b	ENSMUSG00000020684	0.90923	0.00549088
Taf15	ENSMUSG00000020680	0.772331	0.0589376
Ccl6	ENSMUSG00000018927	0.00066776	0.503443
Wfdc18	ENSMUSG00000000983, ENSMUSG00000069792	0.901436	0.0348563
Heatr6	ENSMUSG00000000976	0.35863	-0.0595327
Ddx52	ENSMUSG00000020677	0.696671	-0.0190905
Synrg	ENSMUSG00000034940	0.777648	-0.0171881
Dusp14	ENSMUSG00000018648	0.37307	-0.038463
Tada2a	ENSMUSG00000018651	0.353362	-0.0379054
Acaca	ENSMUSG00000020532	0.698253	0.0244767
Aatf	ENSMUSG00000018697	0.452128	-0.0407882
Mrm1	ENSMUSG00000018405	0.357899	0.0874682
Dhrs11	ENSMUSG00000034449	0.0980786	0.520427
Ggnbp2	ENSMUSG00000020530	0.0397549	-0.0721905
Myo19	ENSMUSG00000020527	0.898071	-0.0139627
Znhit3	ENSMUSG00000020526	0.972391	-0.00245333
Car4	ENSMUSG00000000805	0.850423	-0.0113324
Usp32	ENSMUSG00000000804	0.00935912	-0.0894116
Appbp2	ENSMUSG00000018481	0.392859	0.0294181
Ppm1d	ENSMUSG00000020525	0.853035	-0.0138623
Bcas3	ENSMUSG00000059439	0.5517	0.0308286
Ints2	ENSMUSG00000018068	0.304534	0.0492795
Med13	ENSMUSG00000034297	0.0424826	-0.0961295
Rnft1	ENSMUSG00000020521	0.960967	0.00478914
Rps6kb1	ENSMUSG00000020516	0.989057	0.000458422
Vmp1	ENSMUSG00000018171	0.984286	0.000989179
Ptrh2	ENSMUSG00000072582	0.0553505	-0.0890193
Cltc	ENSMUSG00000047126	0.195658	-0.0403064
Dhx40	ENSMUSG00000018425	0.781781	0.0163626
Ypel2	ENSMUSG00000018427	0.0422349	-0.127738
Gdpd1	ENSMUSG00000061666	0.850891	0.00903299
Smg8	ENSMUSG00000020495	0.237637	-0.109718
Ska2	ENSMUSG00000020492	0.529848	0.063129
Trim37	ENSMUSG00000018548	0.375085	-0.0197332
Ppm1e	ENSMUSG00000046442	0.509906	-0.0291799
Rad51c	ENSMUSG00000007646	0.938068	0.0110808
42617	ENSMUSG00000020486	0.229202	0.060574
Mtmr4	ENSMUSG00000018401	0.0363696	-0.0650064
Supt4a	ENSMUSG00000020485	0.285557	-0.0338889
Bzrap1	ENSMUSG00000034156	0.970471	0.00147103
Dynll2	ENSMUSG00000020483	0.369213	0.0453173
Srsf1	ENSMUSG00000018379, ENSMUSG00000098301	0.109874	-0.0683244
Vezf1	ENSMUSG00000018377, ENSMUSG00000098546	0.580563	0.0285475
Cuedc1	ENSMUSG00000018378, ENSMUSG00000098571, ENSMUSG00000108001	0.531235	0.0494449
Mrps23	ENSMUSG00000023723, ENSMUSG00000098375	0.90989	0.00467416
Msi2	ENSMUSG00000069769	0.698806	0.0159112
Akap1	ENSMUSG00000018428	0.961358	-0.00201535
Scpep1	ENSMUSG00000000278	0.0157072	0.233535
Coil	ENSMUSG00000033983	0.339629	-0.0563279
Trim25	ENSMUSG00000000275	0.572586	0.153144
Dgke	ENSMUSG00000000276	0.00556976	-0.126678
Nog	ENSMUSG00000048616	0.967289	-0.010854
Tmem100	ENSMUSG00000069763	0.222269	0.075501
Mmd	ENSMUSG00000003948	0.535829	-0.0212155
Hlf	ENSMUSG00000003949	0.184968	0.0539682
Stxbp4	ENSMUSG00000020546	0.163215	0.0714104
Cox11	ENSMUSG00000020544	0.584426	-0.0484624
Tom1l1	ENSMUSG00000020541	0.496906	0.0448978
Car10	ENSMUSG00000056158	0.0358521	0.120501
Utp18	ENSMUSG00000054079	0.134129	-0.0927391
Mbtd1	ENSMUSG00000059474	0.383999	-0.0566786
Nme2	ENSMUSG00000020857, ENSMUSG00000037601, ENSMUSG00000091228	0.632756	-0.0213674
Nme1	ENSMUSG00000037601	0.904519	-0.00353071
Spag9	ENSMUSG00000020859	0.127229	-0.0545352
Tob1	ENSMUSG00000037573	0.88083	0.00984009
Luc7l3	ENSMUSG00000020863	0.0484531	-0.0635691
Ankrd40	ENSMUSG00000020864	0.276868	0.0386464
Abcc3	ENSMUSG00000020865	0.00309366	0.674965
Cacna1g	ENSMUSG00000020866	0.817439	-0.0211024
Mycbpap	ENSMUSG00000039110	0.740253	-0.0880051
Rsad1	ENSMUSG00000039096	0.973101	0.00294041
Acsf2	ENSMUSG00000076435	0.621875	0.0456758
Lrrc59	ENSMUSG00000020869	0.20283	0.0485943
Mrpl27	ENSMUSG00000024414	0.0748817	0.105057
Xylt2	ENSMUSG00000020868	0.992666	0.000938323
Ppp1r9b	ENSMUSG00000038976	0.512429	0.0302969
Samd14	ENSMUSG00000047181	0.637584	0.0410537
Pdk2	ENSMUSG00000038967	0.0715049	0.0847094
Itga3	ENSMUSG00000001507	0.213743	0.172649
Kat7	ENSMUSG00000038909	0.997273	-0.000128476
Fam117a	ENSMUSG00000038893	0.291273	-0.291776
Slc35b1	ENSMUSG00000020873	0.723274	0.0136937
Spop	ENSMUSG00000057522	0.0840826	0.0672333
Phb	ENSMUSG00000038845	0.873963	-0.0103845
Zfp652os	ENSMUSG00000086191	0.233412	0.136846
Zfp652	ENSMUSG00000075595	0.22676	0.227812
Abi3	ENSMUSG00000018381	0.196098	0.2017
Gngt2	ENSMUSG00000038811	0.00139869	0.299125
Snf8	ENSMUSG00000006058	0.0680818	-0.096841
Ube2z	ENSMUSG00000014349	0.913736	0.00435546
Atp5g1	ENSMUSG00000006057	0.63126	-0.0231796
Skap1	ENSMUSG00000057058	0.0128806	0.194261
Snx11	ENSMUSG00000020876	0.222973	-0.112236
Cbx1	ENSMUSG00000018666	0.839789	0.0166255
Nfe2l1	ENSMUSG00000038615	0.237767	-0.0563536
Cdk5rap3	ENSMUSG00000018669	0.404866	0.0478239
Pnpo	ENSMUSG00000018659	0.0609106	0.0899639
D030028A08Rik	ENSMUSG00000078700	0.712371	0.120136
Sp2	ENSMUSG00000018678	0.417133	0.0803043
Scrn2	ENSMUSG00000020877	0.956181	-0.014613
Mrpl10	ENSMUSG00000001445	0.00665324	0.117727
Osbpl7	ENSMUSG00000038534	0.242341	0.103865
Tbkbp1	ENSMUSG00000038517	0.863407	-0.0264663
Kpnb1	ENSMUSG00000001440	0.544131	0.0141703
Npepps	ENSMUSG00000001441	0.503472	0.0237743
Mrpl45	ENSMUSG00000018882	0.506957	0.0312386
Gpr179	ENSMUSG00000070337	0.123578	0.213714
Socs7	ENSMUSG00000038485	0.593511	0.0178332
Arhgap23	ENSMUSG00000049807	0.561608	-0.0282644
Srcin1	ENSMUSG00000038453	0.564835	0.0207886
E130012A19Rik	ENSMUSG00000043439	0.551541	-0.0418405
Mllt6	ENSMUSG00000038437	0.392433	0.0493043
[truncated: 10,463 more rows]
